# Supplementary material for: Integrated In Silico Analyses Identify PUF60 and SF3A3 as New Spliceosome-Related Breast Cancer RNA-Binding Proteins
Source: Biology (Basel). 2022 Mar 22;11(4):481. doi: 10.3390/biology11040481 (PMC9030152; doi:10.3390/biology11040481)
Supplement: Supplementary file 1 [file biology-11-00481-s001.zip]

Archive with 1 entries (1 files):
- biology-1594782-supplementary.xlsx
