# Supplementary material for: Integrated In Silico Analyses Identify PUF60 and SF3A3 as New Spliceosome-Related Breast Cancer RNA-Binding Proteins
Source: Biology (Basel). 2022 Mar 22;11(4):481. doi: 10.3390/biology11040481 (PMC9030152; doi:10.3390/biology11040481)
Supplement: Supplementary file 1 [file biology-11-00481-s001.zip › biology-1594782-supplementary.xlsx]

## Sheet: S1
Supplementary Table 1. Gene sets analyzed in this study
RNA-binding proteins	Breast cancer genes	Non-cancer genes
A1CF	ACTG1	ALOX5
AARS	ACVR1B	LRP5
AATF	PARP4	EPHX1
ABCE1	AGTR2	RFXAP
ABCF1	AKT1	ARL13B
ABT1	AKT2	SNTA1
MAP3K20	APC	MLPH
ACAA2	RHOA	TREX1
ACAT1	ATM	LOR
ACIN1	ATR	IQCB1
ACO1	ATRX	CD46
ACO2	CCND1	PROK2
ACTN4	PRDM1	NHS
ADAR	BRCA1	BLOC1S3
ADARB1	BRAF	ATP7B
ADARB2	BRCA2	FTL
ADD1	ZFP36L1	NDUFS8
ADD3	BUB1B	FRAS1
ADK	CASP8	MKKS
AFDN	RUNX1	DLX3
AFF4	CBFB	CTSC
AFP	CBLB	FOXG1
AGO1	CCND3	LPIN2
AGO2	CCNE1	PITX2
AGO3	CDH1	GDNF
AHCYL2	CDK6	CC2D2A
AHNAK	CDKN1B	TBX15
AIMP1	CDKN2A	FGD1
AKAP1	CDKN2B	PER2
AKAP17A	CREBBP	RPGRIP1L
AKAP8	CTNNA1	TSPYL1
AKAP8L	CTSS	SCARB2
ALDH18A1	CUX1	RNASEH2C
ALDH6A1	DCTD	XK
ALDH7A1	DNMT3A	LYST
ALDOA	EGFR	MUSK
ALDOC	EP300	HPS1
ALG13	ERBB2	OBSL1
ALKBH5	ERBB3	LRP4
ALYREF	ERCC4	SPINK5
ANK3	ESR1	EDN3
ANKHD1	EXT2	GPD1L
ANKRD17	FGFR2	AIRE
ANP32A	FOXO3	ALDH3A2
ANP32B	AFF2	ABHD5
ANXA11	GATA3	EYA1
ANXA2	GNAS	TBCE
ANXA7	GPR32	PEX14
APEH	GPS2	ABCD3
APEX1	GRIA2	GLUD1
API5	ARHGAP35	NDUFV1
APOB	HLA-DRB1	LMX1B
APOBEC3B	FOXA1	CRLF1
APOBEC3C	HRAS	RNASEH2B
APOBEC3F	IGF1R	SIL1
AQR	KCNN3	HPS6
ARCN1	KRAS	NR2E3
ARF1	LGALS1	MID1
ARHGEF1	SMAD3	COL4A5
ARHGEF2	SMAD4	SNRPN
ARL6IP4	MDM2	SIX5
ARPC1B	MAP3K1	TMEM67
ASCC3	MEN1	MGP
ASS1	MLH1	POR
ATP1A1	KMT2A	SLC2A10
ATP2A2	AFDN	SNAP29
ATP5F1A	MSH2	BBS4
ATP5F1B	MST1	HPS5
ATP5F1C	MYB	SCNN1B
ATXN2	MYC	CHRND
ATXN2L	NBL1	HPS3
BAG4	NEK2	PRKAG2
BASP1	NF1	CHST14
BAZ1B	NF2	TBX5
BCCIP	CNOT3	NPHS1
BCLAF1	NOTCH1	POLR1D
BICC1	NOTCH2	CACNB2
BMS1	NRAS	MBTPS2
BOP1	NTRK3	NPHS2
BRD2	PAX2	CNNM4
BRIX1	PDGFRA	NDUFS7
BST2	PIK3C3	SH3PXD2B
BTF3	PIK3CA	KCNH2
BUD13	PIK3R1	POLA1
BYSL	PMS2	HPS4
BZW1	PTEN	BDNF
BZW2	PTGFR	SUCLA2
C11orf68	PTPRD	POLR1C
C12orf43	RB1	HMX1
RTRAF	RET	PEX16
C14orf93	RPGR	RAPSN
CCDC9B	RYR2	TBX1
C19orf47	MAP2K4	SCN4B
C19orf66	SMARCA4	BBS5
C1orf131	SMARCD1	TBX4
SNHG28	RO60	MKS1
C1orf35	STK11	BBS7
C1orf52	TBX3	PLOD1
C2orf15	TCP11	BBS1
C4BPA	TP53	NDUFS4
C7orf50	TRAF5	PQBP1
CACTIN	USH2A	RAI1
CACYBP	KDM6A	EVC
CADM1	XBP1	ATP13A2
CALD1	ZNF28	B3GLCT
CALR	ZNF217	KCNA1
CAND1	KMT2D	B4GALT7
CANX	NCOA3	SLC16A2
CAPRIN1	USP9X	GLE1
CARHSP1	ARID1A	SCN3B
CASC3	AXIN1	BSND
CAST	BAP1	GP9
CAT	HIST1H2BC	USH1C
CC2D1B	HIST1H3B	MAOA
CCAR1	IRS4	SCNN1G
CCAR2	OR6A2	SLC26A4
CCDC124	MAP3K13	COL4A4
CCDC137	ZMYM3	KCNQ1
CCDC43	MED23	KCNJ10
CCDC47	GAL3ST1	SHANK3
CCDC59	NCOR1	SLC27A4
CCDC86	GPRIN2	WFS1
CCDC9	LRIG2	BEST1
CCT2	CTCF	ANOS1
CCT3	STAG2	KIF1BP
CCT4	SEPT9	NDUFA2
CCT6A	CD3EAP	CHRNE
CD3EAP	CCNI	CFH
CD44	ADAMTS6	KCNE3
CDC40	CHEK2	CHAT
CDC42EP4	SPEN	FAM20C
CDC5L	CIC	AANAT
CDK11B	SF3B1	SLC6A8
CDK13	PTPN22	BBS12
CDKN2A	FOXP1	PEX19
CDV3	RBMX	DGUOK
CEBPZ	ATAD2	ARX
CELF1	SETD2	BAAT
CELF2	IRAK4	SURF1
CFAP20	ACTL6B	FST
CFAP65	TET2	CLCNKB
CFL1	BCOR	DCAF17
CGN	CASZ1	BCS1L
CHCHD1	PBRM1	KCNJ1
CHCHD3	FBXW7	RAB3GAP2
CHD2	EXOC2	AAAS
CHD3	RHBG	MPV17
CHERP	ARID1B	BBS2
CHGA	KMT2C	GP1BA
CHMP4B	NADK	KCNJ2
CHTOP	TBL1XR1	AVP
CIRBP	PALB2	SLC39A13
CISD1	PREX2	BBS10
CISD2	ITCH	KCNE1
CKAP4	BRIP1	KCNE2
CLASP2	PHF6	USH1G
CLK3	FBXO32	RAB3GAP1
CLNS1A	RAB42	MYO7A
CLTC	OR2D2	PEX1
CMSS1	OR9A2	PEX2
CNBP	DCAF4L2	SLC25A15
CNDP2	FRMPD2	PEX3
CNN1	TMEM199	CLCNKA
CNN2	ZNF362	SLC12A3
CNN3	PPM1L	PEX13
CNOT1	ASXL1	GDF6
CNOT4	ARID2	HCN4
CNOT9	ECT2L	BEAN1
COA6	AQP12A	CLRN1
COL14A1	HRNR	HYLS1
COPB1	CLEC19A	PEX10
COPG1		SHROOM4
CORO1A		WDPCP
CPEB2		ACF
CPEB3		ANCR
CPEB4		GP1BB
CPLX2		WHCR
CPNE3
CPSF4
CPSF6
CPSF7
CRKL
CRNKL1
CRYAB
CS
CSDE1
CSE1L
CSNK1E
CSRP1
CSTB
CSTF1
CSTF2
CSTF2T
CSTF3
CTNNA1
CTNND1
CTTN
CWC15
RADX
CXXC5
CYCS
DAP3
DARS
DARS2
DAZAP1
DBI
DBNL
DBR1
DBT
DCAF13
DCD
DCLRE1C
DCN
DCTN2
DDX1
DDX10
DDX17
DDX18
DDX19A
DDX21
DDX23
DDX24
DDX27
DDX28
DDX31
DDX39A
DDX39B
DDX3X
DDX41
DDX42
DDX43
DDX46
DDX47
DDX49
DDX5
DDX50
DDX51
DDX52
DDX54
DDX55
DDX56
DDX6
DDX60L
DEK
DHCR7
DHX15
DHX16
DHX29
DHX30
DHX33
DHX34
DHX36
DHX38
DHX57
DHX8
DHX9
DIAPH1
DIDO1
UTP25
DIMT1
DKC1
DLAT
DLD
DMGDH
DNAJA1
DNAJB12
DNAJC1
DNAJC2
DNAJC21
DNM1
DNTTIP2
DROSHA
DSP
DST
DUS3L
DUSP11
DUSP14
DUSP9
DUT
DYNC1H1
DYNC1I2
DYNC1LI1
DYNC2H1
DZIP3
EBNA1BP2
EBP
EDC4
EDF1
EEF1A1
EEF1G
EEF2
EFTUD2
EIF1
EIF1AX
EIF1B
EIF2AK2
EIF2D
EIF2S1
EIF2S2
EIF3A
EIF3B
EIF3C
EIF3D
EIF3E
EIF3G
EIF3H
EIF3I
EIF3J
EIF3L
EIF4A1
EIF4A2
EIF4A3
EIF4B
EIF4E
EIF4E2
EIF4ENIF1
EIF4G1
EIF4G2
EIF4G3
EIF4H
EIF5
EIF5A
EIF5B
ELAC2
ELAVL1
ELAVL2
ELAVL3
ELOF1
EMG1
EML4
ENO1
ENSA
EPB41
EPB41L2
EPPK1
EPRS
EPS8L3
ERAL1
ERH
ERI3
ERP29
ESF1
ESRP2
ETF1
EWSR1
EXOSC10
EXOSC2
EXOSC6
EXOSC9
EZR
F11R
FADS2
RAMAC
FAM120A
FAM120C
FAM133B
TASOR
FAM32A
TENT5A
FAM50A
FAM98A
FAM98B
FARSA
FARSB
FASN
FASTKD1
FASTKD2
FASTKD3
FASTKD5
FAU
FBL
FBN1
FBRSL1
FCF1
FDPS
FEN1
FGFR1OP
FIP1L1
FKBP1A
FKBP2
FKBP3
FKBP4
FLNA
FLNB
FLYWCH2
FMR1
FN1
FNDC3A
FNDC3B
FRG1
FSCN1
FTSJ3
FUBP1
FUBP3
FUS
FXR1
FXR2
FYTTD1
G3BP1
G3BP2
GANAB
GAR1
GAS2
GCN1
GDI2
GEMIN5
GFM1
GGCT
GIGYF2
GLRX3
NOP53
GMPR2
GNE
GNL2
GNL3
GNL3L
GOLGA4
GOLGB1
GOT2
GP2
GPATCH4
GPATCH8
GPR161
GRB2
GRN
GRSF1
GRWD1
GSPT1
GSPT2
GSTP1
GTF2E2
GTF2F1
GTPBP1
GTPBP10
GTPBP4
H1F0
H1FX
H2AFY
HABP4
HADH
HADHB
HARS2
HDAC2
HDGF
HDLBP
HEATR1
HEATR6
HELZ
HELZ2
HERC5
HIBADH
HIST1H1B
HIST1H1C
HIST1H1D
HIST1H1E
HIST1H4A
HIST1H4B
HIST1H4D
HIST1H4E
HIST1H4F
HIST1H4H
HIST1H4K
HIST1H4L
HIST2H4B
HLA-A
HLTF
HMGA1
HMGB1
HMGB2
HMGB3
HMGN2
HMGN5
HNRNPA0
HNRNPA1
HNRNPA1L2
HNRNPA2B1
HNRNPA3
HNRNPAB
HNRNPC
HNRNPCL1
HNRNPD
HNRNPDL
HNRNPF
HNRNPH1
HNRNPH2
HNRNPH3
HNRNPK
HNRNPL
HNRNPLL
HNRNPM
HNRNPR
HNRNPU
HNRNPUL1
HNRNPUL2
HOOK1
HOXB6
HSD17B10
HSP90AA1
HSP90AB1
HSP90B1
HSPA1A
HSPA1B
HSPA5
HSPA8
HSPA9
HSPB1
HSPD1
HSPE1
HTATSF1
HUWE1
IBA57
IDH1
IDH2
IFI16
IFIT2
IFIT5
IGF2BP1
IGF2BP2
IGF2BP3
ILF2
ILF3
IMMT
IMP3
IPO4
IPO5
IQCG
IREB2
ISG20L2
ISY1
JUN
KCTD12
KDM5A
KHDRBS1
KHDRBS3
KHSRP
KIAA0100
MARF1
KIAA1324
VIRMA
KIF1C
KMT2C
KNOP1
KPNA2
KPNB1
KRI1
KRR1
KRT18
KTN1
KYAT3
LAMA2
LARP1
LARP1B
LARP4
LARP4B
LARP7
LAS1L
LASP1
LBR
LDHA
LDHB
LEPR
LGALS1
LGALS3
LIMA1
LIN28B
LIN7C
LLPH
LMF2
LMNA
LRP1
LRPPRC
LRRC47
LRRC59
LSM1
LSM14A
LSM14B
LSM2
LSM3
LSM4
LSM6
LSM8
LTA4H
LUC7L
LUC7L2
LUC7L3
LYAR
MACF1
MAGOH
MAGOHB
MAK16
MANF
MAP1B
MAP2
MAP4
MAPRE1
MAPT
MARK2
MAT1A
MAT2A
MATR3
MAZ
MBNL1
MBNL2
MBNL3
MCAT
MCRIP2
MDC1
MDH1
MDH2
MECP2
MEPCE
METAP2
METTL16
METTL8
MEX3A
MEX3B
MEX3C
MEX3D
MFAP1
MGST1
MKI67
MKRN1
MKRN2
MKRN3
MMAA
MOV10
MPHOSPH10
MRM1
MRM3
MRPL1
MRPL10
MRPL11
MRPL13
MRPL14
MRPL15
MRPL16
MRPL19
MRPL2
MRPL20
MRPL21
MRPL22
MRPL24
MRPL27
MRPL28
MRPL3
MRPL32
MRPL34
MRPL37
MRPL39
MRPL4
MRPL40
MRPL41
MRPL42
MRPL43
MRPL44
MRPL45
MRPL51
MRPL54
MRPL57
MRPL9
MRPS10
MRPS11
MRPS12
MRPS14
MRPS15
MRPS18A
MRPS18C
MRPS21
MRPS23
MRPS24
MRPS26
MRPS28
MRPS30
MRPS31
MRPS35
MRPS5
MRPS7
MRPS9
MRTO4
MSI1
MSI2
MSN
MTCL1
MTDH
MTERF1
MTHFD1
MTHFSD
MTIF2
MTO1
MTPAP
MTRF1
MYBBP1A
MYEF2
MYH14
MYH9
MYO18A
MYO5A
NAA15
NAA50
NAF1
NAP1L1
NAP1L4
NARS
NAT10
NBPF10
NCBP1
NCBP2
NCBP3
NCL
NCOA5
NDRG1
NDRG2
NDRG4
NDUFS6
NDUFV3
NELFE
NFX1
NGDN
NGRN
NHP2
NIFK
NIP7
NKAP
NKRF
NKTR
NLRP11
NMD3
NME1
NMT1
NOA1
NOC2L
NOC3L
NOC4L
NOL10
NOL11
NOL6
NOL7
NOL8
NOLC1
NOM1
NONO
NOP14
NOP16
NOP2
NOP56
NOP58
NOP9
NOSIP
NOVA1
NOVA2
NPM1
NPM3
NQO1
NSA2
NSF
NSFL1C
NSRP1
NSUN2
NSUN5
NTPCR
NUCKS1
NUDT16L1
NUDT21
NUFIP2
NUPL2
NUSAP1
NVL
NXF1
OASL
OGN
OLA1
OTUD4
P2RX7
P4HB
PA2G4
PABPC1
PABPC1L
PABPC4
PABPC4L
PABPN1
PAFAH1B3
PAICS
PAIP1
TENT4B
PARK7
PARN
PARP1
PARP12
PATL1
PATZ1
PAWR
PC
PCBP1
PCBP2
PCBP3
PCBP4
PCDH20
PCDHGA9
PCNP
PCSK9
PDAP1
PDCD11
PDCD6IP
PDIA2
PDIA3
PDIA4
PDLIM5
PDS5A
PEBP1
PEF1
PEG10
PELP1
PES1
PFN1
PGRMC1
PHF10
PHF3
PHF5A
PHF6
PHGDH
PIN4
PKM
PKN2
PLA2G1B
PLEC
PMS1
PNISR
PNN
PNO1
PNPT1
POLDIP3
POLR2A
POLR2B
POLRMT
POP1
POP7
POU5F1
PPAN
PPHLN1
PPIA
PPIB
PPID
PPIE
PPIF
PPIG
PPIL4
PPP1CC
PPP1R10
PPRC1
PRDX1
PRDX3
PRKAR2A
PRKDC
PRKRA
PRMT1
PRPF3
PRPF31
PRPF38A
PRPF38B
PRPF40A
PRPF4B
PRPF6
PRPF8
PRR3
PRRC2A
PRRC2B
PRRC2C
PSIP1
PSMA4
PSMB1
PSMC1
PSMC2
PSMD4
PSPC1
PTBP1
PTBP2
PTBP3
PTCD1
PTCD2
PTCD3
PTDSS1
PTMA
PTPN1
PTPN12
CAVIN1
PTRH1
PUF60
PUM1
PUM2
PUM3
PURA
PURB
PURG
PUS1
PUS7
PWP2
PYM1
QKI
R3HDM1
R3HDM2
RACK1
RALY
RALYL
RAN
RANBP2
RARS2
RAVER1
RAVER2
RBBP5
RBBP6
RBFOX2
RBM10
RBM12
RBM12B
RBM14
RBM14-RBM4
RBM15
RBM15B
RBM19
RBM20
RBM22
RBM23
RBM24
RBM25
RBM26
RBM27
RBM28
RBM3
RBM33
RBM34
RBM38
RBM39
RBM4
RBM42
RBM45
RBM47
RBM4B
RBM5
RBM6
RBM7
RBM8A
RBMS1
RBMS2
RBMS3
RBMX
RBMX2
RBMXL1
RBPMS
RC3H1
RC3H2
RCC1L
RCC2
RDX
REPIN1
REXO4
RIDA
RIF1
RIMS1
RNF10
RNH1
RNPS1
ROCK2
ROR2
NOL12
RP9
RPF1
RPF2
RPGR
RPL10
RPL10A
RPL11
RPL12
RPL13
RPL13A
RPL14
RPL15
RPL17
RPL17-C18orf32
RPL18
RPL18A
RPL19
RPL21
RPL22
RPL23
RPL23A
RPL24
RPL26
RPL27
RPL27A
RPL28
RPL29
RPL3
RPL30
RPL31
RPL32
RPL35
RPL35A
RPL36
RPL36A
RPL37
RPL37A
RPL38
RPL4
RPL5
RPL6
RPL7
RPL7A
RPL7L1
RPL8
RPLP0
RPLP2
RPN1
RPP25
RPP25L
RPP30
RPRD1B
RPRD2
RPS10
RPS11
RPS12
RPS13
RPS14
RPS15
RPS15A
RPS16
RPS17
RPS18
RPS19
RPS19BP1
RPS2
RPS20
RPS21
RPS23
RPS24
RPS25
RPS26
RPS27
RPS27A
RPS27L
RPS28
RPS3
RPS3A
RPS4X
RPS5
RPS6
RPS7
RPS8
RPS9
RPSA
RPUSD2
RPUSD3
RPUSD4
RRBP1
RRP1
RRP12
RRP15
RRP1B
RRP36
RRP7A
RRP8
RRP9
RRS1
RSL1D1
RSL24D1
RSRC2
RTCA
RTCB
RTF1
RTN4
RWDD4
S100A16
S100A4
S100A9
SAFB
SAFB2
SAMD4A
SAMD4B
SAMSN1
SAP18
SAP30BP
SARNP
SARS
SARS2
SART1
SART3
SBDS
SCAF11
SCAF4
SCAF8
SCAMP2
SCAMP3
SCG3
SDAD1
SEC23IP
SEC31A
SEC61A1
SEC61B
SEC62
SEC63
SECISBP2
SECISBP2L
SELENOH
SEPT11
SEPT7
SERBP1
SERPINH1
SF1
SF3A1
SF3A2
SF3A3
SF3B1
SF3B2
SF3B4
SF3B6
SFPQ
MTREX
SLBP
SLC16A3
SLC25A11
SLC25A48
SLC25A5
SLC3A2
SLIRP
SLTM
SMC1A
SMG1
SMNDC1
SND1
SNIP1
SNRNP200
SNRNP40
SNRNP70
SNRPA
SNRPA1
SNRPB
SNRPC
SNRPD1
SNRPD2
SNRPD3
SNRPF
SNRPG
SNTB1
SNTB2
SNU13
SNW1
SON
SORBS1
SORBS2
SPAG9
SPATS2
SPATS2L
SPEN
SPOUT1
SPTAN1
SPTBN1
SPTBN5
SRBD1
SREK1
SRFBP1
SRP14
SRP19
SRP54
SRP68
SRP72
SRPK1
SRPK2
SRPRA
SRPRB
SRRM1
SRRM2
SRRT
SRSF1
SRSF10
SRSF11
SRSF12
SRSF2
SRSF3
SRSF4
SRSF5
SRSF6
SRSF7
SRSF8
SRSF9
SSB
SSBP1
SSR1
SSRP1
ST13
STAU1
STAU2
STIP1
STK10
STRAP
STRBP
STX18
STX7
STXBP1
SUB1
SUCLG1
SUCO
SUGP1
SUGP2
SUMO1
SUMO2
SUPT16H
SUPT5H
SUPT6H
SUPV3L1
SURF6
SYF2
SYNCRIP
SYNE1
SYNE2
TACO1
TAF15
TAGLN
TAGLN2
TARDBP
TARS
TBCA
TBL2
TBL3
TBRG4
TCEA1
ELOA
TCERG1
TCF20
TCOF1
TCP1
TDRD3
TECR
TEFM
TES
TFAM
TFB1M
TFB2M
TFRC
THRAP3
THUMPD1
TIA1
TIAL1
TKT
TLN1
TMA16
TMA7
TMED10
TMEM214
TMEM263
TMPO
TMSB4X
TNKS1BP1
TNPO1
TNRC6A
TNRC6B
TNS1
TOP1
TOP2A
TOP3B
TPD52L2
TPR
TPT1
TPX2
TRA2A
TRA2B
TRAP1
TRIM25
TRIM28
TRIM56
TRIM71
TRIP6
TRMT1
TRMT10A
TRMT10C
TRMT1L
TRMT2A
TRMT6
TRNAU1AP
TRUB1
TRUB2
TSFM
TSNAX
TSR1
TUFM
TWF2
TXN
TXNDC5
U2AF1
U2AF2
U2SURP
UBA1
UBAP2
UBAP2L
UBC
UBE2I
UBE2L3
UBE2M
UBE2N
UBE2O
UBFD1
UBQLN1
UBTF
UCHL5
UNK
UPF1
UPF3B
URB1
URB2
USO1
USP10
USP36
USP42
UTP11
UTP14A
UTP15
UTP18
UTP20
UTP23
UTP3
UTP4
VCP
VIL1
VIM
WBP11
BUD23
WDR3
WDR33
WDR36
WDR43
WDR46
WDR6
WDR75
XIRP1
XPO5
XRCC5
XRCC6
XRN1
XRN2
YAP1
YARS
YARS2
YBX1
YBX2
YBX3
YLPM1
YTHDC1
YTHDC2
YTHDF1
YTHDF2
YTHDF3
YWHAB
YWHAE
YWHAG
YWHAZ
ZC3H10
ZC3H11A
ZC3H13
ZC3H14
ZC3H15
ZC3H18
ZC3H4
ZC3H7A
ZC3H7B
ZC3H8
ZC3HAV1
TUT4
ZCCHC17
ZCCHC24
ZCCHC3
TUT7
ZCCHC7
ZCCHC8
ZCCHC9
ZCRB1
ZFC3H1
ZFP36
ZFP36L1
ZFP36L2
ZFR
ZMAT3
ZNF106
ZNF207
ZNF326
ZNF346
ZNF385A
ZNF579
ZNF598
ZNF622
ZNF638
ZNF768
ZNFX1
ZRANB2
ZYX

## Sheet: S2
Supplementary Table 2. RNA-binding proteins genomic alterations in Breast Invasive Carcinoma (TCGA, PanCancer Atlas) and Breast Cancer (CPTAC)
RNA-binding protein	Amplification	Deep Deletion	Fusion	mRNA Upregulation	mRNA Downregulation	Missense Mutation (putative passenger)	Missense Mutation (putative driver)	Truncating mutation (putative passenger)	Truncating mutation (putative driver)	Inframe Mutation (putative passenger)	Total number of alterations	Amplification + mRNA upregulation	Deep Deletion + mRNA downregulation	Mutations + fusion	Mutations
A1CF	6	1	0	40	0	7	0	2	0	0	56	46	1	9	9
AARS	4	25	1	52	9	8	0	3	0	0	102	56	34	12	11
AATF	34	3	4	126	19	2	0	0	0	0	188	160	22	6	2
ABCE1	7	0	0	66	7	5	0	0	0	0	85	73	7	5	5
ABCF1	11	2	0	148	13	7	0	0	0	0	181	159	15	7	7
ABT1	13	5	0	119	6	4	0	1	0	0	148	132	11	5	5
ACAA2	6	7	0	57	7	2	0	2	0	0	81	63	14	4	4
ACAT1	3	20	0	31	2	3	0	1	0	0	60	34	22	4	4
ACIN1	19	0	0	38	24	7	0	1	0	0	89	57	24	8	8
ACO1	5	1	2	48	8	1	0	1	0	0	66	53	9	4	2
ACO2	2	2	1	48	16	6	0	1	0	0	76	50	18	8	7
ACTN4	28	2	4	91	7	12	0	4	0	0	148	119	9	20	16
ADAR	118	1	1	208	2	4	0	0	0	0	334	326	3	5	4
ADARB1	11	3	0	57	2	3	0	0	0	0	76	68	5	3	3
ADARB2	38	1	2	22	0	7	0	0	0	0	70	60	1	9	7
ADD1	4	8	0	30	152	4	0	1	0	0	199	34	160	5	5
ADD3	1	5	1	50	5	5	0	1	0	0	68	51	10	7	6
ADK	26	3	10	78	11	1	0	2	0	0	131	104	14	13	3
AFDN	14	17	2	19	2	14	0	11	0	1	80	33	19	28	26
AFF4	3	0	0	38	9	8	0	1	0	0	59	41	9	9	9
AFP	24	1	0	15	0	2	0	1	0	0	43	39	1	3	3
AGO1	9	1	0	70	19	12	0	1	0	0	112	79	20	13	13
AGO2	113	3	1	261	1	11	0	1	0	0	391	374	4	13	12
AGO3	13	1	1	57	4	8	0	2	0	0	86	70	5	11	10
AHCYL2	9	1	0	46	3	4	0	2	0	0	65	55	4	6	6
AHNAK	12	1	2	42	4	38	0	3	0	0	102	54	5	43	41
AIMP1	6	0	0	6	1	1	0	0	0	0	14	12	1	1	1
AKAP1	66	0	5	119	3	4	0	0	0	0	197	185	3	9	4
AKAP17A	6	7	1	53	5	8	0	0	0	0	80	59	12	9	8
AKAP8	26	0	2	65	7	7	0	0	0	0	107	91	7	9	7
AKAP8L	26	0	2	49	3	5	0	1	0	0	86	75	3	8	6
ALDH18A1	2	3	0	45	3	8	0	2	0	0	63	47	6	10	10
ALDH6A1	2	4	0	30	2	2	0	1	0	0	41	32	6	3	3
ALDH7A1	6	5	0	40	4	1	0	0	0	0	56	46	9	1	1
ALDOA	47	3	2	85	4	6	0	0	0	0	147	132	7	8	6
ALDOC	50	1	0	61	2	5	0	0	0	0	119	111	3	5	5
ALG13	3	1	0	46	12	8	0	3	0	0	73	49	13	11	11
ALKBH5	9	5	2	40	47	4	0	1	0	0	108	49	52	7	5
ALYREF	48	3	0	141	2	0	0	0	0	0	194	189	5	0	0
ANK3	29	2	8	52	5	23	0	5	0	1	125	81	7	37	29
ANKHD1	6	2	3	64	11	14	0	8	0	0	108	70	13	25	22
ANKRD17	24	1	4	62	30	18	0	2	0	0	141	86	31	24	20
ANP32A	5	1	0	49	22	1	0	1	0	0	79	54	23	2	2
ANP32B	1	6	0	75	3	3	0	0	0	0	88	76	9	3	3
ANXA11	28	3	0	47	11	2	0	0	0	0	91	75	14	2	2
ANXA2	5	4	2	43	4	0	0	1	0	0	59	48	8	3	1
ANXA7	17	2	1	73	47	2	0	1	0	0	143	90	49	4	3
APEH	2	5	0	35	16	3	0	3	0	0	64	37	21	6	6
APEX1	10	1	0	83	21	3	0	1	0	0	119	93	22	4	4
API5	8	3	0	71	15	4	0	4	0	0	105	79	18	8	8
APOB	6	0	0	30	0	36	0	5	0	2	79	36	0	43	43
APOBEC3B	5	4	0	39	4	2	0	3	0	0	57	44	8	5	5
APOBEC3C	5	4	0	34	2	1	0	0	0	0	46	39	6	1	1
APOBEC3F	5	4	0	35	0	1	0	0	0	0	45	40	4	1	1
AQR	6	11	0	40	50	6	0	2	0	0	115	46	61	8	8
ARCN1	2	10	1	35	21	1	0	1	0	0	71	37	31	3	2
ARF1	123	0	0	311	8	3	0	1	0	0	446	434	8	4	4
ARHGEF1	14	1	0	44	4	8	0	3	0	0	74	58	5	11	11
ARHGEF2	114	1	2	191	3	8	0	2	0	0	321	305	4	12	10
ARL6IP4	6	3	0	42	5	2	0	0	0	0	58	48	8	2	2
ARPC1B	11	1	0	86	4	2	0	0	0	0	104	97	5	2	2
ASCC3	13	3	4	45	2	11	0	5	0	0	83	58	5	20	16
ASS1	6	6	0	55	2	1	0	2	0	0	72	61	8	3	3
ATP1A1	9	4	4	59	2	6	0	2	0	0	86	68	6	12	8
ATP2A2	1	2	1	65	25	2	0	1	0	0	97	66	27	4	3
ATP5F1A	8	4	0	64	23	3	0	0	0	0	102	72	27	3	3
ATP5F1B	2	0	0	72	1	3	0	0	0	0	78	74	1	3	3
ATP5F1C	40	2	0	166	1	2	0	0	0	0	211	206	3	2	2
ATXN2	1	0	3	54	32	8	0	0	4	0	102	55	32	15	12
ATXN2L	42	3	0	95	6	6	0	2	0	0	154	137	9	8	8
BAG4	129	13	4	160	18	6	0	1	0	0	331	289	31	11	7
BASP1	24	1	0	55	4	2	0	0	0	0	86	79	5	2	2
BAZ1B	12	6	0	99	9	10	0	5	0	0	141	111	15	15	15
BCCIP	7	3	0	61	6	4	0	1	0	0	82	68	9	5	5
BCLAF1	15	4	0	42	24	12	0	2	0	1	100	57	28	15	15
BICC1	14	1	0	50	6	6	0	1	0	0	78	64	7	7	7
BMS1	8	2	1	101	8	8	0	0	0	0	128	109	10	9	8
BOP1	160	3	1	218	2	2	0	0	0	0	386	378	5	3	2
BRD2	12	3	0	74	30	2	0	1	0	0	122	86	33	3	3
BRIX1	19	0	0	114	1	4	0	0	0	0	138	133	1	4	4
BST2	19	0	0	58	5	2	0	0	0	0	84	77	5	2	2
BTF3	2	13	0	42	36	2	0	0	0	0	95	44	49	2	2
BUD13	1	14	0	43	39	1	0	0	0	0	98	44	53	1	1
BUD23	10	6	0	96	0	3	0	0	0	0	115	106	6	3	3
BYSL	22	4	0	133	1	0	0	2	0	0	162	155	5	2	2
BZW1	6	2	0	42	2	2	0	0	0	0	54	48	4	2	2
BZW2	8	1	2	72	2	3	0	0	0	0	88	80	3	5	3
C11ORF68	19	1	0	51	5	0	0	0	0	0	76	70	6	0	0
C12ORF43	4	3	0	61	58	0	0	2	0	0	128	65	61	2	2
C14ORF93	18	0	0	31	9	8	0	0	0	0	66	49	9	8	8
C19ORF47	21	2	3	73	2	1	0	1	0	0	103	94	4	5	2
C19ORF66	14	0	1	59	6	0	0	0	0	0	80	73	6	1	0
C1ORF131	122	0	0	339	1	2	0	0	0	0	464	461	1	2	2
C1ORF35	123	0	0	121	5	0	0	0	0	0	249	244	5	0	0
C1ORF52	14	2	0	69	16	1	0	0	0	0	102	83	18	1	1
C2ORF15	10	8	0	35	7	1	0	0	0	0	61	45	15	1	1
C4BPA	123	1	1	26	0	7	0	3	0	0	161	149	1	11	10
C7ORF50	12	4	0	67	4	2	0	0	0	0	89	79	8	2	2
CACTIN	4	6	1	44	7	7	0	3	0	0	72	48	13	11	10
CACYBP	105	1	0	256	0	0	0	0	0	0	362	361	1	0	0
CADM1	0	16	0	40	2	3	0	1	0	0	62	40	18	4	4
CALD1	11	1	0	51	4	10	0	1	0	0	78	62	5	11	11
CALR	19	1	0	73	1	1	0	0	0	0	95	92	2	1	1
CAND1	22	0	2	98	3	6	0	2	0	0	133	120	3	10	8
CANX	14	3	0	82	6	5	0	0	0	0	110	96	9	5	5
CAPRIN1	29	1	3	74	13	4	0	2	0	1	127	103	14	10	7
CARHSP1	51	4	0	110	2	0	0	0	0	0	167	161	6	0	0
CASC3	86	3	6	166	70	2	0	0	0	0	333	252	73	8	2
CAST	2	7	2	48	5	6	0	3	0	0	73	50	12	11	9
CAT	30	1	6	61	7	2	0	0	0	0	107	91	8	8	2
CAVIN1	14	6	0	36	1	6	0	2	0	0	65	50	7	8	8
CC2D1B	9	0	0	70	32	6	0	0	0	0	117	79	32	6	6
CCAR1	5	3	0	40	30	8	0	7	0	1	94	45	33	16	16
CCAR2	2	49	0	65	324	3	0	2	0	0	445	67	373	5	5
CCDC124	15	0	0	53	5	2	0	0	0	0	75	68	5	2	2
CCDC137	47	2	0	117	4	2	0	0	0	0	172	164	6	2	2
CCDC43	5	7	0	132	33	3	0	1	0	0	181	137	40	4	4
CCDC47	85	0	2	192	7	2	0	1	0	0	289	277	7	5	3
CCDC59	7	1	1	94	2	1	0	0	0	0	106	101	3	2	1
CCDC86	15	2	0	78	4	0	0	0	0	0	99	93	6	0	0
CCDC9	4	6	0	37	4	3	0	1	0	0	55	41	10	4	4
CCDC9B	3	12	0	62	5	5	0	3	0	0	90	65	17	8	8
CCT2	31	0	0	125	0	6	0	3	0	0	165	156	0	9	9
CCT3	120	1	3	262	0	7	0	2	0	0	395	382	1	12	9
CCT4	10	0	0	106	6	3	0	1	0	0	126	116	6	4	4
CCT6A	16	5	1	119	2	3	0	1	0	0	147	135	7	5	4
CD3EAP	14	4	0	92	3	4	0	1	0	0	118	106	7	5	5
CD44	32	0	2	52	3	2	0	1	0	1	93	84	3	6	4
CDC40	20	7	0	67	43	2	0	1	0	0	140	87	50	3	3
CDC42EP4	53	1	2	75	0	1	0	0	0	0	132	128	1	3	1
CDC5L	22	3	3	109	27	8	0	4	0	0	176	131	30	15	12
CDK11B	9	13	0	42	28	6	0	3	0	0	101	51	41	9	9
CDK13	8	2	1	81	49	7	0	2	0	0	150	89	51	10	9
CDKN2A	7	41	0	71	0	0	2	0	1	0	122	78	41	3	3
CDV3	4	0	1	45	3	0	0	1	0	0	54	49	3	2	1
CEBPZ	6	1	2	77	9	3	0	0	0	0	98	83	10	5	3
CELF1	11	2	3	44	41	2	0	2	0	0	105	55	43	7	4
CELF2	37	2	0	49	5	8	0	3	0	0	104	86	7	11	11
CFAP20	1	17	0	39	30	2	0	1	0	0	90	40	47	3	3
CFAP65	4	4	0	34	0	13	0	3	0	0	58	38	4	16	16
CFL1	20	1	0	73	3	1	0	0	0	0	98	93	4	1	1
CGN	115	1	0	67	2	11	0	2	0	0	198	182	3	13	13
CHCHD1	18	1	1	74	2	1	0	0	0	0	97	92	3	2	1
CHCHD3	11	1	0	96	3	2	0	0	0	0	113	107	4	2	2
CHD2	32	1	1	28	16	12	0	3	0	0	93	60	17	16	15
CHD3	0	10	0	24	16	14	0	1	0	0	65	24	26	15	15
CHERP	21	0	0	79	18	4	0	2	0	0	124	100	18	6	6
CHGA	6	4	0	7	0	0	0	0	0	0	17	13	4	0	0
CHMP4B	13	1	2	82	8	1	0	0	0	0	107	95	9	3	1
CHTOP	116	1	0	280	6	2	0	0	0	0	405	396	7	2	2
CIRBP	1	15	0	24	5	1	0	0	0	0	46	25	20	1	1
CISD1	12	1	0	53	11	0	0	0	0	0	77	65	12	0	0
CISD2	4	2	1	67	1	0	0	0	0	0	75	71	3	1	0
CKAP4	3	1	0	56	2	3	0	0	0	0	65	59	3	3	3
CLASP2	6	2	0	42	12	9	0	2	0	0	73	48	14	11	11
CLK3	13	2	0	47	14	4	0	1	0	0	81	60	16	5	5
CLNS1A	84	2	5	156	9	1	0	1	0	0	258	240	11	7	2
CLTC	99	2	6	210	0	11	0	4	0	0	332	309	2	21	15
CMSS1	13	0	3	94	1	1	0	1	0	0	113	107	1	5	2
CNBP	4	1	0	76	19	1	0	0	0	0	101	80	20	1	1
CNDP2	9	14	0	52	9	5	0	1	0	0	90	61	23	6	6
CNN1	11	2	0	16	1	4	0	2	0	0	36	27	3	6	6
CNN2	1	15	0	38	4	1	0	0	0	0	59	39	19	1	1
CNN3	11	2	1	40	4	2	0	0	0	0	60	51	6	3	2
CNOT1	1	17	1	28	4	12	0	6	0	1	70	29	21	20	19
CNOT4	12	1	1	59	33	3	0	3	0	0	112	71	34	7	6
CNOT9	5	4	1	55	11	3	0	1	0	0	80	60	15	5	4
COA6	126	1	0	188	1	4	0	0	0	0	320	314	2	4	4
COL14A1	165	1	2	20	5	19	0	8	0	0	220	185	6	29	27
COPB1	17	4	1	63	10	6	0	0	0	0	101	80	14	7	6
COPG1	5	1	0	68	2	7	0	3	0	0	86	73	3	10	10
CORO1A	47	3	0	26	7	3	0	0	0	0	86	73	10	3	3
CPEB2	2	9	0	29	5	6	0	1	0	0	52	31	14	7	7
CPEB3	1	4	0	29	6	2	0	0	0	0	42	30	10	2	2
CPEB4	11	2	0	45	6	3	0	0	0	0	67	56	8	3	3
CPLX2	14	3	0	24	0	0	0	0	0	0	41	38	3	0	0
CPNE3	106	0	0	210	6	3	0	2	0	0	327	316	6	5	5
CPSF4	12	1	0	93	4	5	0	0	0	0	115	105	5	5	5
CPSF6	34	0	4	83	19	4	0	0	0	0	144	117	19	8	4
CPSF7	18	2	0	86	40	2	0	1	0	0	149	104	42	3	3
CRKL	8	5	0	50	39	1	0	0	0	0	103	58	44	1	1
CRNKL1	7	2	0	93	13	12	0	3	0	0	130	100	15	15	15
CRYAB	5	16	0	47	0	0	0	0	0	0	68	52	16	0	0
CS	2	0	2	67	6	2	0	0	0	0	79	69	6	4	2
CSDE1	8	3	1	84	31	7	0	0	0	1	135	92	34	9	8
CSE1L	29	1	2	181	0	5	0	1	0	1	220	210	1	9	7
CSNK1E	5	3	1	42	15	3	0	0	0	0	69	47	18	4	3
CSRP1	116	0	1	43	4	1	0	1	0	0	166	159	4	3	2
CSTB	8	1	0	74	3	0	0	0	0	0	86	82	4	0	0
CSTF1	48	0	0	252	18	3	0	0	0	0	321	300	18	3	3
CSTF2	4	1	0	49	4	3	0	1	0	0	62	53	5	4	4
CSTF2T	5	1	0	34	75	4	0	3	0	0	122	39	76	7	7
CSTF3	33	1	1	89	1	9	0	0	0	0	134	122	2	10	9
CTNNA1	2	7	1	50	36	3	0	4	0	0	103	52	43	8	7
CTNND1	20	3	1	54	31	7	0	0	0	0	116	74	34	8	7
CTTN	158	0	5	203	27	3	0	0	0	0	396	361	27	8	3
CWC15	12	7	0	61	15	0	0	0	0	0	95	73	22	0	0
CXXC5	3	2	0	47	4	1	0	0	0	0	57	50	6	1	1
CYCS	9	1	0	101	2	2	0	1	0	0	116	110	3	3	3
DAP3	113	1	2	371	2	5	0	0	0	0	494	484	3	7	5
DARS	1	2	1	65	16	1	0	3	0	0	89	66	18	5	4
DARS2	105	1	1	199	5	7	0	1	0	0	319	304	6	9	8
DAZAP1	1	16	0	67	1	1	0	4	0	0	90	68	17	5	5
DBI	4	0	0	26	1	1	0	0	0	0	32	30	1	1	1
DBNL	14	0	0	65	9	3	0	0	0	0	91	79	9	3	3
DBR1	6	0	1	113	27	1	0	1	0	0	149	119	27	3	2
DBT	6	4	0	49	20	2	0	0	0	0	81	55	24	2	2
DCAF13	145	0	1	422	1	3	0	3	0	0	575	567	1	7	6
DCD	2	0	0	9	0	2	0	1	0	0	14	11	0	3	3
DCLRE1C	21	5	2	123	0	7	0	1	0	0	159	144	5	10	8
DCN	12	0	0	42	3	3	0	1	0	0	61	54	3	4	4
DCTN2	8	0	1	77	15	3	0	0	0	0	104	85	15	4	3
DDX1	9	2	0	92	24	2	0	1	0	0	130	101	26	3	3
DDX10	4	17	0	63	9	4	0	0	0	0	97	67	26	4	4
DDX17	4	3	0	17	9	7	0	1	0	0	41	21	12	8	8
DDX18	5	0	0	61	11	5	0	0	0	0	82	66	11	5	5
DDX19A	4	26	1	62	211	2	0	0	0	0	306	66	237	3	2
DDX21	4	2	0	59	4	8	0	0	0	0	77	63	6	8	8
DDX23	4	1	1	95	23	5	0	2	0	0	131	99	24	8	7
DDX24	6	4	0	57	57	6	0	0	0	0	130	63	61	6	6
DDX27	31	2	1	191	9	3	0	3	0	1	241	222	11	8	7
DDX28	4	18	0	45	4	0	0	1	0	0	72	49	22	1	1
DDX31	6	4	1	77	36	8	0	1	0	0	133	83	40	10	9
DDX39A	20	1	0	89	1	2	0	2	0	0	115	109	2	4	4
DDX39B	15	3	2	52	8	2	0	0	0	0	82	67	11	4	2
DDX3X	3	3	0	35	25	8	0	0	1	0	75	38	28	9	9
DDX41	15	2	0	95	13	10	0	0	0	0	135	110	15	10	10
DDX42	82	0	6	189	63	6	0	3	0	0	349	271	63	15	9
DDX43	8	2	0	62	0	6	0	3	0	0	81	70	2	9	9
DDX46	2	3	0	54	27	4	0	1	0	0	91	56	30	5	5
DDX47	10	8	0	132	59	3	0	1	0	0	213	142	67	4	4
DDX49	14	1	0	72	5	4	0	0	0	0	96	86	6	4	4
DDX5	82	0	4	127	25	9	0	4	0	0	251	209	25	17	13
DDX50	3	2	0	64	46	3	0	1	0	1	120	67	48	5	5
DDX51	5	4	0	55	3	3	0	2	0	0	72	60	7	5	5
DDX52	39	3	3	128	25	2	0	0	0	0	200	167	28	5	2
DDX54	0	3	0	54	12	1	0	1	0	0	71	54	15	2	2
DDX55	7	6	0	78	11	6	0	2	0	0	110	85	17	8	8
DDX56	13	2	0	112	4	2	0	0	0	0	133	125	6	2	2
DDX6	3	10	0	31	50	4	0	1	0	0	99	34	60	5	5
DDX60L	6	10	1	43	1	7	0	0	0	0	68	49	11	8	7
DEK	22	3	1	133	3	4	0	0	0	0	166	155	6	5	4
DHCR7	83	1	3	99	1	4	0	0	0	0	191	182	2	7	4
DHX15	1	10	0	53	31	6	0	2	0	0	103	54	41	8	8
DHX16	13	2	0	121	30	2	0	2	0	0	170	134	32	4	4
DHX29	4	13	1	67	45	6	0	4	0	0	140	71	58	11	10
DHX30	2	6	1	35	36	4	0	5	0	0	89	37	42	10	9
DHX33	2	9	0	48	30	2	0	1	0	0	92	50	39	3	3
DHX34	6	5	1	60	1	1	0	2	0	0	76	66	6	4	3
DHX36	18	0	0	110	17	5	0	3	0	0	153	128	17	8	8
DHX38	5	24	0	54	149	5	0	2	0	0	239	59	173	7	7
DHX57	4	2	1	84	14	5	0	0	0	0	110	88	16	6	5
DHX8	7	6	1	89	76	5	0	4	0	1	189	96	82	11	10
DHX9	106	0	1	124	16	11	0	1	0	0	259	230	16	13	12
DIAPH1	4	1	0	52	2	7	0	3	0	1	70	56	3	11	11
DIDO1	53	0	1	157	23	13	0	4	0	0	251	210	23	18	17
DIMT1	1	15	0	56	27	2	0	3	0	0	104	57	42	5	5
DKC1	9	3	0	95	0	5	0	2	0	1	115	104	3	8	8
DLAT	3	16	0	53	16	2	0	1	0	0	91	56	32	3	3
DLD	8	1	0	88	15	3	0	0	0	0	115	96	16	3	3
DMGDH	1	15	0	35	6	9	0	6	0	0	72	36	21	15	15
DNAJA1	8	0	1	96	2	3	0	0	0	0	110	104	2	4	3
DNAJB12	17	2	2	65	66	4	0	1	0	0	157	82	68	7	5
DNAJC1	15	3	6	34	0	4	0	1	0	0	63	49	3	11	5
DNAJC2	10	1	0	88	0	4	0	3	0	0	106	98	1	7	7
DNAJC21	19	0	0	135	18	4	0	0	0	0	176	154	18	4	4
DNM1	6	2	1	43	4	9	0	2	0	0	67	49	6	12	11
DNTTIP2	15	3	1	82	19	8	0	1	0	0	129	97	22	10	9
DROSHA	18	1	0	139	12	10	0	1	0	0	181	157	13	11	11
DSP	13	8	0	36	5	18	0	4	0	1	85	49	13	23	23
DST	18	3	2	33	2	23	0	13	0	0	94	51	5	38	36
DUS3L	17	0	0	47	5	3	0	0	0	0	72	64	5	3	3
DUSP11	1	1	0	88	23	0	0	0	0	0	113	89	24	0	0
DUSP14	35	3	4	88	2	0	0	0	0	0	132	123	5	4	0
DUSP9	11	3	0	61	0	3	0	3	0	0	81	72	3	6	6
DUT	5	8	0	54	1	5	0	0	0	0	73	59	9	5	5
DYNC1H1	7	5	1	63	13	24	0	6	0	0	119	70	18	31	30
DYNC1I2	7	0	1	35	5	3	0	0	0	0	51	42	5	4	3
DYNC1LI1	5	4	0	34	4	2	0	1	0	0	50	39	8	3	3
DYNC2H1	8	19	2	24	5	21	0	7	0	0	86	32	24	30	28
DZIP3	15	0	0	39	5	7	0	3	0	0	69	54	5	10	10
EBNA1BP2	21	0	0	90	5	0	0	0	0	0	116	111	5	0	0
EBP	8	1	0	56	1	3	0	3	0	0	72	64	2	6	6
EDC4	4	18	0	41	58	4	0	2	0	0	127	45	76	6	6
EDF1	9	3	0	34	5	1	0	0	0	0	52	43	8	1	1
EEF1A1	8	2	0	35	8	7	0	3	0	0	63	43	10	10	10
EEF1G	11	1	0	59	2	2	0	1	0	0	76	70	3	3	3
EEF2	6	6	0	41	11	7	0	0	0	0	71	47	17	7	7
EFTUD2	6	7	0	115	14	8	0	1	0	0	151	121	21	9	9
EIF1	20	5	1	90	8	1	0	0	0	0	125	110	13	2	1
EIF1AX	7	1	0	66	4	1	1	1	0	0	81	73	5	3	3
EIF1B	3	1	0	45	27	1	0	0	0	0	77	48	28	1	1
EIF2AK2	6	2	4	70	4	3	0	1	0	0	90	76	6	8	4
EIF2D	126	1	0	227	18	2	0	3	0	0	377	353	19	5	5
EIF2S1	4	2	1	74	12	1	0	0	0	0	94	78	14	2	1
EIF2S2	14	1	1	142	2	5	0	0	0	0	165	156	3	6	5
EIF3A	4	1	1	36	43	7	0	2	0	0	94	40	44	10	9
EIF3B	10	4	1	113	0	4	0	0	0	0	132	123	4	5	4
EIF3C	42	3	1	73	3	2	0	0	0	0	124	115	6	3	2
EIF3D	4	3	1	49	35	2	0	2	0	0	96	53	38	5	4
EIF3E	144	1	0	188	3	4	0	0	0	0	340	332	4	4	4
EIF3G	14	1	0	53	4	4	0	0	0	0	76	67	5	4	4
EIF3H	175	1	2	64	0	1	0	0	0	0	243	239	1	3	1
EIF3I	6	3	0	62	9	6	0	1	0	0	87	68	12	7	7
EIF3J	3	8	0	57	13	2	0	0	0	0	83	60	21	2	2
EIF3L	6	3	0	34	5	3	0	2	0	1	54	40	8	6	6
EIF4A1	0	12	0	34	18	3	0	4	0	0	71	34	30	7	7
EIF4A2	27	2	0	56	8	7	0	5	0	0	105	83	10	12	12
EIF4A3	48	0	0	153	6	8	0	0	0	0	215	201	6	8	8
EIF4B	3	1	0	47	16	5	0	1	0	0	73	50	17	6	6
EIF4E	5	1	1	52	12	0	0	1	0	0	72	57	13	2	1
EIF4E2	1	5	4	56	21	3	0	0	0	0	90	57	26	7	3
EIF4ENIF1	5	0	0	55	111	7	0	4	0	0	182	60	111	11	11
EIF4G1	28	0	1	119	16	8	0	0	0	1	173	147	16	10	9
EIF4G2	13	5	1	59	15	5	0	1	0	0	99	72	20	7	6
EIF4G3	2	9	1	37	23	7	0	3	0	1	83	39	32	12	11
EIF4H	8	6	0	91	43	2	0	0	0	0	150	99	49	2	2
EIF5	12	4	0	48	17	3	0	0	0	0	84	60	21	3	3
EIF5A	0	10	0	52	3	1	0	1	0	0	67	52	13	2	2
EIF5B	5	41	0	71	2	5	0	2	0	0	126	76	43	7	7
ELAC2	2	16	0	34	73	4	0	2	0	0	131	36	89	6	6
ELAVL1	10	2	1	87	12	4	0	0	0	0	116	97	14	5	4
ELAVL2	6	15	0	61	3	3	0	0	0	0	88	67	18	3	3
ELAVL3	12	2	0	18	0	2	0	1	0	0	35	30	2	3	3
ELOA	0	4	1	46	19	4	0	1	0	0	75	46	23	6	5
ELOF1	11	2	2	59	3	1	0	2	0	0	80	70	5	5	3
EMG1	23	2	0	128	0	1	0	0	0	0	154	151	2	1	1
EML4	2	2	0	73	2	4	0	4	0	0	87	75	4	8	8
ENO1	4	8	0	65	3	1	0	0	0	0	81	69	11	1	1
ENSA	126	1	0	253	0	4	0	0	0	0	384	379	1	4	4
EPB41	3	7	0	46	1	5	0	3	0	0	65	49	8	8	8
EPB41L2	13	4	1	50	6	11	0	1	0	0	86	63	10	13	12
EPPK1	157	3	0	133	2	11	0	2	0	0	308	290	5	13	13
EPRS	112	1	2	262	2	8	0	0	0	1	388	374	3	11	9
EPS8L3	5	3	0	12	0	2	0	1	0	0	23	17	3	3	3
ERAL1	58	1	1	167	19	1	0	0	0	0	247	225	20	2	1
ERH	1	3	1	55	3	0	0	0	0	0	63	56	6	1	0
ERI3	19	0	2	92	3	2	0	0	0	0	118	111	3	4	2
ERP29	0	2	0	50	4	2	0	0	0	0	58	50	6	2	2
ESF1	5	2	1	127	20	9	0	4	0	0	168	132	22	14	13
ESRP2	5	18	1	33	4	6	0	1	0	0	68	38	22	8	7
ETF1	3	2	0	65	15	3	0	1	0	0	89	68	17	4	4
EWSR1	6	0	0	38	10	4	0	3	0	0	61	44	10	7	7
EXOSC10	1	7	1	45	58	2	0	2	0	0	116	46	65	5	4
EXOSC2	6	5	0	83	3	1	0	1	0	0	99	89	8	2	2
EXOSC6	4	25	0	42	26	0	0	0	0	0	97	46	51	0	0
EXOSC9	6	0	0	81	6	7	0	0	0	0	100	87	6	7	7
EZR	7	9	0	40	7	2	0	3	0	0	68	47	16	5	5
F11R	137	0	0	259	8	3	0	1	0	1	409	396	8	5	5
FADS2	15	2	2	53	6	5	0	0	0	0	83	68	8	7	5
FAM120A	3	5	0	40	31	9	0	3	0	0	91	43	36	12	12
FAM120C	13	1	0	67	3	10	0	2	0	0	96	80	4	12	12
FAM133B	6	1	0	70	17	1	0	0	0	0	95	76	18	1	1
FAM32A	22	0	0	84	11	0	0	0	0	0	117	106	11	0	0
FAM50A	9	3	0	62	3	1	0	1	0	0	79	71	6	2	2
FAM98A	5	1	1	111	6	8	0	0	0	0	132	116	7	9	8
FAM98B	2	11	1	36	36	2	0	0	0	0	88	38	47	3	2
FARSA	19	1	0	83	7	3	0	1	0	0	114	102	8	4	4
FARSB	3	6	0	64	3	6	0	2	0	0	84	67	9	8	8
FASN	51	4	1	59	4	13	0	3	0	2	137	110	8	19	18
FASTKD1	5	0	0	62	2	8	0	0	0	0	77	67	2	8	8
FASTKD2	5	7	1	53	18	5	0	0	0	0	89	58	25	6	5
FASTKD3	21	1	0	142	13	3	0	1	0	0	181	163	14	4	4
FASTKD5	11	1	0	152	23	4	0	0	0	0	191	163	24	4	4
FAU	20	1	0	54	5	3	0	0	0	0	83	74	6	3	3
FBL	32	2	0	113	0	8	0	1	0	0	156	145	2	9	9
FBN1	5	5	0	47	4	22	0	2	0	0	85	52	9	24	24
FBRSL1	6	4	0	41	4	3	0	2	0	0	60	47	8	5	5
FCF1	2	4	0	49	43	3	0	0	0	0	101	51	47	3	3
FDPS	121	1	0	186	0	4	0	2	0	0	314	307	1	6	6
FEN1	16	2	0	97	1	2	0	0	0	0	118	113	3	2	2
FGFR1OP	15	10	1	46	4	2	0	0	0	0	78	61	14	3	2
FIP1L1	6	1	2	74	27	4	0	0	0	0	114	80	28	6	4
FKBP1A	12	2	0	80	2	1	0	0	0	0	97	92	4	1	1
FKBP2	6	2	0	41	4	1	0	3	0	0	57	47	6	4	4
FKBP3	5	2	1	81	11	2	0	0	0	0	102	86	13	3	2
FKBP4	25	0	0	80	2	3	0	0	0	0	110	105	2	3	3
FLNA	9	3	1	50	5	21	0	3	0	0	92	59	8	25	24
FLNB	3	9	0	44	1	11	0	8	0	2	78	47	10	21	21
FLYWCH2	51	2	0	121	5	1	0	0	0	0	180	172	7	1	1
FMR1	8	2	0	74	5	11	0	2	0	0	102	82	7	13	13
FN1	4	6	0	62	4	12	0	4	0	0	92	66	10	16	16
FNDC3A	2	23	1	27	28	6	0	2	0	1	90	29	51	10	9
FNDC3B	42	0	1	95	6	7	0	2	0	0	153	137	6	10	9
FRG1	5	17	0	27	4	7	0	0	0	0	60	32	21	7	7
FSCN1	11	3	0	62	4	2	0	0	0	0	82	73	7	2	2
FTSJ3	82	0	1	206	16	10	0	2	0	0	317	288	16	13	12
FUBP1	13	0	2	47	34	4	0	0	0	0	100	60	34	6	4
FUBP3	7	5	0	36	66	2	0	2	0	0	118	43	71	4	4
FUS	48	0	0	82	10	2	0	1	0	1	144	130	10	4	4
FXR1	35	1	3	130	13	6	0	0	0	0	188	165	14	9	6
FXR2	0	13	0	38	48	4	0	2	0	0	105	38	61	6	6
FYTTD1	25	5	0	108	17	0	0	0	0	0	155	133	22	0	0
G3BP1	7	3	0	47	9	6	0	1	0	0	73	54	12	7	7
G3BP2	19	1	1	76	22	9	0	1	0	0	129	95	23	11	10
GANAB	9	1	1	79	23	7	0	3	0	0	123	88	24	11	10
GAR1	6	0	0	59	3	1	0	0	0	0	69	65	3	1	1
GAS2	17	1	1	21	1	5	0	0	0	0	46	38	2	6	5
GCN1	4	4	0	72	16	11	0	1	0	0	108	76	20	12	12
GDI2	46	1	0	157	16	3	0	1	0	0	224	203	17	4	4
GEMIN5	6	5	0	48	21	6	0	1	0	0	87	54	26	7	7
GFM1	21	0	2	49	6	5	0	1	0	0	84	70	6	8	6
GGCT	11	1	0	87	2	2	0	1	0	0	104	98	3	3	3
GIGYF2	1	5	2	18	49	4	0	3	0	0	82	19	54	9	7
GLRX3	7	10	1	82	2	2	0	0	0	0	104	89	12	3	2
GMPR2	13	0	0	59	88	1	0	1	0	0	162	72	88	2	2
GNE	12	1	2	53	3	5	0	0	0	0	76	65	4	7	5
GNL2	15	1	1	95	1	4	0	0	0	0	117	110	2	5	4
GNL3	2	7	0	47	8	4	0	0	0	0	68	49	15	4	4
GNL3L	13	1	0	73	9	13	0	3	0	0	112	86	10	16	16
GOLGA4	3	2	4	39	6	14	0	4	0	0	72	42	8	22	18
GOLGB1	7	1	2	49	9	18	0	4	0	0	90	56	10	24	22
GOT2	1	18	0	35	3	2	0	0	0	0	59	36	21	2	2
GP2	39	5	0	16	8	3	0	3	0	0	74	55	13	6	6
GPATCH4	122	0	1	258	8	6	0	2	0	1	398	380	8	10	9
GPATCH8	7	7	2	36	52	6	0	3	0	0	113	43	59	11	9
GPR161	114	1	0	102	2	5	0	1	0	0	225	216	3	6	6
GRB2	50	1	3	64	1	2	0	1	0	0	122	114	2	6	3
GRN	6	7	0	40	5	2	0	0	0	0	60	46	12	2	2
GRSF1	12	1	1	81	17	2	0	0	0	0	114	93	18	3	2
GRWD1	6	7	0	68	6	1	0	0	0	0	88	74	13	1	1
GSPT1	45	5	0	186	5	5	0	1	0	0	247	231	10	6	6
GSPT2	5	2	0	53	0	8	0	1	0	0	69	58	2	9	9
GSTP1	80	0	0	69	3	2	0	0	0	0	154	149	3	2	2
GTF2E2	15	47	1	79	14	2	0	3	0	0	161	94	61	6	5
GTF2F1	8	5	0	47	40	2	0	1	0	0	103	55	45	3	3
GTPBP1	4	3	1	33	56	1	0	0	0	1	99	37	59	3	2
GTPBP10	7	1	0	86	10	3	0	1	0	0	108	93	11	4	4
GTPBP4	37	1	0	193	0	3	0	0	0	0	234	230	1	3	3
H1F0	5	3	0	41	2	0	0	0	0	0	51	46	5	0	0
H1FX	5	1	0	43	5	1	0	0	0	0	55	48	6	1	1
H2AFY	2	2	1	62	5	1	0	1	0	0	74	64	7	3	2
HABP4	0	5	0	31	3	2	0	0	0	0	41	31	8	2	2
HADH	7	1	0	58	5	1	0	2	0	0	74	65	6	3	3
HADHB	6	2	1	48	23	4	0	1	0	0	85	54	25	6	5
HARS2	4	1	0	90	49	4	0	0	0	0	148	94	50	4	4
HDAC2	17	5	2	95	2	3	0	1	0	0	125	112	7	6	4
HDGF	122	0	1	254	0	0	0	1	0	0	378	376	0	2	1
HDLBP	3	8	0	49	19	16	0	2	0	0	97	52	27	18	18
HEATR1	124	0	0	257	6	13	0	4	0	0	404	381	6	17	17
HEATR6	99	1	8	225	46	9	0	2	0	0	390	324	47	19	11
HELZ	83	0	5	147	19	17	0	6	0	0	277	230	19	28	23
HELZ2	57	0	2	95	6	6	0	4	0	0	170	152	6	12	10
HERC5	6	1	0	60	1	4	0	4	0	0	76	66	2	8	8
HIBADH	10	2	1	103	5	3	0	1	0	0	125	113	7	5	4
HIST1H1B	12	2	0	63	0	4	0	0	0	0	81	75	2	4	4
HIST1H1C	17	4	0	76	2	4	0	0	0	2	105	93	6	6	6
HIST1H1D	14	0	0	47	0	2	0	0	0	0	63	61	0	2	2
HIST1H1E	14	7	0	55	0	2	0	0	0	0	78	69	7	2	2
HIST1H4A	17	4	0	62	0	2	0	1	0	0	86	79	4	3	3
HIST1H4B	17	4	0	42	0	1	0	1	0	0	65	59	4	2	2
HIST1H4D	14	6	0	54	0	3	0	3	0	0	80	68	6	6	6
HIST1H4E	14	6	1	60	6	2	0	0	0	0	89	74	12	3	2
HIST1H4F	14	6	0	20	0	2	0	0	0	0	42	34	6	2	2
HIST1H4H	14	6	0	52	0	2	0	0	0	0	74	66	6	2	2
HIST1H4K	12	18	0	51	4	3	0	0	0	0	88	63	22	3	3
HIST1H4L	12	18	0	19	0	4	0	0	0	0	53	31	18	4	4
HIST2H4B	23	1	0	4	0	1	0	0	0	0	29	27	1	1	1
HLA-A	8	1	0	66	0	1	0	0	0	0	76	74	1	1	1
HLTF	18	1	0	90	6	5	0	2	0	1	123	108	7	8	8
HMGA1	12	1	1	88	1	1	0	0	0	0	104	100	2	2	1
HMGB1	20	6	0	67	11	1	0	0	0	0	105	87	17	1	1
HMGB2	2	11	0	71	1	3	0	0	0	0	88	73	12	3	3
HMGB3	12	2	0	63	2	2	0	1	0	0	82	75	4	3	3
HMGN2	1	7	0	50	1	2	0	0	0	0	61	51	8	2	2
HMGN5	3	1	0	69	0	3	0	2	0	0	78	72	1	5	5
HNRNPA0	2	1	0	48	10	1	0	0	0	0	62	50	11	1	1
HNRNPA1	1	0	1	54	3	2	0	1	0	0	62	55	3	4	3
HNRNPA1L2	5	15	0	61	12	0	0	0	0	0	93	66	27	0	0
HNRNPA2B1	11	1	1	65	5	7	0	4	0	0	94	76	6	12	11
HNRNPA3	5	1	0	59	6	2	0	1	0	0	74	64	7	3	3
HNRNPAB	15	3	1	78	1	0	0	0	0	0	98	93	4	1	0
HNRNPC	12	3	1	52	7	4	0	1	0	0	80	64	10	6	5
HNRNPCL1	2	11	0	11	0	5	0	1	0	0	30	13	11	6	6
HNRNPD	6	2	0	63	14	0	0	1	0	0	86	69	16	1	1
HNRNPDL	5	3	0	35	27	3	0	3	0	0	76	40	30	6	6
HNRNPF	8	2	0	74	42	2	0	1	0	0	129	82	44	3	3
HNRNPH1	16	2	0	59	10	2	0	0	0	0	89	75	12	2	2
HNRNPH2	2	1	1	36	8	5	0	1	0	0	54	38	9	7	6
HNRNPH3	5	3	0	72	14	4	0	2	0	0	100	77	17	6	6
HNRNPK	1	2	0	38	34	9	0	1	0	0	85	39	36	10	10
HNRNPL	27	2	0	61	2	4	0	1	0	0	97	88	4	5	5
HNRNPLL	6	2	0	67	31	1	0	3	0	0	110	73	33	4	4
HNRNPM	9	1	2	51	11	5	0	1	0	0	80	60	12	8	6
HNRNPR	0	5	0	27	30	4	0	1	0	0	67	27	35	5	5
HNRNPU	122	0	0	219	6	9	0	1	0	0	357	341	6	10	10
HNRNPUL1	10	4	0	101	33	6	0	1	0	0	155	111	37	7	7
HNRNPUL2	9	2	1	67	50	2	0	3	0	0	134	76	52	6	5
HOOK1	14	1	1	52	7	8	0	3	0	1	87	66	8	13	12
HOXB6	50	2	1	44	0	2	0	1	0	0	100	94	2	4	3
HSD17B10	9	2	1	68	2	1	0	1	0	0	84	77	4	3	2
HSP90AA1	8	6	2	88	2	5	0	0	0	1	112	96	8	8	6
HSP90AB1	18	3	1	94	2	6	0	3	0	1	128	112	5	11	10
HSP90B1	1	3	0	61	0	2	0	2	0	0	69	62	3	4	4
HSPA1A	15	3	0	34	4	0	0	0	0	0	56	49	7	0	0
HSPA1B	15	3	0	33	4	1	0	0	0	0	56	48	7	1	1
HSPA5	13	1	0	30	1	6	0	1	0	0	52	43	2	7	7
HSPA8	0	15	0	42	6	6	0	1	0	3	73	42	21	10	10
HSPA9	2	2	1	64	5	3	0	3	0	0	80	66	7	7	6
HSPB1	6	2	0	39	3	0	0	0	0	0	50	45	5	0	0
HSPD1	9	1	1	80	1	5	0	3	0	0	100	89	2	9	8
HSPE1	9	0	0	75	2	0	0	0	0	0	86	84	2	0	0
HTATSF1	5	1	0	96	6	14	0	1	0	0	123	101	7	15	15
HUWE1	14	2	0	48	2	36	0	7	0	0	109	62	4	43	43
IBA57	121	2	0	136	0	0	0	0	0	0	259	257	2	0	0
IDH1	10	6	0	43	0	5	2	1	0	0	67	53	6	8	8
IDH2	25	1	0	83	2	0	0	0	0	0	111	108	3	0	0
IFI16	124	0	2	61	2	11	0	2	0	0	202	185	2	15	13
IFIT2	2	10	0	40	1	3	0	1	0	0	57	42	11	4	4
IFIT5	1	10	0	54	1	2	0	1	0	0	69	55	11	3	3
IGF2BP1	70	1	3	30	0	2	0	2	0	0	108	100	1	7	4
IGF2BP2	29	2	1	87	1	5	0	4	0	0	129	116	3	10	9
IGF2BP3	14	1	1	53	0	2	0	2	0	0	73	67	1	5	4
ILF2	116	1	0	255	0	7	0	2	0	0	381	371	1	9	9
ILF3	16	1	9	85	6	10	0	0	0	0	127	101	7	19	10
IMMT	6	1	0	83	15	3	0	2	0	0	110	89	16	5	5
IMP3	12	2	0	53	3	0	0	0	0	0	70	65	5	0	0
IPO4	12	0	0	87	5	3	0	1	0	0	108	99	5	4	4
IPO5	24	5	0	95	14	6	0	0	0	0	144	119	19	6	6
IQCG	25	5	0	108	0	4	0	2	0	0	144	133	5	6	6
IREB2	17	1	0	62	18	16	0	2	0	0	116	79	19	18	18
ISG20L2	122	0	1	276	12	5	0	1	0	0	417	398	12	7	6
ISY1	4	1	1	118	16	1	0	0	0	0	141	122	17	2	1
JUN	13	1	0	27	2	0	2	3	0	0	48	40	3	5	5
KCTD12	4	10	0	36	5	1	0	1	0	0	57	40	15	2	2
KDM5A	27	4	2	91	19	9	0	2	0	0	154	118	23	13	11
KHDRBS1	9	3	0	53	15	0	0	1	0	1	82	62	18	2	2
KHDRBS3	156	2	2	118	2	3	0	2	0	1	286	274	4	8	6
KHSRP	7	5	0	77	7	4	0	3	0	0	103	84	12	7	7
KIAA0100	54	1	2	111	7	8	0	2	0	1	186	165	8	13	11
KIAA1324	3	3	2	37	9	7	0	3	0	0	64	40	12	12	10
KIF1C	3	11	0	33	22	6	0	1	0	0	76	36	33	7	7
KMT2C	15	12	7	43	10	32	0	0	73	1	193	58	22	113	106
KNOP1	41	5	0	215	5	1	0	0	0	0	267	256	10	1	1
KPNA2	73	0	0	171	2	4	0	0	0	1	251	244	2	5	5
KPNB1	29	4	2	99	12	6	0	3	0	0	155	128	16	11	9
KRI1	16	1	0	72	19	4	0	2	0	0	114	88	20	6	6
KRR1	13	0	0	67	4	0	0	2	0	0	86	80	4	2	2
KRT18	4	1	0	54	6	3	0	0	0	0	68	58	7	3	3
KTN1	8	0	0	55	10	7	0	1	0	0	81	63	10	8	8
KYAT3	13	2	1	35	10	4	0	1	0	0	66	48	12	6	5
LAMA2	18	4	1	43	5	23	0	2	0	0	96	61	9	26	25
LARP1	6	6	0	62	13	7	0	3	0	0	97	68	19	10	10
LARP1B	0	1	0	47	10	4	0	0	0	0	62	47	11	4	4
LARP4	3	3	2	76	6	6	0	2	0	0	98	79	9	10	8
LARP4B	37	1	1	171	22	5	0	6	0	0	243	208	23	12	11
LARP7	7	15	2	40	53	5	0	3	0	0	125	47	68	10	8
LAS1L	8	0	0	80	6	7	0	0	0	0	101	88	6	7	7
LASP1	73	2	4	118	6	2	0	2	0	0	207	191	8	8	4
LBR	118	0	0	86	3	7	0	0	0	0	214	204	3	7	7
LDHA	13	3	0	69	2	3	0	0	0	0	90	82	5	3	3
LDHB	14	4	0	95	0	2	0	1	0	0	116	109	4	3	3
LEPR	14	2	0	40	3	12	0	2	0	0	73	54	5	14	14
LGALS1	5	2	0	49	5	5	0	0	0	0	66	54	7	5	5
LGALS3	6	0	0	38	7	1	0	0	0	0	52	44	7	1	1
LIMA1	3	3	1	42	24	11	0	1	0	0	85	45	27	13	12
LIN28B	23	3	1	22	0	3	0	0	0	0	52	45	3	4	3
LIN7C	13	1	0	67	14	0	0	2	0	0	97	80	15	2	2
LLPH	17	0	1	87	2	0	0	0	0	0	107	104	2	1	0
LMF2	7	5	0	38	5	1	0	1	0	0	57	45	10	2	2
LMNA	111	1	0	84	7	4	0	0	0	0	207	195	8	4	4
LRP1	5	0	0	40	4	22	0	7	0	0	78	45	4	29	29
LRPPRC	7	4	3	78	0	11	0	3	0	0	106	85	4	17	14
LRRC47	3	10	0	61	47	3	0	1	0	0	125	64	57	4	4
LRRC59	77	1	3	206	0	0	0	2	0	0	289	283	1	5	2
LSM1	128	13	4	220	13	0	0	0	0	0	378	348	26	4	0
LSM14A	23	4	4	120	18	1	0	0	0	1	171	143	22	6	2
LSM14B	52	1	0	224	16	3	0	0	0	0	296	276	17	3	3
LSM2	15	3	0	107	0	1	0	0	0	0	126	122	3	1	1
LSM3	12	1	0	98	5	0	0	1	0	0	117	110	6	1	1
LSM4	18	2	1	66	4	1	0	1	0	0	93	84	6	3	2
LSM6	8	0	1	62	2	0	0	0	0	0	73	70	2	1	0
LSM8	6	1	0	27	0	0	0	0	0	0	34	33	1	0	0
LTA4H	8	1	0	59	18	2	0	3	0	0	91	67	19	5	5
LUC7L	54	3	0	121	4	0	0	0	0	0	182	175	7	0	0
LUC7L2	9	2	1	57	39	7	0	3	0	0	118	66	41	11	10
LUC7L3	79	0	4	96	1	1	0	1	0	0	182	175	1	6	2
LYAR	4	7	0	83	1	1	0	3	0	0	99	87	8	4	4
MACF1	15	1	3	28	5	31	0	10	0	0	93	43	6	44	41
MAGOH	9	2	0	89	1	0	0	0	0	0	101	98	3	0	0
MAGOHB	20	5	0	125	0	1	0	0	0	0	151	145	5	1	1
MAK16	27	36	1	99	11	1	0	1	0	0	176	126	47	3	2
MANF	1	5	0	54	1	1	0	0	0	1	63	55	6	2	2
MAP1B	2	13	0	43	0	7	0	3	0	0	68	45	13	10	10
MAP2	5	5	0	52	1	17	0	3	0	0	83	57	6	20	20
MAP3K20	6	1	1	36	5	3	0	1	0	0	53	42	6	5	4
MAP4	3	4	0	32	35	4	0	0	0	0	78	35	39	4	4
MAPRE1	13	1	0	181	4	0	0	2	0	0	201	194	5	2	2
MAPT	18	6	1	49	3	7	0	0	0	0	84	67	9	8	7
MARF1	48	9	0	84	11	14	0	2	0	0	168	132	20	16	16
MARK2	9	2	2	69	20	9	0	2	0	0	113	78	22	13	11
MAT1A	23	2	1	46	0	2	0	0	0	0	74	69	2	3	2
MAT2A	5	1	0	33	6	4	0	0	0	0	49	38	7	4	4
MATR3	3	2	1	39	42	4	0	0	0	0	91	42	44	5	4
MAZ	47	3	0	90	2	5	0	1	0	1	149	137	5	7	7
MBNL1	23	1	2	47	4	3	0	0	0	0	80	70	5	5	3
MBNL2	18	6	0	51	6	3	0	0	0	0	84	69	12	3	3
MBNL3	9	1	0	43	4	2	0	1	0	0	60	52	5	3	3
MCAT	2	4	0	34	5	4	0	1	0	0	50	36	9	5	5
MCRIP2	54	3	0	79	5	0	0	1	0	0	142	133	8	1	1
MDC1	13	2	0	107	3	11	0	2	0	0	138	120	5	13	13
MDH1	10	0	1	99	2	1	0	3	0	0	116	109	2	5	4
MDH2	6	1	2	86	2	1	0	0	0	0	98	92	3	3	1
MECP2	11	3	0	50	8	5	0	0	0	0	77	61	11	5	5
MEPCE	14	1	0	83	9	6	0	1	0	0	114	97	10	7	7
METAP2	8	1	1	74	15	3	0	5	0	0	107	82	16	9	8
METTL16	2	12	1	38	72	2	0	0	0	0	127	40	84	3	2
METTL8	7	0	1	58	5	1	0	0	0	0	72	65	5	2	1
MEX3A	111	1	0	169	1	2	0	3	0	0	287	280	2	5	5
MEX3B	13	1	0	39	4	1	0	1	0	0	59	52	5	2	2
MEX3C	3	11	0	68	23	5	0	0	0	0	110	71	34	5	5
MEX3D	1	17	1	54	1	0	0	0	0	0	74	55	18	1	0
MFAP1	2	9	0	40	64	6	0	0	0	0	121	42	73	6	6
MGST1	10	3	3	47	6	0	0	0	0	0	69	57	9	3	0
MKI67	6	7	0	76	4	24	0	3	0	1	121	82	11	28	28
MKRN1	13	2	0	101	58	2	0	0	0	0	176	114	60	2	2
MKRN2	13	0	2	85	43	2	0	0	0	0	145	98	43	4	2
MKRN3	8	25	0	76	0	13	0	1	0	0	123	84	25	14	14
MMAA	8	0	0	48	39	5	0	0	0	0	100	56	39	5	5
MOV10	3	3	0	59	4	5	0	1	0	0	75	62	7	6	6
MPHOSPH10	1	0	0	90	3	5	0	1	0	0	100	91	3	6	6
MRM1	27	3	0	85	3	3	0	0	0	0	121	112	6	3	3
MRM3	4	21	0	47	9	1	0	2	0	0	84	51	30	3	3
MRPL1	18	1	1	67	4	1	0	1	0	0	93	85	5	3	2
MRPL10	33	4	0	140	71	0	0	0	0	0	248	173	75	0	0
MRPL11	48	0	1	89	2	1	0	0	0	0	141	137	2	2	1
MRPL13	163	2	1	413	5	2	0	0	0	0	586	576	7	3	2
MRPL14	17	3	1	78	2	1	0	0	0	0	102	95	5	2	1
MRPL15	61	1	0	239	0	2	0	0	0	0	303	300	1	2	2
MRPL16	12	3	0	73	2	0	0	2	0	0	92	85	5	2	2
MRPL19	3	1	0	85	11	0	0	0	0	0	100	88	12	0	0
MRPL2	14	3	0	108	2	6	0	0	0	0	133	122	5	6	6
MRPL20	9	13	0	49	2	3	0	1	0	0	77	58	15	4	4
MRPL21	107	0	2	134	0	2	0	0	0	0	245	241	0	4	2
MRPL22	6	5	0	67	3	1	0	0	0	0	82	73	8	1	1
MRPL24	122	0	0	201	0	1	0	0	0	0	324	323	0	1	1
MRPL27	78	1	0	126	1	0	0	0	0	0	206	204	2	0	0
MRPL28	54	3	0	85	5	2	0	0	0	0	149	139	8	2	2
MRPL3	4	1	0	127	7	2	0	2	0	0	143	131	8	4	4
MRPL32	8	0	0	96	4	2	0	0	0	0	110	104	4	2	2
MRPL34	19	1	0	69	1	0	0	0	0	0	90	88	2	0	0
MRPL37	12	0	0	94	0	0	0	0	0	0	106	106	0	0	0
MRPL39	9	7	0	98	8	0	0	0	0	0	122	107	15	0	0
MRPL4	17	0	1	77	5	1	0	0	0	0	101	94	5	2	1
MRPL40	8	5	0	54	1	3	0	0	0	0	71	62	6	3	3
MRPL41	7	5	0	34	5	0	0	0	0	0	51	41	10	0	0
MRPL42	10	0	0	70	2	0	0	1	0	0	83	80	2	1	1
MRPL43	3	3	0	51	11	0	0	0	0	0	68	54	14	0	0
MRPL44	3	6	0	52	26	1	0	0	0	0	88	55	32	1	1
MRPL45	60	2	2	145	64	5	0	2	0	0	280	205	66	9	7
MRPL51	22	2	0	110	0	1	0	1	0	0	136	132	2	2	2
MRPL54	5	6	0	34	7	0	0	0	0	0	52	39	13	0	0
MRPL57	7	5	0	46	1	0	0	0	0	0	59	53	6	0	0
MRPL9	117	1	0	312	0	3	0	0	0	0	433	429	1	3	3
MRPS10	17	4	0	117	15	2	0	0	0	0	155	134	19	2	2
MRPS11	23	1	0	71	2	2	0	1	0	0	100	94	3	3	3
MRPS12	28	2	0	77	3	3	0	0	0	0	113	105	5	3	3
MRPS14	105	1	0	316	5	2	0	0	0	0	429	421	6	2	2
MRPS15	13	1	0	59	0	1	0	0	0	0	74	72	1	1	1
MRPS18A	18	3	0	98	3	0	0	1	0	0	123	116	6	1	1
MRPS18C	4	4	2	65	1	1	0	0	0	1	78	69	5	4	2
MRPS21	122	1	1	175	2	2	0	0	0	0	303	297	3	3	2
MRPS23	62	1	2	221	4	1	0	0	0	0	291	283	5	3	1
MRPS24	10	1	1	75	1	1	0	1	0	0	90	85	2	3	2
MRPS26	10	1	0	76	3	2	0	0	0	0	92	86	4	2	2
MRPS28	105	0	3	223	2	0	0	0	0	0	333	328	2	3	0
MRPS30	15	3	0	68	0	1	0	2	0	0	89	83	3	3	3
MRPS31	5	17	0	40	71	3	0	0	0	0	136	45	88	3	3
MRPS35	25	4	2	124	17	2	0	0	0	0	174	149	21	4	2
MRPS5	12	2	1	95	1	2	0	1	0	0	114	107	3	4	3
MRPS7	50	0	0	188	0	2	0	1	0	0	241	238	0	3	3
MRPS9	5	3	1	62	1	2	0	1	0	0	75	67	4	4	3
MRTO4	0	7	0	61	3	1	0	0	0	0	72	61	10	1	1
MSI1	4	4	0	67	0	4	0	0	0	0	79	71	4	4	4
MSI2	72	3	19	93	1	3	0	1	0	0	192	165	4	23	4
MSN	8	1	0	62	6	6	0	5	0	0	88	70	7	11	11
MTCL1	5	3	1	27	5	11	0	0	0	0	52	32	8	12	11
MTDH	125	0	2	339	6	3	0	0	0	0	475	464	6	5	3
MTERF1	8	1	0	70	18	3	0	0	0	0	100	78	19	3	3
MTHFD1	5	3	1	83	11	6	0	2	0	0	111	88	14	9	8
MTHFSD	4	26	0	35	48	1	0	1	0	0	115	39	74	2	2
MTIF2	8	1	0	109	5	6	0	3	0	1	133	117	6	10	10
MTO1	8	2	0	67	48	9	0	2	0	1	137	75	50	12	12
MTPAP	9	4	1	117	11	4	0	2	0	0	148	126	15	7	6
MTREX	4	13	1	67	58	5	0	0	0	0	148	71	71	6	5
MTRF1	3	19	0	39	46	3	0	0	0	0	110	42	65	3	3
MYBBP1A	3	12	0	38	7	7	0	3	0	0	70	41	19	10	10
MYEF2	5	6	0	40	5	3	0	3	0	0	62	45	11	6	6
MYH14	16	9	1	57	5	19	0	4	0	0	111	73	14	24	23
MYH9	6	3	3	50	14	25	0	7	0	2	110	56	17	37	34
MYO18A	57	1	5	66	7	16	0	2	0	0	154	123	8	23	18
MYO5A	11	4	2	42	3	6	0	4	0	0	72	53	7	12	10
NAA15	4	0	1	62	4	5	0	3	0	0	79	66	4	9	8
NAA50	12	0	2	122	4	1	0	0	0	0	141	134	4	3	1
NAF1	7	8	0	24	2	4	0	0	0	0	45	31	10	4	4
NAP1L1	12	1	1	67	5	2	0	0	0	0	88	79	6	3	2
NAP1L4	11	11	1	62	31	4	0	2	0	0	122	73	42	7	6
NARS	3	8	1	70	28	1	0	1	0	0	112	73	36	3	2
NAT10	30	1	1	114	1	7	0	1	0	0	155	144	2	9	8
NBPF10	117	2	1	84	2	12	0	1	0	0	219	201	4	14	13
NCBP1	1	2	1	68	12	3	0	3	0	0	90	69	14	7	6
NCBP2	29	5	0	142	12	1	0	0	0	0	189	171	17	1	1
NCBP3	4	11	1	38	114	3	0	1	0	0	172	42	125	5	4
NCL	1	4	1	61	1	9	0	2	0	1	80	62	5	13	12
NCOA5	23	1	1	117	26	9	0	2	0	0	179	140	27	12	11
NDRG1	159	2	0	120	1	6	0	1	0	0	289	279	3	7	7
NDRG2	10	1	0	43	1	1	0	0	0	0	56	53	2	1	1
NDRG4	1	16	0	44	2	2	0	1	0	0	66	45	18	3	3
NDUFS6	28	2	0	75	3	0	0	1	0	0	109	103	5	1	1
NDUFV3	7	1	0	72	3	0	0	1	0	0	84	79	4	1	1
NELFE	15	3	0	83	1	3	0	0	0	0	105	98	4	3	3
NFX1	11	0	3	72	47	9	0	2	0	0	144	83	47	14	11
NGDN	18	0	0	120	28	1	0	1	0	0	168	138	28	2	2
NGRN	27	1	0	79	17	0	0	1	0	0	125	106	18	1	1
NHP2	15	3	0	64	5	0	0	2	0	0	89	79	8	2	2
NIFK	4	0	1	63	0	1	0	0	0	0	69	67	0	2	1
NIP7	2	21	0	58	3	2	0	0	0	0	86	60	24	2	2
NKAP	4	1	0	71	0	5	0	1	0	0	82	75	1	6	6
NKRF	5	1	0	85	2	4	0	0	0	0	97	90	3	4	4
NKTR	1	3	0	19	8	4	0	1	0	0	36	20	11	5	5
NLRP11	23	5	1	6	0	15	0	2	0	0	52	29	5	18	17
NMD3	25	0	1	70	10	2	0	1	0	1	110	95	10	5	4
NME1	71	0	0	147	0	1	0	0	0	0	219	218	0	1	1
NMT1	8	9	0	108	94	3	0	3	0	0	225	116	103	6	6
NOA1	5	4	3	68	17	7	0	2	0	0	106	73	21	12	9
NOC2L	9	13	0	66	5	4	0	1	0	0	98	75	18	5	5
NOC3L	2	5	0	57	18	4	0	1	0	0	87	59	23	5	5
NOC4L	5	4	1	46	5	3	0	1	0	0	65	51	9	5	4
NOL10	8	2	1	113	4	3	0	1	0	0	132	121	6	5	4
NOL11	75	1	3	248	3	6	0	1	0	0	337	323	4	10	7
NOL12	5	2	0	55	0	4	0	0	0	0	66	60	2	4	4
NOL6	10	0	0	82	17	7	0	2	0	0	118	92	17	9	9
NOL7	26	3	1	122	5	0	0	1	0	0	158	148	8	2	1
NOL8	2	5	2	52	28	5	0	2	0	0	96	54	33	9	7
NOLC1	2	4	0	68	3	2	0	0	0	0	79	70	7	2	2
NOM1	22	3	0	110	27	2	0	0	0	0	164	132	30	2	2
NONO	0	2	1	75	9	3	0	0	0	0	90	75	11	4	3
NOP14	3	8	0	61	17	4	0	1	0	0	94	64	25	5	5
NOP16	16	3	0	75	0	3	0	0	0	0	97	91	3	3	3
NOP2	23	1	0	121	1	5	0	1	0	0	152	144	2	6	6
NOP53	5	5	0	36	3	0	0	1	0	0	50	41	8	1	1
NOP56	11	2	0	126	0	4	0	1	0	0	144	137	2	5	5
NOP58	3	6	1	56	1	3	0	1	0	0	71	59	7	5	4
NOP9	13	0	0	61	4	3	0	2	0	0	83	74	4	5	5
NOSIP	23	3	0	47	5	1	0	1	0	0	80	70	8	2	2
NOVA1	10	2	0	42	0	3	0	0	0	0	57	52	2	3	3
NOVA2	11	5	0	36	6	2	0	0	0	0	60	47	11	2	2
NPM1	12	1	2	78	1	0	0	0	0	0	94	90	2	2	0
NPM3	2	4	0	50	4	0	0	1	0	0	61	52	8	1	1
NQO1	3	23	1	39	5	1	0	0	0	0	72	42	28	2	1
NSA2	2	13	1	53	24	0	0	0	0	0	93	55	37	1	0
NSF	18	6	3	97	3	1	0	2	0	0	130	115	9	6	3
NSFL1C	12	2	0	135	14	3	0	1	0	0	167	147	16	4	4
NSRP1	38	3	3	111	59	4	0	0	0	0	218	149	62	7	4
NSUN2	20	2	0	92	1	4	0	0	0	0	119	112	3	4	4
NSUN5	10	6	0	67	5	4	0	0	0	0	92	77	11	4	4
NTPCR	121	0	0	268	5	0	0	0	0	0	394	389	5	0	0
NUCKS1	128	1	1	358	2	3	0	0	0	0	493	486	3	4	3
NUDT16L1	54	2	0	94	5	2	0	0	0	0	157	148	7	2	2
NUDT21	3	18	0	40	5	1	0	0	0	0	67	43	23	1	1
NUFIP2	57	2	1	135	6	7	0	4	0	0	212	192	8	12	11
NUPL2	15	1	2	103	14	2	0	1	0	0	138	118	15	5	3
NUSAP1	4	10	0	54	2	2	0	0	0	0	72	58	12	2	2
NVL	124	0	3	145	1	6	0	2	0	0	281	269	1	11	8
NXF1	10	1	1	40	10	5	0	0	0	0	67	50	11	6	5
OASL	4	3	0	62	0	4	0	2	0	0	75	66	3	6	6
OGN	2	5	0	10	4	5	0	0	0	0	26	12	9	5	5
OLA1	3	2	1	50	4	5	0	0	0	0	65	53	6	6	5
OTUD4	7	0	0	44	25	7	0	2	0	0	85	51	25	9	9
P2RX7	4	3	0	19	5	3	0	2	0	0	36	23	8	5	5
P4HB	48	3	1	107	3	2	0	0	0	0	164	155	6	3	2
PA2G4	3	0	0	82	0	4	0	0	0	0	89	85	0	4	4
PABPC1	141	1	1	281	2	4	0	0	0	0	430	422	3	5	4
PABPC1L	21	1	0	82	1	4	0	0	0	0	109	103	2	4	4
PABPC4	13	1	0	88	4	4	0	0	0	0	110	101	5	4	4
PABPC4L	3	1	0	56	3	4	0	2	0	0	69	59	4	6	6
PABPN1	17	0	0	63	0	2	0	0	0	0	82	80	0	2	2
PAFAH1B3	10	1	0	47	5	0	0	0	0	0	63	57	6	0	0
PAICS	6	2	0	77	2	2	0	0	0	0	89	83	4	2	2
PAIP1	13	3	1	110	14	2	0	1	0	0	144	123	17	4	3
PARK7	4	10	0	46	4	0	0	0	0	0	64	50	14	0	0
PARN	47	5	2	308	11	2	0	2	0	0	377	355	16	6	4
PARP1	123	0	0	297	4	11	0	0	2	0	437	420	4	13	13
PARP12	11	2	0	77	3	5	0	2	0	1	101	88	5	8	8
PATL1	11	3	1	85	11	1	0	1	0	0	113	96	14	3	2
PATZ1	5	0	1	22	17	3	0	0	0	0	48	27	17	4	3
PAWR	9	3	2	60	1	0	0	1	0	0	76	69	4	3	1
PC	60	0	5	56	5	11	0	3	0	0	140	116	5	19	14
PCBP1	2	2	0	73	20	2	0	0	0	0	99	75	22	2	2
PCBP2	3	1	3	76	54	4	0	3	0	0	144	79	55	10	7
PCBP3	10	2	1	63	4	2	0	2	0	0	84	73	6	5	4
PCBP4	1	4	0	42	4	1	0	1	0	0	53	43	8	2	2
PCDH20	8	14	0	23	1	2	0	1	0	0	49	31	15	3	3
PCDHGA9	4	1	1	30	4	9	0	3	0	0	52	34	5	13	12
PCNP	12	0	1	74	19	1	0	1	0	0	108	86	19	3	2
PCSK9	12	1	0	22	0	3	0	0	0	0	38	34	1	3	3
PDAP1	11	1	1	89	11	2	0	0	0	0	115	100	12	3	2
PDCD11	2	4	0	67	14	12	0	2	0	0	101	69	18	14	14
PDCD6IP	5	2	1	48	52	2	0	1	0	0	111	53	54	4	3
PDIA2	54	3	0	18	0	3	0	0	0	0	78	72	3	3	3
PDIA3	2	9	2	43	2	0	0	1	0	0	59	45	11	3	1
PDIA4	19	4	0	78	2	4	0	2	0	0	109	97	6	6	6
PDLIM5	5	1	2	25	3	2	0	1	0	0	39	30	4	5	3
PDS5A	1	10	0	48	17	6	0	3	0	0	85	49	27	9	9
PEBP1	4	4	1	53	6	1	0	0	0	0	69	57	10	2	1
PEF1	11	2	1	58	35	5	0	0	0	0	112	69	37	6	5
PEG10	4	1	1	53	3	4	0	2	0	0	68	57	4	7	6
PELP1	3	12	1	48	12	8	0	0	0	0	84	51	24	9	8
PES1	6	0	0	63	3	5	0	2	0	0	79	69	3	7	7
PFN1	3	11	0	60	1	0	0	0	0	0	75	63	12	0	0
PGRMC1	4	1	0	62	2	3	0	0	0	0	72	66	3	3	3
PHF10	12	12	0	47	20	1	0	0	0	0	92	59	32	1	1
PHF3	7	1	2	49	28	11	0	3	0	0	101	56	29	16	14
PHF5A	2	2	0	62	2	1	0	0	0	0	69	64	4	1	1
PHF6	6	1	0	76	9	3	0	0	0	0	95	82	10	3	3
PHGDH	24	1	0	79	5	1	0	0	0	0	110	103	6	1	1
PIN4	0	2	0	54	1	2	0	0	0	0	59	54	3	2	2
PKM	13	0	2	58	3	2	0	1	0	0	79	71	3	5	3
PKN2	13	2	3	46	35	6	0	2	0	0	107	59	37	11	8
PLA2G1B	4	4	0	15	0	1	0	0	0	0	24	19	4	1	1
PLEC	159	3	0	103	18	18	0	3	0	0	304	262	21	21	21
PMS1	13	1	1	73	18	10	0	0	3	0	119	86	19	14	13
PNISR	8	2	0	32	5	3	0	4	0	0	54	40	7	7	7
PNN	12	3	2	54	11	7	0	3	0	0	92	66	14	12	10
PNO1	3	1	0	110	5	2	0	0	0	0	121	113	6	2	2
PNPT1	7	1	0	94	1	8	0	0	0	0	111	101	2	8	8
POLDIP3	2	4	0	61	100	1	0	0	0	0	168	63	104	1	1
POLR2A	0	11	2	16	23	9	0	2	0	0	63	16	34	13	11
POLR2B	6	3	0	75	31	2	0	5	0	0	122	81	34	7	7
POLRMT	2	16	0	34	5	9	0	0	0	0	66	36	21	9	9
POP1	130	0	0	237	0	7	0	1	0	0	375	367	0	8	8
POP7	15	1	0	101	0	0	0	0	0	0	117	116	1	0	0
POU5F1	12	3	0	66	0	2	0	1	0	0	84	78	3	3	3
PPAN	14	0	0	73	3	2	0	1	0	0	93	87	3	3	3
PPHLN1	15	0	1	89	31	4	0	2	0	0	142	104	31	7	6
PPIA	12	1	2	84	4	0	0	0	0	0	103	96	5	2	0
PPIB	6	2	0	61	1	1	0	1	0	0	72	67	3	2	2
PPID	7	9	1	73	10	2	0	1	0	0	103	80	19	4	3
PPIE	14	1	0	71	19	2	0	0	0	0	107	85	20	2	2
PPIF	27	4	1	61	1	0	0	1	0	1	96	88	5	3	2
PPIG	5	0	1	43	12	6	0	1	0	0	68	48	12	8	7
PPIL4	13	4	0	59	55	2	0	0	0	0	133	72	59	2	2
PPP1CC	0	2	0	72	14	3	0	0	0	0	91	72	16	3	3
PPP1R10	12	2	0	59	4	3	0	2	0	0	82	71	6	5	5
PPRC1	2	4	0	49	5	9	0	2	0	0	71	51	9	11	11
PRDX1	13	0	2	62	4	1	0	1	0	0	83	75	4	4	2
PRDX3	5	1	0	39	15	1	0	0	0	0	61	44	16	1	1
PRKAR2A	2	6	1	29	2	4	0	1	0	0	45	31	8	6	5
PRKDC	66	3	7	179	4	29	0	6	0	0	294	245	7	42	35
PRKRA	4	0	0	67	14	3	0	0	0	0	88	71	14	3	3
PRMT1	22	4	0	88	5	1	0	0	0	0	120	110	9	1	1
PRPF3	121	1	0	174	2	5	0	3	0	0	306	295	3	8	8
PRPF31	18	5	1	67	2	3	0	0	0	0	96	85	7	4	3
PRPF38A	8	0	0	97	28	3	0	0	0	0	136	105	28	3	3
PRPF38B	3	3	0	40	26	5	0	3	0	0	80	43	29	8	8
PRPF40A	4	5	0	52	18	4	0	4	0	0	87	56	23	8	8
PRPF4B	13	13	1	62	30	12	0	0	0	1	132	75	43	14	13
PRPF6	57	0	2	134	16	4	0	1	0	0	214	191	16	7	5
PRPF8	3	17	0	41	71	10	0	3	0	0	145	44	88	13	13
PRR3	11	2	0	90	3	1	0	0	0	0	107	101	5	1	1
PRRC2A	15	3	1	82	18	4	0	1	0	0	124	97	21	6	5
PRRC2B	8	5	2	50	22	18	0	2	0	1	108	58	27	23	21
PRRC2C	111	0	4	205	5	19	0	6	0	0	350	316	5	29	25
PSIP1	11	6	0	91	4	4	0	6	0	1	123	102	10	11	11
PSMA4	16	1	0	88	2	1	0	0	0	0	108	104	3	1	1
PSMB1	12	10	0	60	3	0	0	0	0	0	85	72	13	0	0
PSMC1	5	3	1	68	0	0	0	1	0	0	78	73	3	2	1
PSMC2	10	1	0	100	4	1	0	0	0	0	116	110	5	1	1
PSMD4	114	1	1	248	0	3	0	2	0	0	369	362	1	6	5
PSPC1	2	15	0	50	22	4	0	1	0	0	94	52	37	5	5
PTBP1	3	15	0	51	18	8	0	1	0	0	96	54	33	9	9
PTBP2	8	2	2	50	4	3	0	0	0	0	69	58	6	5	3
PTBP3	4	2	0	49	1	6	0	0	0	0	62	53	3	6	6
PTCD1	12	1	0	100	21	3	0	0	0	0	137	112	22	3	3
PTCD2	2	13	0	52	34	3	0	1	0	0	105	54	47	4	4
PTCD3	6	1	0	71	6	3	0	4	0	0	91	77	7	7	7
PTDSS1	122	0	0	331	3	4	0	1	0	0	461	453	3	5	5
PTMA	0	4	0	56	1	0	0	0	0	1	62	56	5	1	1
PTPN1	39	0	5	75	1	3	0	0	0	0	123	114	1	8	3
PTPN12	10	2	0	66	9	5	0	4	0	0	96	76	11	9	9
PTRH1	10	1	0	38	4	1	0	0	0	0	54	48	5	1	1
PUF60	156	3	0	250	4	1	0	1	0	0	415	406	7	2	2
PUM1	6	4	6	30	49	5	0	3	0	0	103	36	53	14	8
PUM2	8	0	2	45	15	8	0	2	0	0	80	53	15	12	10
PUM3	17	6	0	127	3	7	0	2	0	0	162	144	9	9	9
PURA	4	1	0	51	31	0	0	0	0	0	87	55	32	0	0
PURB	14	1	0	82	3	1	0	0	0	0	101	96	4	1	1
PURG	16	44	0	15	0	3	0	2	0	0	80	31	44	5	5
PUS1	6	5	2	59	5	4	0	0	0	0	81	65	10	6	4
PUS7	9	1	4	95	3	7	0	3	0	0	122	104	4	14	10
PWP2	10	1	1	114	8	5	0	2	0	0	141	124	9	8	7
PYM1	1	0	0	74	2	1	0	0	0	0	78	75	2	1	1
QKI	14	14	1	40	5	1	0	1	0	0	76	54	19	3	2
R3HDM1	2	2	1	59	0	3	0	3	0	0	70	61	2	7	6
R3HDM2	6	0	1	62	28	9	0	1	0	1	108	68	28	12	11
RACK1	14	2	0	59	4	4	0	0	0	0	83	73	6	4	4
RADX	1	1	0	43	1	8	0	2	0	0	56	44	2	10	10
RALY	14	2	3	106	5	5	0	0	0	0	135	120	7	8	5
RALYL	105	0	1	7	0	2	0	1	0	0	116	112	0	4	3
RAMAC	15	1	0	79	5	2	0	0	0	0	102	94	6	2	2
RAN	4	3	0	68	1	1	0	1	0	0	78	72	4	2	2
RANBP2	5	3	1	52	5	18	0	5	0	0	89	57	8	24	23
RARS2	3	5	1	79	111	5	0	1	0	0	205	82	116	7	6
RAVER1	18	0	0	73	7	2	0	0	0	0	100	91	7	2	2
RAVER2	12	2	0	57	0	2	0	1	0	0	74	69	2	3	3
RBBP5	126	1	0	271	21	5	0	1	0	0	425	397	22	6	6
RBBP6	42	2	1	103	15	12	0	2	0	2	179	145	17	17	16
RBFOX2	7	2	2	29	4	3	0	2	0	0	49	36	6	7	5
RBM10	11	1	1	55	13	7	0	0	1	0	89	66	14	9	8
RBM12	24	0	1	71	23	10	0	4	0	1	134	95	23	16	15
RBM12B	124	0	0	119	16	2	0	2	0	0	263	243	16	4	4
RBM14	55	0	0	55	11	5	0	1	0	0	127	110	11	6	6
RBM14-RBM4	48	0	0	0	0	1	0	0	0	0	49	48	0	1	1
RBM15	3	4	0	52	1	8	0	2	0	0	70	55	5	10	10
RBM15B	1	5	0	29	62	4	0	0	0	0	101	30	67	4	4
RBM19	0	4	0	45	28	8	0	1	0	0	86	45	32	9	9
RBM20	1	5	0	33	1	3	0	1	0	0	44	34	6	4	4
RBM22	7	2	0	83	83	2	0	0	0	0	177	90	85	2	2
RBM23	17	0	1	79	55	1	0	0	0	0	153	96	55	2	1
RBM24	20	4	0	32	1	4	0	0	0	0	61	52	5	4	4
RBM25	3	4	0	30	21	8	0	1	0	0	67	33	25	9	9
RBM26	7	9	0	42	49	9	0	3	0	1	120	49	58	13	13
RBM27	4	2	0	47	21	9	0	2	0	0	85	51	23	11	11
RBM28	13	1	1	113	0	4	0	3	0	0	135	126	1	8	7
RBM3	8	1	0	37	12	1	0	0	0	0	59	45	13	1	1
RBM33	16	3	0	57	5	10	0	1	0	0	92	73	8	11	11
RBM34	127	0	3	321	2	0	0	1	0	0	454	448	2	4	1
RBM38	60	1	2	105	2	1	0	0	0	0	171	165	3	3	1
RBM39	25	0	2	93	17	4	0	2	0	0	143	118	17	8	6
RBM4	55	0	3	89	8	1	0	0	0	0	156	144	8	4	1
RBM42	26	4	0	60	5	3	0	1	0	0	99	86	9	4	4
RBM45	4	0	0	43	26	4	0	1	0	0	78	47	26	5	5
RBM47	1	10	0	37	23	5	0	3	0	0	79	38	33	8	8
RBM4B	55	0	1	67	8	5	0	0	0	0	136	122	8	6	5
RBM5	1	5	0	27	15	3	0	3	0	0	54	28	20	6	6
RBM6	2	6	0	36	9	10	0	1	0	0	64	38	15	11	11
RBM7	0	15	0	46	22	1	0	0	0	0	84	46	37	1	1
RBM8A	117	2	1	183	5	5	0	0	0	0	313	300	7	6	5
RBMS1	3	4	1	52	5	3	0	2	0	0	70	55	9	6	5
RBMS2	2	0	0	37	10	1	0	1	0	0	51	39	10	2	2
RBMS3	5	3	0	39	3	5	0	1	0	0	56	44	6	6	6
RBMX	8	1	0	57	7	4	0	1	0	0	78	65	8	5	5
RBMX2	4	1	0	74	0	2	0	0	0	0	81	78	1	2	2
RBMXL1	13	2	0	56	19	4	0	1	0	0	95	69	21	5	5
RBPMS	17	44	1	34	5	0	0	0	0	0	101	51	49	1	0
RC3H1	106	1	0	111	6	15	0	3	0	0	242	217	7	18	18
RC3H2	8	1	0	54	5	5	0	2	0	0	75	62	6	7	7
RCC1L	5	7	0	86	19	1	0	1	0	0	119	91	26	2	2
RCC2	2	9	1	53	5	3	0	0	0	0	73	55	14	4	3
RDX	4	18	0	44	6	5	0	0	0	0	77	48	24	5	5
REPIN1	18	4	0	71	20	3	0	1	0	0	117	89	24	4	4
REXO4	7	4	0	56	10	1	0	0	0	0	78	63	14	1	1
RIDA	129	0	1	245	0	1	0	0	0	0	376	374	0	2	1
RIF1	2	9	0	55	5	15	0	3	0	0	89	57	14	18	18
RIMS1	7	4	1	21	2	19	0	2	0	0	56	28	6	22	21
RNF10	3	3	0	62	31	10	0	2	0	0	111	65	34	12	12
RNH1	9	13	1	25	5	0	0	0	0	0	53	34	18	1	0
RNPS1	56	1	0	143	4	2	0	1	0	0	207	199	5	3	3
ROCK2	9	2	0	54	6	9	0	4	0	0	84	63	8	13	13
ROR2	2	3	0	30	5	6	0	0	0	0	46	32	8	6	6
RP9	9	0	0	94	2	2	0	1	0	0	108	103	2	3	3
RPF1	12	1	0	48	11	0	0	0	0	0	72	60	12	0	0
RPF2	22	8	0	78	0	0	0	0	0	0	108	100	8	0	0
RPGR	5	3	0	30	6	12	0	2	0	0	58	35	9	14	14
RPL10	9	3	0	65	6	4	0	0	0	0	87	74	9	4	4
RPL10A	10	1	0	44	4	0	0	1	0	0	60	54	5	1	1
RPL11	1	4	1	41	2	0	0	1	0	0	50	42	6	2	1
RPL12	8	1	0	37	5	1	0	2	0	0	54	45	6	3	3
RPL13	4	34	0	29	8	0	0	0	0	0	75	33	42	0	0
RPL13A	23	3	1	61	2	4	0	0	0	0	94	84	5	5	4
RPL14	3	1	0	43	0	0	0	0	0	0	47	46	1	0	0
RPL15	6	3	0	59	6	0	0	0	0	0	74	65	9	0	0
RPL17	6	6	0	49	2	0	0	0	0	0	63	55	8	0	0
RPL17-C18ORF32	4	2	0	0	0	1	0	2	0	0	9	4	2	3	3
RPL18	8	6	0	55	5	1	0	1	0	0	76	63	11	2	2
RPL18A	17	1	1	59	2	3	0	1	0	0	84	76	3	5	4
RPL19	88	0	2	120	2	3	0	1	0	0	216	208	2	6	4
RPL21	13	6	0	37	4	1	0	0	0	0	61	50	10	1	1
RPL22	3	9	0	42	8	0	0	3	0	0	65	45	17	3	3
RPL23	69	2	2	86	0	2	0	1	0	0	162	155	2	5	3
RPL23A	55	1	0	81	0	2	0	0	0	0	139	136	1	2	2
RPL24	12	0	0	48	2	1	0	0	0	0	63	60	2	1	1
RPL26	0	10	0	35	1	2	0	1	0	0	49	35	11	3	3
RPL27	11	7	1	51	3	2	0	0	0	0	75	62	10	3	2
RPL27A	14	6	0	57	0	0	0	0	0	0	77	71	6	0	0
RPL28	24	5	0	57	5	0	0	0	0	0	91	81	10	0	0
RPL29	1	4	0	39	5	0	0	0	0	0	49	40	9	0	0
RPL3	5	4	1	23	4	0	0	0	0	0	37	28	8	1	0
RPL30	128	0	0	185	0	0	0	0	0	0	313	313	0	0	0
RPL31	7	2	0	53	3	1	0	1	0	0	67	60	5	2	2
RPL32	16	0	0	56	3	1	0	0	0	0	76	72	3	1	1
RPL35	10	1	0	42	5	2	0	2	0	0	62	52	6	4	4
RPL35A	25	5	0	82	2	0	0	0	0	0	114	107	7	0	0
RPL36	17	1	1	46	6	1	0	0	0	0	72	63	7	2	1
RPL36A	2	2	0	63	0	0	0	0	0	0	67	65	2	0	0
RPL37	11	3	1	64	2	0	0	0	0	0	81	75	5	1	0
RPL37A	5	5	0	45	4	0	0	1	0	1	61	50	9	2	2
RPL38	50	2	1	114	0	1	0	0	0	0	168	164	2	2	1
RPL4	6	0	0	59	2	2	0	1	0	0	70	65	2	3	3
RPL5	12	3	3	52	0	3	0	1	0	0	74	64	3	7	4
RPL6	0	2	0	48	2	0	0	0	0	0	52	48	4	0	0
RPL7	85	0	0	178	0	4	0	0	0	0	267	263	0	4	4
RPL7A	7	4	0	51	4	0	0	0	0	0	66	58	8	0	0
RPL7L1	15	4	1	104	17	0	0	0	0	0	141	119	21	1	0
RPL8	160	3	0	141	4	1	0	0	0	0	309	301	7	1	1
RPLP0	4	4	0	56	2	2	0	0	0	0	68	60	6	2	2
RPLP2	12	11	0	49	4	2	0	0	0	0	78	61	15	2	2
RPN1	4	1	0	101	3	3	0	1	0	0	113	105	4	4	4
RPP25	14	2	0	87	3	1	0	0	0	0	107	101	5	1	1
RPP25L	10	0	0	51	4	1	0	0	0	0	66	61	4	1	1
RPP30	1	4	0	53	14	3	0	0	0	0	75	54	18	3	3
RPRD1B	18	0	3	169	16	2	0	1	0	0	209	187	16	6	3
RPRD2	126	1	1	295	11	4	0	0	0	0	438	421	12	5	4
RPS10	12	1	0	73	5	1	0	0	0	0	92	85	6	1	1
RPS11	23	3	0	68	3	0	0	0	0	0	97	91	6	0	0
RPS12	12	2	0	62	3	1	0	0	0	0	80	74	5	1	1
RPS13	17	2	0	59	1	0	0	0	0	0	79	76	3	0	0
RPS14	6	2	0	48	3	1	0	0	0	0	60	54	5	1	1
RPS15	1	16	0	30	6	0	0	0	0	0	53	31	22	0	0
RPS15A	48	9	2	84	4	2	0	0	0	0	149	132	13	4	2
RPS16	32	2	0	81	3	1	0	0	0	0	119	113	5	1	1
RPS17	16	4	0	70	2	0	0	0	0	0	92	86	6	0	0
RPS18	11	2	0	65	5	2	0	0	0	0	85	76	7	2	2
RPS19	14	1	3	66	6	0	0	0	0	0	90	80	7	3	0
RPS19BP1	5	3	0	42	5	0	0	0	0	0	55	47	8	0	0
RPS2	57	1	0	52	2	2	0	0	0	0	114	109	3	2	2
RPS20	68	0	0	96	0	2	0	0	0	0	166	164	0	2	2
RPS21	50	1	0	80	1	0	0	0	0	0	132	130	2	0	0
RPS23	1	8	0	49	1	0	0	0	0	0	59	50	9	0	0
RPS24	23	2	0	70	2	0	0	1	0	0	98	93	4	1	1
RPS25	1	10	0	38	3	1	0	1	0	0	54	39	13	2	2
RPS26	2	0	0	44	3	1	0	0	0	0	50	46	3	1	1
RPS27	115	1	0	94	3	0	0	0	0	0	213	209	4	0	0
RPS27A	8	0	1	68	1	0	0	0	0	0	78	76	1	1	0
RPS27L	4	3	0	28	4	1	0	0	0	1	41	32	7	2	2
RPS28	10	1	0	23	1	0	0	0	0	0	35	33	2	0	0
RPS3	53	2	0	74	3	0	0	0	0	1	133	127	5	1	1
RPS3A	6	4	0	42	2	0	0	0	0	0	54	48	6	0	0
RPS4X	0	2	1	45	2	2	0	0	0	0	52	45	4	3	2
RPS5	21	10	0	58	4	6	0	2	0	0	101	79	14	8	8
RPS6	7	0	0	58	3	4	0	2	0	0	74	65	3	6	6
RPS7	9	1	0	80	1	1	0	0	0	0	92	89	2	1	1
RPS8	16	0	1	47	3	1	0	1	0	0	69	63	3	3	2
RPS9	16	5	1	41	4	0	0	0	0	0	67	57	9	1	0
RPSA	5	1	0	53	3	1	0	0	0	0	63	58	4	1	1
RPUSD2	3	10	0	46	21	0	0	1	0	0	81	49	31	1	1
RPUSD3	18	2	0	96	0	4	0	1	0	0	121	114	2	5	5
RPUSD4	2	16	0	41	71	3	0	0	0	0	133	43	87	3	3
RRBP1	12	2	1	96	3	4	0	1	0	0	119	108	5	6	5
RRP1	8	1	1	80	2	6	0	0	0	0	98	88	3	7	6
RRP12	2	4	1	45	3	5	0	1	0	0	61	47	7	7	6
RRP15	110	0	2	284	1	3	0	1	0	0	401	394	1	6	4
RRP1B	8	1	1	122	1	2	0	2	0	0	137	130	2	5	4
RRP36	15	3	1	129	3	0	0	0	0	0	151	144	6	1	0
RRP7A	2	4	0	53	3	1	0	0	0	0	63	55	7	1	1
RRP8	19	6	0	51	9	2	0	0	0	0	87	70	15	2	2
RRP9	1	4	0	45	4	2	0	1	0	0	57	46	8	3	3
RRS1	80	0	0	247	2	1	0	0	0	1	331	327	2	2	2
RSL1D1	47	5	0	128	3	4	0	1	0	0	188	175	8	5	5
RSL24D1	3	8	0	47	5	1	0	0	0	0	64	50	13	1	1
RSRC2	3	4	1	38	32	3	0	1	0	1	83	41	36	6	5
RTCA	7	4	0	82	2	1	0	1	0	0	97	89	6	2	2
RTCB	4	2	0	66	83	1	0	0	0	0	156	70	85	1	1
RTF1	3	12	1	40	83	3	0	0	0	0	142	43	95	4	3
RTN4	9	0	2	45	3	9	0	3	0	0	71	54	3	14	12
RTRAF	12	0	1	82	6	0	0	1	0	0	102	94	6	2	1
RWDD4	4	14	0	57	11	0	0	2	0	0	88	61	25	2	2
S100A16	116	1	1	77	6	1	0	0	0	0	202	193	7	2	1
S100A4	118	1	1	22	2	0	0	1	0	0	145	140	3	2	1
S100A9	120	1	0	48	1	0	0	0	0	0	170	168	2	0	0
SAFB	17	1	0	46	17	6	0	1	0	0	88	63	18	7	7
SAFB2	16	1	1	30	28	10	0	0	0	0	86	46	29	11	10
SAMD4A	7	1	1	54	5	5	0	1	0	0	74	61	6	7	6
SAMD4B	31	2	0	95	30	4	0	0	0	0	162	126	32	4	4
SAMSN1	11	15	0	38	6	6	0	3	0	0	79	49	21	9	9
SAP18	7	8	1	67	17	1	0	1	0	0	102	74	25	3	2
SAP30BP	52	1	2	152	5	2	0	0	0	0	214	204	6	4	2
SARNP	1	0	2	64	2	1	0	0	0	0	70	65	2	3	1
SARS	3	3	3	64	62	3	0	2	0	0	140	67	65	8	5
SARS2	28	2	0	85	3	2	0	2	0	0	122	113	5	4	4
SART1	20	0	1	67	12	4	0	1	0	0	105	87	12	6	5
SART3	3	1	0	68	47	8	0	1	0	0	128	71	48	9	9
SBDS	2	4	0	87	13	1	0	0	0	1	108	89	17	2	2
SCAF11	9	1	1	48	30	8	0	5	0	0	102	57	31	14	13
SCAF4	6	1	0	115	24	7	0	4	0	1	158	121	25	12	12
SCAF8	14	6	1	37	68	9	0	3	0	0	138	51	74	13	12
SCAMP2	13	3	2	59	76	1	0	0	0	0	154	72	79	3	1
SCAMP3	122	1	0	309	1	2	0	2	0	0	437	431	2	4	4
SCG3	8	5	0	20	0	7	0	2	0	0	42	28	5	9	9
SDAD1	20	1	0	93	29	2	0	0	0	0	145	113	30	2	2
SEC23IP	4	2	0	38	20	8	0	1	0	0	73	42	22	9	9
SEC31A	5	4	1	49	34	8	0	4	0	1	106	54	38	14	13
SEC61A1	6	1	0	101	5	6	0	0	0	0	119	107	6	6	6
SEC61B	1	3	1	48	3	1	0	0	0	0	57	49	6	2	1
SEC62	42	0	0	58	3	4	0	0	0	0	107	100	3	4	4
SEC63	28	6	2	105	40	6	0	0	0	0	187	133	46	8	6
SECISBP2	2	2	0	52	19	3	0	1	0	0	79	54	21	4	4
SECISBP2L	5	5	0	34	4	6	0	2	0	0	56	39	9	8	8
SELENOH	17	3	0	44	5	0	0	0	0	0	69	61	8	0	0
SEPT11	17	1	0	47	5	1	0	0	0	0	71	64	6	1	1
SEPT7	11	0	0	76	24	3	0	0	0	0	114	87	24	3	3
SERBP1	10	0	0	106	5	3	0	0	0	0	124	116	5	3	3
SERPINH1	56	2	0	22	4	1	0	0	0	0	85	78	6	1	1
SF1	8	1	2	40	29	4	0	0	0	0	84	48	30	6	4
SF3A1	4	0	1	32	95	2	0	2	0	0	136	36	95	5	4
SF3A2	4	10	0	34	5	4	0	0	0	0	57	38	15	4	4
SF3A3	15	1	2	107	19	1	0	1	0	0	146	122	20	4	2
SF3B1	9	1	0	44	32	5	16	2	0	1	110	53	33	24	24
SF3B2	24	0	0	116	47	5	0	2	0	0	194	140	47	7	7
SF3B4	114	1	0	291	1	2	0	2	0	0	411	405	2	4	4
SF3B6	2	1	0	79	1	0	0	1	0	0	84	81	2	1	1
SFPQ	7	1	0	63	11	1	0	1	0	0	84	70	12	2	2
SLBP	9	9	0	78	3	0	0	1	0	0	100	87	12	1	1
SLC16A3	54	5	0	70	5	2	0	0	0	0	136	124	10	2	2
SLC25A11	3	11	1	39	5	1	0	0	0	0	60	42	16	2	1
SLC25A48	3	2	0	33	0	3	0	0	0	0	41	36	2	3	3
SLC25A5	4	1	0	85	2	0	0	0	0	0	92	89	3	0	0
SLC3A2	10	0	2	71	1	3	0	0	0	0	87	81	1	5	3
SLIRP	4	4	0	53	0	1	0	1	0	0	63	57	4	2	2
SLTM	5	6	2	27	7	5	0	1	0	0	53	32	13	8	6
SMC1A	9	2	1	73	6	13	0	2	0	1	107	82	8	17	16
SMG1	43	8	5	92	1	16	0	12	0	0	177	135	9	33	28
SMNDC1	0	5	0	68	11	3	0	0	0	0	87	68	16	3	3
SND1	15	2	3	81	19	6	0	1	0	0	127	96	21	10	7
SNHG28	132	0	0	146	0	1	0	1	0	0	280	278	0	2	2
SNIP1	14	1	0	43	41	2	0	0	0	0	101	57	42	2	2
SNRNP200	12	1	0	64	5	16	0	4	0	0	102	76	6	20	20
SNRNP40	7	3	0	62	29	2	0	1	0	0	104	69	32	3	3
SNRNP70	10	5	0	42	2	0	0	1	0	0	60	52	7	1	1
SNRPA	14	3	0	66	3	2	0	0	0	0	88	80	6	2	2
SNRPA1	30	4	2	101	0	1	0	0	0	0	138	131	4	3	1
SNRPB	10	1	0	86	3	1	0	1	0	0	102	96	4	2	2
SNRPC	11	1	0	99	1	1	0	2	0	0	115	110	2	3	3
SNRPD1	3	4	0	87	0	0	0	0	0	0	94	90	4	0	0
SNRPD2	12	4	0	77	1	1	0	0	0	0	95	89	5	1	1
SNRPD3	6	0	0	71	0	0	0	0	0	0	77	77	0	0	0
SNRPF	8	1	0	65	0	0	0	0	0	0	74	73	1	0	0
SNRPG	3	1	0	98	1	3	0	1	0	0	107	101	2	4	4
SNTB1	164	2	2	87	5	5	0	1	0	0	266	251	7	8	6
SNTB2	2	22	0	23	9	0	0	1	0	0	57	25	31	1	1
SNU13	2	2	1	56	17	0	0	1	0	0	79	58	19	2	1
SNW1	4	3	1	54	81	2	0	2	0	0	147	58	84	5	4
SON	7	0	1	43	14	13	0	1	0	1	80	50	14	16	15
SORBS1	2	5	1	42	2	9	0	1	0	0	62	44	7	11	10
SORBS2	5	14	1	46	5	7	0	3	0	0	81	51	19	11	10
SPAG9	77	0	8	143	7	12	0	0	0	0	247	220	7	20	12
SPATS2	4	2	2	83	9	3	0	0	0	0	103	87	11	5	3
SPATS2L	6	2	0	59	7	1	0	0	0	0	75	65	9	1	1
SPEN	2	5	2	27	27	15	0	0	23	0	101	29	32	40	38
SPOUT1	6	3	0	40	7	4	0	0	0	0	60	46	10	4	4
SPTAN1	5	4	3	40	11	17	0	2	0	0	82	45	15	22	19
SPTBN1	9	0	0	57	5	9	0	3	0	0	83	66	5	12	12
SPTBN5	2	6	0	21	1	10	0	3	0	0	43	23	7	13	13
SRBD1	6	1	3	45	17	7	0	4	0	0	83	51	18	14	11
SREK1	0	15	0	47	36	3	0	1	0	0	102	47	51	4	4
SRFBP1	4	3	1	44	31	3	0	0	0	0	86	48	34	4	3
SRP14	3	11	0	42	23	0	0	1	0	1	81	45	34	2	2
SRP19	1	5	0	57	5	0	0	0	0	0	68	58	10	0	0
SRP54	16	2	0	98	26	2	0	1	0	0	145	114	28	3	3
SRP68	48	2	2	234	40	2	0	1	0	0	329	282	42	5	3
SRP72	6	2	0	70	17	4	0	0	0	0	99	76	19	4	4
SRPK1	10	3	2	118	0	6	0	2	0	0	141	128	3	10	8
SRPK2	9	1	4	55	8	2	0	3	0	0	82	64	9	9	5
SRPRA	2	16	0	33	20	7	0	2	0	0	80	35	36	9	9
SRPRB	5	0	0	93	1	2	0	2	0	0	103	98	1	4	4
SRRM1	3	5	1	43	51	4	0	1	0	0	108	46	56	6	5
SRRM2	52	1	0	105	10	14	0	3	0	1	186	157	11	18	18
SRRT	12	1	0	51	12	6	0	2	0	0	84	63	13	8	8
SRSF1	59	1	2	81	9	1	0	1	0	0	154	140	10	4	2
SRSF10	0	4	0	52	19	0	0	0	0	0	75	52	23	0	0
SRSF11	8	2	0	36	17	5	0	2	0	0	70	44	19	7	7
SRSF12	7	6	0	76	1	0	0	1	0	0	91	83	7	1	1
SRSF2	45	1	0	77	3	2	0	1	0	0	129	122	4	3	3
SRSF3	12	2	0	71	9	0	0	1	0	0	95	83	11	1	1
SRSF4	3	6	2	48	37	2	0	1	0	0	99	51	43	5	3
SRSF5	1	3	0	26	4	1	0	0	0	0	35	27	7	1	1
SRSF6	20	1	0	73	21	0	0	1	0	1	117	93	22	2	2
SRSF7	4	2	0	53	4	0	0	1	0	0	64	57	6	1	1
SRSF8	11	8	0	32	52	1	0	0	0	0	104	43	60	1	1
SRSF9	3	3	0	79	6	2	0	0	0	0	93	82	9	2	2
SSB	4	0	2	78	4	3	0	1	0	0	92	82	4	6	4
SSBP1	20	2	0	100	2	1	0	0	0	0	125	120	4	1	1
SSR1	15	8	1	77	10	3	0	0	0	0	114	92	18	4	3
SSRP1	13	3	0	108	5	10	0	1	0	0	140	121	8	11	11
ST13	3	3	1	59	32	1	0	1	0	1	101	62	35	4	3
STAU1	29	2	6	229	25	5	0	1	0	0	297	258	27	12	6
STAU2	89	0	4	214	9	4	0	2	0	0	322	303	9	10	6
STIP1	8	2	1	94	2	3	0	1	0	0	111	102	4	5	4
STK10	12	3	1	44	4	12	0	2	0	0	78	56	7	15	14
STRAP	9	3	1	112	13	2	0	0	0	0	140	121	16	3	2
STRBP	7	1	0	61	10	2	0	1	0	0	82	68	11	3	3
STX18	3	7	0	30	52	3	0	1	0	0	96	33	59	4	4
STX7	12	2	0	68	31	0	0	0	0	0	113	80	33	0	0
STXBP1	10	1	0	51	6	4	0	1	0	0	73	61	7	5	5
SUB1	16	1	0	54	0	1	0	0	0	0	72	70	1	1	1
SUCLG1	6	1	0	73	4	1	0	0	0	0	85	79	5	1	1
SUCO	113	0	3	282	4	11	0	4	0	0	417	395	4	18	15
SUGP1	11	4	0	50	10	8	0	2	0	0	85	61	14	10	10
SUGP2	13	3	1	62	6	6	0	1	0	0	92	75	9	8	7
SUMO1	3	6	0	67	4	1	0	1	0	0	82	70	10	2	2
SUMO2	46	0	0	154	3	1	0	0	0	0	204	200	3	1	1
SUPT16H	11	2	0	89	10	10	0	0	0	0	122	100	12	10	10
SUPT5H	32	2	2	116	16	10	0	5	0	0	183	148	18	17	15
SUPT6H	54	1	4	140	84	13	0	1	0	0	297	194	85	18	14
SUPV3L1	8	2	2	80	0	2	0	0	0	0	94	88	2	4	2
SURF6	7	4	0	52	10	2	0	1	0	0	76	59	14	3	3
SYF2	1	5	0	28	56	2	0	0	0	0	92	29	61	2	2
SYNCRIP	4	4	1	81	22	5	0	3	0	0	120	85	26	9	8
SYNE1	18	4	5	11	5	55	0	15	0	0	113	29	9	75	70
SYNE2	4	3	4	38	4	39	0	10	0	0	102	42	7	53	49
TACO1	83	0	0	210	0	1	0	0	0	0	294	293	0	1	1
TAF15	23	5	3	70	31	2	0	0	0	0	134	93	36	5	2
TAGLN	0	12	0	31	1	1	0	1	0	0	46	31	13	2	2
TAGLN2	134	0	1	186	3	1	0	1	0	0	326	320	3	3	2
TARDBP	1	7	0	46	15	1	0	0	0	0	70	47	22	1	1
TARS	16	1	2	115	1	8	0	2	0	0	145	131	2	12	10
TASOR	1	8	1	25	48	10	0	2	0	0	95	26	56	13	12
TBCA	1	13	0	62	3	1	0	0	0	0	80	63	16	1	1
TBL2	10	6	0	81	7	3	0	0	0	1	108	91	13	4	4
TBL3	56	1	0	120	5	5	0	1	0	0	188	176	6	6	6
TBRG4	15	1	0	101	3	2	0	0	0	0	122	116	4	2	2
TCEA1	59	1	0	229	17	3	0	1	0	0	310	288	18	4	4
TCERG1	4	2	0	57	15	2	0	3	0	0	83	61	17	5	5
TCF20	2	4	1	55	15	10	0	2	0	1	90	57	19	14	13
TCOF1	6	2	1	85	3	5	0	0	0	0	102	91	5	6	5
TCP1	8	10	0	100	2	2	0	1	0	0	123	108	12	3	3
TDRD3	8	12	4	20	2	2	0	2	0	0	50	28	14	8	4
TECR	17	1	1	67	5	1	0	0	0	0	92	84	6	2	1
TEFM	21	4	0	103	34	2	0	0	0	0	164	124	38	2	2
TENT4B	8	20	1	32	4	2	0	0	0	1	68	40	24	4	3
TENT5A	2	2	0	24	2	2	0	2	0	0	34	26	4	4	4
TES	7	1	1	72	7	3	0	0	0	0	91	79	8	4	3
TFAM	12	1	1	70	13	0	0	0	0	0	97	82	14	1	0
TFB1M	11	5	0	60	25	3	0	1	0	0	105	71	30	4	4
TFB2M	125	0	1	359	10	3	0	0	0	0	498	484	10	4	3
TFRC	27	5	0	118	4	2	0	0	0	0	156	145	9	2	2
THRAP3	14	1	2	24	51	10	0	2	0	0	104	38	52	14	12
THUMPD1	41	4	0	186	18	1	0	0	0	0	250	227	22	1	1
TIA1	3	2	1	51	6	5	0	2	0	0	70	54	8	8	7
TIAL1	5	2	1	67	39	2	0	2	0	0	118	72	41	5	4
TKT	3	5	1	44	4	4	0	0	0	0	61	47	9	5	4
TLN1	9	0	0	53	16	19	0	5	0	0	102	62	16	24	24
TMA16	7	8	0	37	0	1	0	0	0	0	53	44	8	1	1
TMA7	2	5	0	46	4	0	0	0	0	0	57	48	9	0	0
TMED10	3	4	1	46	22	2	0	0	0	0	78	49	26	3	2
TMEM214	6	1	0	87	9	10	0	1	0	0	114	93	10	11	11
TMEM263	4	1	0	56	7	1	0	0	0	0	69	60	8	1	1
TMPO	5	2	0	70	1	6	0	1	0	0	85	75	3	7	7
TMSB4X	9	4	0	2	5	0	0	0	0	0	20	11	9	0	0
TNKS1BP1	13	3	0	45	15	9	0	3	0	1	89	58	18	13	13
TNPO1	2	14	2	31	11	4	0	3	0	0	67	33	25	9	7
TNRC6A	43	2	0	116	13	15	0	3	0	0	192	159	15	18	18
TNRC6B	3	3	1	36	41	15	0	5	0	0	104	39	44	21	20
TNS1	4	5	0	38	2	6	0	2	0	0	57	42	7	8	8
TOP1	19	0	4	98	28	4	0	0	1	0	154	117	28	9	5
TOP2A	57	3	2	127	1	5	0	2	0	0	197	184	4	9	7
TOP3B	7	2	0	45	10	3	0	1	0	0	68	52	12	4	4
TPD52L2	57	0	0	172	2	2	0	0	0	0	233	229	2	2	2
TPR	100	0	0	243	9	26	0	4	0	0	382	343	9	30	30
TPT1	5	19	0	29	8	1	0	0	0	0	62	34	27	1	1
TPX2	18	0	1	114	4	3	0	1	0	0	141	132	4	5	4
TRA2A	13	1	1	61	14	2	0	0	0	1	93	74	15	4	3
TRA2B	27	3	0	103	9	5	0	2	0	0	149	130	12	7	7
TRAP1	51	6	1	76	4	4	0	1	0	0	143	127	10	6	5
TRIM25	61	0	4	58	4	3	0	2	0	0	132	119	4	9	5
TRIM28	21	10	1	76	9	6	0	2	0	0	125	97	19	9	8
TRIM56	10	1	0	51	4	4	0	1	0	0	71	61	5	5	5
TRIM71	4	2	0	19	0	5	0	0	0	0	30	23	2	5	5
TRIP6	12	1	0	72	4	4	0	1	0	0	94	84	5	5	5
TRMT1	23	1	1	74	4	8	0	1	0	0	112	97	5	10	9
TRMT10A	4	1	0	33	4	4	0	2	0	0	48	37	5	6	6
TRMT10C	12	0	1	90	2	4	0	1	0	0	110	102	2	6	5
TRMT1L	109	0	0	177	6	2	0	1	0	1	296	286	6	4	4
TRMT2A	8	5	0	45	1	5	0	0	0	0	64	53	6	5	5
TRMT6	5	1	2	125	3	3	0	1	0	0	140	130	4	6	4
TRNAU1AP	1	10	1	61	5	1	0	1	0	0	80	62	15	3	2
TRUB1	2	3	1	43	16	4	0	1	0	0	70	45	19	6	5
TRUB2	6	2	0	70	7	0	0	0	0	0	85	76	9	0	0
TSFM	15	0	0	71	2	2	0	0	0	0	90	86	2	2	2
TSNAX	121	1	0	255	7	3	0	1	0	1	389	376	8	5	5
TSR1	2	11	0	51	15	7	0	1	0	0	87	53	26	8	8
TUFM	42	3	0	100	6	4	0	0	0	0	155	142	9	4	4
TUT4	9	0	0	65	3	7	0	7	0	0	91	74	3	14	14
TUT7	3	2	1	52	13	9	0	7	0	0	87	55	15	17	16
TWF2	1	4	0	44	5	2	0	0	0	0	56	45	9	2	2
TXN	2	1	1	45	2	1	0	0	0	0	52	47	3	2	1
TXNDC5	13	8	0	77	2	6	0	2	0	0	108	90	10	8	8
U2AF1	8	1	0	91	1	1	1	0	0	0	103	99	2	2	2
U2AF2	24	5	1	74	10	2	0	1	0	0	117	98	15	4	3
U2SURP	8	0	0	92	14	3	0	4	0	0	121	100	14	7	7
UBA1	12	2	0	69	7	7	0	2	0	0	99	81	9	9	9
UBAP2	12	1	3	104	10	5	0	4	0	1	140	116	11	13	10
UBAP2L	119	1	2	277	7	5	0	1	0	0	412	396	8	8	6
UBC	6	2	0	45	4	8	0	2	0	1	68	51	6	11	11
UBE2I	56	3	2	147	1	0	0	0	0	0	209	203	4	2	0
UBE2L3	8	5	0	61	26	1	0	0	0	0	101	69	31	1	1
UBE2M	21	10	0	73	2	1	0	0	0	0	107	94	12	1	1
UBE2N	10	0	0	91	2	1	0	0	0	0	104	101	2	1	1
UBE2O	49	3	2	201	26	4	0	1	0	0	286	250	29	7	5
UBFD1	40	4	2	152	9	0	0	0	0	0	207	192	13	2	0
UBQLN1	1	2	0	73	13	1	0	2	0	0	92	74	15	3	3
UBTF	6	6	1	40	42	7	0	3	0	0	105	46	48	11	10
UCHL5	102	0	0	259	5	3	0	0	0	0	369	361	5	3	3
UNK	52	1	1	117	5	3	0	4	0	0	183	169	6	8	7
UPF1	17	1	0	73	28	4	0	2	0	0	125	90	29	6	6
UPF3B	4	1	0	68	1	9	0	1	0	1	85	72	2	11	11
URB1	9	1	1	86	11	9	0	1	0	0	118	95	12	11	10
URB2	121	0	0	214	2	8	0	1	0	0	346	335	2	9	9
USO1	20	1	1	78	20	7	0	3	0	0	130	98	21	11	10
USP10	4	26	1	36	54	2	0	0	0	0	123	40	80	3	2
USP36	44	0	4	129	9	6	0	2	0	0	194	173	9	12	8
USP42	6	3	3	86	24	6	0	2	0	0	130	92	27	11	8
UTP11	15	1	0	89	5	2	0	0	0	0	112	104	6	2	2
UTP14A	4	1	1	86	10	5	0	0	0	0	107	90	11	6	5
UTP15	2	13	0	76	22	4	0	0	0	0	117	78	35	4	4
UTP18	72	0	3	184	10	5	0	0	0	0	274	256	10	8	5
UTP20	2	1	0	69	4	17	0	2	0	0	95	71	5	19	19
UTP23	171	1	1	234	2	1	0	0	0	0	410	405	3	2	1
UTP25	113	0	0	292	2	6	0	3	0	0	416	405	2	9	9
UTP3	12	1	0	78	55	3	0	0	0	0	149	90	56	3	3
UTP4	2	22	0	25	0	5	0	1	0	1	56	27	22	7	7
VCP	9	0	0	81	8	5	0	2	0	0	105	90	8	7	7
VIL1	4	4	0	10	0	8	0	2	0	0	28	14	4	10	10
VIM	14	5	0	42	4	3	0	1	0	0	69	56	9	4	4
VIRMA	130	0	1	193	1	16	0	1	0	0	342	323	1	18	17
WBP11	10	4	1	33	4	4	0	2	0	0	58	43	8	7	6
WDR3	14	2	1	99	6	3	0	1	0	0	126	113	8	5	4
WDR33	4	1	0	60	46	9	0	3	0	0	123	64	47	12	12
WDR36	1	5	0	44	20	4	0	0	0	0	74	45	25	4	4
WDR43	6	0	0	103	3	3	0	1	0	0	116	109	3	4	4
WDR46	11	2	0	86	5	6	0	0	0	0	110	97	7	6	6
WDR6	3	5	0	32	29	11	0	3	0	0	83	35	34	14	14
WDR75	14	0	0	76	3	3	0	1	0	0	97	90	3	4	4
XIRP1	5	1	0	44	1	15	0	1	0	0	67	49	2	16	16
XPO5	16	3	0	130	0	10	0	3	0	0	162	146	3	13	13
XRCC5	4	5	0	54	27	3	0	1	0	0	94	58	32	4	4
XRCC6	2	2	1	78	86	6	0	1	0	0	176	80	88	8	7
XRN1	9	2	0	72	4	15	0	4	0	0	106	81	6	19	19
XRN2	7	1	0	107	40	5	0	2	0	0	162	114	41	7	7
YAP1	3	14	2	30	32	1	0	0	0	0	82	33	46	3	1
YARS	7	3	2	79	2	2	0	1	0	0	96	86	5	5	3
YARS2	16	3	0	90	3	2	0	0	0	0	114	106	6	2	2
YBX1	21	0	0	120	1	2	0	0	0	0	144	141	1	2	2
YBX2	0	11	0	38	7	0	0	0	0	0	56	38	18	0	0
YBX3	20	5	0	94	4	2	0	1	0	0	126	114	9	3	3
YLPM1	2	4	0	34	41	17	0	7	0	0	105	36	45	24	24
YTHDC1	8	1	0	44	51	6	0	1	0	0	111	52	52	7	7
YTHDC2	2	4	0	58	26	3	0	2	0	0	95	60	30	5	5
YTHDF1	50	0	0	280	14	6	0	1	0	0	351	330	14	7	7
YTHDF2	3	11	3	49	63	0	0	1	0	0	130	52	74	4	1
YTHDF3	75	0	0	192	13	4	0	2	0	0	286	267	13	6	6
YWHAB	21	1	2	179	27	2	0	0	0	0	232	200	28	4	2
YWHAE	4	21	4	41	34	0	0	0	0	0	104	45	55	4	0
YWHAG	6	2	0	80	6	3	0	0	0	0	97	86	8	3	3
YWHAZ	140	1	2	386	2	4	0	0	0	0	535	526	3	6	4
ZC3H10	3	0	0	49	18	3	0	2	0	0	75	52	18	5	5
ZC3H11A	123	0	1	307	11	14	0	0	0	1	457	430	11	16	15
ZC3H13	3	18	0	28	59	8	0	4	0	0	120	31	77	12	12
ZC3H14	6	3	1	37	35	6	0	0	0	0	88	43	38	7	6
ZC3H15	8	0	1	67	14	4	0	1	0	1	96	75	14	7	6
ZC3H18	4	31	0	60	100	3	0	1	0	0	199	64	131	4	4
ZC3H4	5	6	1	44	20	2	0	2	0	0	80	49	26	5	4
ZC3H7A	50	5	1	73	21	9	0	0	0	0	159	123	26	10	9
ZC3H7B	3	3	3	36	66	6	0	0	0	0	117	39	69	9	6
ZC3H8	2	9	0	55	0	0	0	1	0	0	67	57	9	1	1
ZC3HAV1	10	2	1	51	8	9	0	1	0	0	82	61	10	11	10
ZCCHC17	7	3	0	61	9	1	0	1	0	0	82	68	12	2	2
ZCCHC24	27	3	1	41	4	0	0	0	0	0	76	68	7	1	0
ZCCHC3	13	6	0	108	29	2	0	0	0	0	158	121	35	2	2
ZCCHC7	9	1	1	78	11	5	0	1	0	0	106	87	12	7	6
ZCCHC8	3	5	0	49	14	7	0	1	0	0	79	52	19	8	8
ZCCHC9	1	8	0	69	23	1	0	0	0	0	102	70	31	1	1
ZCRB1	15	0	1	80	6	1	0	0	0	0	103	95	6	2	1
ZFC3H1	22	0	2	64	3	13	0	4	0	1	109	86	3	20	18
ZFP36	32	2	0	29	3	3	0	0	0	0	69	61	5	3	3
ZFP36L1	1	6	1	38	3	3	0	7	0	1	60	39	9	12	11
ZFP36L2	6	6	0	39	3	5	0	2	0	1	62	45	9	8	8
ZFR	18	1	1	69	22	7	0	2	0	1	121	87	23	11	10
ZMAT3	46	0	0	45	3	1	0	0	0	0	95	91	3	1	1
ZNF106	2	8	1	32	10	10	0	6	0	0	69	34	18	17	16
ZNF207	26	4	2	69	17	4	0	3	0	0	125	95	21	9	7
ZNF326	15	2	0	70	19	3	0	1	0	0	110	85	21	4	4
ZNF346	19	2	1	69	35	2	0	1	0	0	129	88	37	4	3
ZNF385A	1	0	0	52	6	2	0	2	0	0	63	53	6	4	4
ZNF579	23	5	1	56	4	1	0	0	0	0	90	79	9	2	1
ZNF598	56	1	0	75	5	2	0	1	0	0	140	131	6	3	3
ZNF622	25	1	0	88	5	2	0	1	0	0	122	113	6	3	3
ZNF638	1	0	0	36	10	13	0	3	0	0	63	37	10	16	16
ZNF768	48	0	0	128	2	4	0	1	0	0	183	176	2	5	5
ZNFX1	33	2	1	97	1	9	0	3	0	0	146	130	3	13	12
ZRANB2	8	1	1	37	12	2	0	0	0	0	61	45	13	3	2
ZYX	16	2	0	55	5	2	0	1	0	0	81	71	7	3	3

## Sheet: S3
Supplementary Table 3. RNA-binding proteins and their status in the Network of Cancer Genes 6.0 (NCG6).
Name	NCG6 status	NCG6_oncogene	NCG6_tumor suppressor gene
A1CF	Cancer gene	Yes
AARS	Unknown
AATF	Unknown
ABCE1	Unknown
ABCF1	Unknown
ABT1	Unknown
MAP3K20	Unknown
ACAA2	Unknown
ACAT1	Unknown
ACIN1	Unknown
ACO1	Cancer gene
ACO2	Unknown
ACTN4	Unknown
ADAR	Unknown
ADARB1	Unknown
ADARB2	Unknown
ADD1	Unknown
ADD3	Cancer gene
ADK	Unknown
AFDN	Breast cancer gene	Yes
AFF4	Cancer gene	Yes
AFP	Unknown
AGO1	Unknown
AGO2	Unknown
AGO3	Unknown
AHCYL2	Unknown
AHNAK	Cancer gene
AIMP1	Unknown
AKAP1	Unknown
AKAP17A	Unknown
AKAP8	Cancer gene
AKAP8L	Unknown
ALDH18A1	Unknown
ALDH6A1	Unknown
ALDH7A1	Unknown
ALDOA	Unknown
ALDOC	Unknown
ALG13	Unknown
ALKBH5	Unknown
ALYREF	Unknown
ANK3	Cancer gene
ANKHD1	Unknown
ANKRD17	Cancer gene
ANP32A	Unknown
ANP32B	Unknown
ANXA11	Unknown
ANXA2	Unknown
ANXA7	Unknown
APEH	Unknown
APEX1	Unknown
API5	Unknown
APOB	Cancer gene
APOBEC3B	Cancer gene
APOBEC3C	Unknown
APOBEC3F	Unknown
AQR	Unknown
ARCN1	Unknown
ARF1	Unknown
ARHGEF1	Unknown
ARHGEF2	Unknown
ARL6IP4	Unknown
ARPC1B	Cancer gene
ASCC3	Unknown
ASS1	Unknown
ATP1A1	Cancer gene
ATP2A2	Cancer gene
ATP5F1A	Unknown
ATP5F1B	Cancer gene
ATP5F1C	Unknown
ATXN2	Unknown
ATXN2L	Unknown
BAG4	Unknown
BASP1	Unknown
BAZ1B	Unknown
BCCIP	Unknown
BCLAF1	Cancer gene
BICC1	Unknown
BMS1	Unknown
BOP1	Unknown
BRD2	Unknown
BRIX1	Unknown
BST2	Unknown
BTF3	Unknown
BUD13	Unknown
BYSL	Unknown
BZW1	Unknown
BZW2	Unknown
C11orf68	Unknown
C12orf43	Unknown
RTRAF	Unknown
C14orf93	Unknown
CCDC9B	Unknown
C19orf47	Unknown
C19orf66	Unknown
C1orf131	Unknown
SNHG28	Unknown
C1orf35	Unknown
C1orf52	Unknown
C2orf15	Unknown
C4BPA	Unknown
C7orf50	Unknown
CACTIN	Unknown
CACYBP	Unknown
CADM1	Unknown
CALD1	Cancer gene
CALR	Cancer gene	Yes
CAND1	Unknown
CANX	Unknown
CAPRIN1	Unknown
CARHSP1	Unknown
CASC3	Unknown
CAST	Unknown
CAT	Unknown
CC2D1B	Unknown
CCAR1	Unknown
CCAR2	Unknown
CCDC124	Unknown
CCDC137	Unknown
CCDC43	Unknown
CCDC47	Unknown
CCDC59	Unknown
CCDC86	Unknown
CCDC9	Unknown
CCT2	Unknown
CCT3	Unknown
CCT4	Unknown
CCT6A	Unknown
CD3EAP	Breast cancer gene
CD44	Unknown
CDC40	Unknown
CDC42EP4	Unknown
CDC5L	Unknown
CDK11B	Unknown
CDK13	Cancer gene
CDKN2A	Breast cancer gene		Yes
CDV3	Unknown
CEBPZ	Unknown
CELF1	Unknown
CELF2	Unknown
CFAP20	Unknown
CFAP65	Unknown
CFL1	Unknown
CGN	Unknown
CHCHD1	Unknown
CHCHD3	Unknown
CHD2	Cancer gene		Yes
CHD3	Cancer gene
CHERP	Unknown
CHGA	Cancer gene
CHMP4B	Unknown
CHTOP	Unknown
CIRBP	Unknown
CISD1	Unknown
CISD2	Unknown
CKAP4	Unknown
CLASP2	Cancer gene
CLK3	Cancer gene
CLNS1A	Unknown
CLTC	Cancer gene		Yes
CMSS1	Unknown
CNBP	Cancer gene		Yes
CNDP2	Unknown
CNN1	Unknown
CNN2	Unknown
CNN3	Unknown
CNOT1	Cancer gene
CNOT4	Unknown
CNOT9	Cancer gene
COA6	Unknown
COL14A1	Cancer gene
COPB1	Unknown
COPG1	Unknown
CORO1A	Unknown
CPEB2	Unknown
CPEB3	Cancer gene		Yes
CPEB4	Unknown
CPLX2	Unknown
CPNE3	Unknown
CPSF4	Unknown
CPSF6	Unknown
CPSF7	Unknown
CRKL	Unknown
CRNKL1	Cancer gene
CRYAB	Unknown
CS	Unknown
CSDE1	Cancer gene
CSE1L	Unknown
CSNK1E	Unknown
CSRP1	Unknown
CSTB	Unknown
CSTF1	Unknown
CSTF2	Unknown
CSTF2T	Unknown
CSTF3	Unknown
CTNNA1	Breast cancer gene
CTNND1	Cancer gene
CTTN	Unknown
CWC15	Unknown
RADX	Unknown
CXXC5	Unknown
CYCS	Unknown
DAP3	Unknown
DARS	Unknown
DARS2	Unknown
DAZAP1	Cancer gene
DBI	Unknown
DBNL	Unknown
DBR1	Cancer gene
DBT	Unknown
DCAF13	Unknown
DCD	Unknown
DCLRE1C	Cancer gene
DCN	Unknown
DCTN2	Unknown
DDX1	Unknown
DDX10	Cancer gene		Yes
DDX17	Unknown
DDX18	Unknown
DDX19A	Unknown
DDX21	Unknown
DDX23	Unknown
DDX24	Unknown
DDX27	Unknown
DDX28	Unknown
DDX31	Unknown
DDX39A	Unknown
DDX39B	Unknown
DDX3X	Cancer gene		Yes
DDX41	Cancer gene
DDX42	Unknown
DDX43	Unknown
DDX46	Unknown
DDX47	Unknown
DDX49	Unknown
DDX5	Cancer gene	Yes
DDX50	Unknown
DDX51	Cancer gene
DDX52	Unknown
DDX54	Unknown
DDX55	Cancer gene
DDX56	Unknown
DDX6	Cancer gene	Yes
DDX60L	Cancer gene
DEK	Cancer gene	Yes
DHCR7	Unknown
DHX15	Unknown
DHX16	Unknown
DHX29	Unknown
DHX30	Cancer gene
DHX33	Unknown
DHX34	Unknown
DHX36	Unknown
DHX38	Unknown
DHX57	Unknown
DHX8	Unknown
DHX9	Cancer gene
DIAPH1	Cancer gene
DIDO1	Unknown
UTP25	Unknown
DIMT1	Unknown
DKC1	Unknown
DLAT	Unknown
DLD	Unknown
DMGDH	Unknown
DNAJA1	Unknown
DNAJB12	Unknown
DNAJC1	Unknown
DNAJC2	Unknown
DNAJC21	Unknown
DNM1	Unknown
DNTTIP2	Unknown
DROSHA	Cancer gene		Yes
DSP	Unknown
DST	Cancer gene
DUS3L	Unknown
DUSP11	Unknown
DUSP14	Unknown
DUSP9	Cancer gene
DUT	Unknown
DYNC1H1	Unknown
DYNC1I2	Unknown
DYNC1LI1	Unknown
DYNC2H1	Unknown
DZIP3	Unknown
EBNA1BP2	Unknown
EBP	Unknown
EDC4	Cancer gene
EDF1	Unknown
EEF1A1	Cancer gene
EEF1G	Unknown
EEF2	Cancer gene
EFTUD2	Unknown
EIF1	Unknown
EIF1AX	Cancer gene
EIF1B	Unknown
EIF2AK2	Unknown
EIF2D	Unknown
EIF2S1	Unknown
EIF2S2	Cancer gene
EIF3A	Cancer gene
EIF3B	Unknown
EIF3C	Unknown
EIF3D	Unknown
EIF3E	Cancer gene		Yes
EIF3G	Unknown
EIF3H	Unknown
EIF3I	Unknown
EIF3J	Unknown
EIF3L	Unknown
EIF4A1	Cancer gene
EIF4A2	Cancer gene
EIF4A3	Unknown
EIF4B	Unknown
EIF4E	Unknown
EIF4E2	Unknown
EIF4ENIF1	Unknown
EIF4G1	Unknown
EIF4G2	Unknown
EIF4G3	Unknown
EIF4H	Unknown
EIF5	Unknown
EIF5A	Unknown
EIF5B	Unknown
ELAC2	Unknown
ELAVL1	Unknown
ELAVL2	Cancer gene
ELAVL3	Cancer gene
ELOF1	Unknown
EMG1	Cancer gene
EML4	Cancer gene
ENO1	Unknown
ENSA	Unknown
EPB41	Unknown
EPB41L2	Unknown
EPPK1	Cancer gene
EPRS	Cancer gene
EPS8L3	Unknown
ERAL1	Unknown
ERH	Unknown
ERI3	Unknown
ERP29	Unknown
ESF1	Unknown
ESRP2	Unknown
ETF1	Unknown
EWSR1	Cancer gene	Yes
EXOSC10	Unknown
EXOSC2	Unknown
EXOSC6	Unknown
EXOSC9	Unknown
EZR	Cancer gene
F11R	Unknown
FADS2	Unknown
RAMAC	Unknown
FAM120A	Unknown
FAM120C	Unknown
FAM133B	Unknown
TASOR	Unknown
FAM32A	Unknown
TENT5A	Unknown
FAM50A	Cancer gene
FAM98A	Unknown
FAM98B	Unknown
FARSA	Unknown
FARSB	Unknown
FASN	Unknown
FASTKD1	Unknown
FASTKD2	Unknown
FASTKD3	Unknown
FASTKD5	Unknown
FAU	Unknown
FBL	Unknown
FBN1	Unknown
FBRSL1	Unknown
FCF1	Unknown
FDPS	Unknown
FEN1	Cancer gene		Yes
FGFR1OP	Cancer gene
FIP1L1	Cancer gene
FKBP1A	Unknown
FKBP2	Unknown
FKBP3	Unknown
FKBP4	Unknown
FLNA	Breast cancer gene
FLNB	Unknown
FLYWCH2	Unknown
FMR1	Cancer gene
FN1	Unknown
FNDC3A	Unknown
FNDC3B	Unknown
FRG1	Unknown
FSCN1	Unknown
FTSJ3	Unknown
FUBP1	Cancer gene
FUBP3	Unknown
FUS	Cancer gene		Yes
FXR1	Cancer gene
FXR2	Unknown
FYTTD1	Unknown
G3BP1	Cancer gene
G3BP2	Unknown
GANAB	Unknown
GAR1	Unknown
GAS2	Unknown
GCN1	Unknown
GDI2	Unknown
GEMIN5	Unknown
GFM1	Unknown
GGCT	Unknown
GIGYF2	Cancer gene
GLRX3	Unknown
NOP53	Unknown
GMPR2	Unknown
GNE	Unknown
GNL2	Unknown
GNL3	Unknown
GNL3L	Unknown
GOLGA4	Unknown
GOLGB1	Unknown
GOT2	Unknown
GP2	Unknown
GPATCH4	Cancer gene
GPATCH8	Unknown
GPR161	Unknown
GRB2	Cancer gene
GRN	Unknown
GRSF1	Unknown
GRWD1	Unknown
GSPT1	Unknown
GSPT2	Unknown
GSTP1	Unknown
GTF2E2	Unknown
GTF2F1	Unknown
GTPBP1	Unknown
GTPBP10	Unknown
GTPBP4	Unknown
H1F0	Unknown
H1FX	Unknown
H2AFY	Unknown
HABP4	Unknown
HADH	Unknown
HADHB	Unknown
HARS2	Unknown
HDAC2	Cancer gene
HDGF	Unknown
HDLBP	Unknown
HEATR1	Unknown
HEATR6	Unknown
HELZ	Unknown
HELZ2	Cancer gene
HERC5	Unknown
HIBADH	Unknown
HIST1H1B	Cancer gene
HIST1H1C	Cancer gene
HIST1H1D	Cancer gene
HIST1H1E	Cancer gene
HIST1H4A	Unknown
HIST1H4B	Cancer gene
HIST1H4D	Cancer gene
HIST1H4E	Cancer gene
HIST1H4F	Unknown
HIST1H4H	Cancer gene
HIST1H4K	Unknown
HIST1H4L	Unknown
HIST2H4B	Unknown
HLA-A	Cancer gene
HLTF	Unknown
HMGA1	Cancer gene	Yes
HMGB1	Cancer gene
HMGB2	Unknown
HMGB3	Unknown
HMGN2	Unknown
HMGN5	Unknown
HNRNPA0	Unknown
HNRNPA1	Unknown
HNRNPA1L2	Unknown
HNRNPA2B1	Cancer gene	Yes
HNRNPA3	Unknown
HNRNPAB	Unknown
HNRNPC	Unknown
HNRNPCL1	Unknown
HNRNPD	Unknown
HNRNPDL	Unknown
HNRNPF	Unknown
HNRNPH1	Unknown
HNRNPH2	Unknown
HNRNPH3	Unknown
HNRNPK	Cancer gene
HNRNPL	Unknown
HNRNPLL	Unknown
HNRNPM	Unknown
HNRNPR	Unknown
HNRNPU	Cancer gene
HNRNPUL1	Unknown
HNRNPUL2	Unknown
HOOK1	Unknown
HOXB6	Unknown
HSD17B10	Unknown
HSP90AA1	Cancer gene
HSP90AB1	Cancer gene
HSP90B1	Unknown
HSPA1A	Unknown
HSPA1B	Unknown
HSPA5	Unknown
HSPA8	Unknown
HSPA9	Unknown
HSPB1	Unknown
HSPD1	Unknown
HSPE1	Unknown
HTATSF1	Unknown
HUWE1	Cancer gene
IBA57	Unknown
IDH1	Cancer gene	Yes
IDH2	Cancer gene	Yes
IFI16	Unknown
IFIT2	Unknown
IFIT5	Unknown
IGF2BP1	Unknown
IGF2BP2	Cancer gene		Yes
IGF2BP3	Unknown
ILF2	Unknown
ILF3	Unknown
IMMT	Unknown
IMP3	Unknown
IPO4	Unknown
IPO5	Cancer gene
IQCG	Cancer gene
IREB2	Unknown
ISG20L2	Unknown
ISY1	Unknown
JUN	Cancer gene	Yes
KCTD12	Unknown
KDM5A	Cancer gene	Yes
KHDRBS1	Unknown
KHDRBS3	Unknown
KHSRP	Cancer gene
KIAA0100	Unknown
MARF1	Unknown
KIAA1324	Unknown
VIRMA	Unknown
KIF1C	Unknown
KMT2C	Breast cancer gene		Yes
KNOP1	Unknown
KPNA2	Unknown
KPNB1	Cancer gene
KRI1	Unknown
KRR1	Unknown
KRT18	Unknown
KTN1	Cancer gene
KYAT3	Unknown
LAMA2	Cancer gene
LARP1	Unknown
LARP1B	Unknown
LARP4	Unknown
LARP4B	Cancer gene		Yes
LARP7	Unknown
LAS1L	Unknown
LASP1	Cancer gene
LBR	Unknown
LDHA	Unknown
LDHB	Unknown
LEPR	Unknown
LGALS1	Breast cancer gene
LGALS3	Unknown
LIMA1	Unknown
LIN28B	Unknown
LIN7C	Unknown
LLPH	Unknown
LMF2	Unknown
LMNA	Cancer gene
LRP1	Cancer gene
LRPPRC	Unknown
LRRC47	Unknown
LRRC59	Unknown
LSM1	Unknown
LSM14A	Cancer gene
LSM14B	Unknown
LSM2	Unknown
LSM3	Unknown
LSM4	Unknown
LSM6	Unknown
LSM8	Unknown
LTA4H	Cancer gene
LUC7L	Unknown
LUC7L2	Unknown
LUC7L3	Unknown
LYAR	Unknown
MACF1	Cancer gene
MAGOH	Unknown
MAGOHB	Unknown
MAK16	Unknown
MANF	Unknown
MAP1B	Unknown
MAP2	Unknown
MAP4	Unknown
MAPRE1	Unknown
MAPT	Unknown
MARK2	Cancer gene
MAT1A	Unknown
MAT2A	Unknown
MATR3	Unknown
MAZ	Unknown
MBNL1	Unknown
MBNL2	Unknown
MBNL3	Unknown
MCAT	Unknown
MCRIP2	Unknown
MDC1	Cancer gene
MDH1	Unknown
MDH2	Unknown
MECP2	Unknown
MEPCE	Unknown
METAP2	Unknown
METTL16	Unknown
METTL8	Unknown
MEX3A	Unknown
MEX3B	Unknown
MEX3C	Unknown
MEX3D	Unknown
MFAP1	Unknown
MGST1	Unknown
MKI67	Cancer gene
MKRN1	Unknown
MKRN2	Unknown
MKRN3	Cancer gene
MMAA	Unknown
MOV10	Cancer gene
MPHOSPH10	Unknown
MRM1	Unknown
MRM3	Unknown
MRPL1	Unknown
MRPL10	Unknown
MRPL11	Unknown
MRPL13	Unknown
MRPL14	Unknown
MRPL15	Unknown
MRPL16	Unknown
MRPL19	Unknown
MRPL2	Unknown
MRPL20	Unknown
MRPL21	Unknown
MRPL22	Unknown
MRPL24	Unknown
MRPL27	Unknown
MRPL28	Unknown
MRPL3	Unknown
MRPL32	Unknown
MRPL34	Unknown
MRPL37	Unknown
MRPL39	Unknown
MRPL4	Unknown
MRPL40	Unknown
MRPL41	Unknown
MRPL42	Unknown
MRPL43	Unknown
MRPL44	Unknown
MRPL45	Unknown
MRPL51	Unknown
MRPL54	Unknown
MRPL57	Unknown
MRPL9	Unknown
MRPS10	Unknown
MRPS11	Unknown
MRPS12	Unknown
MRPS14	Unknown
MRPS15	Unknown
MRPS18A	Unknown
MRPS18C	Unknown
MRPS21	Cancer gene
MRPS23	Unknown
MRPS24	Unknown
MRPS26	Unknown
MRPS28	Unknown
MRPS30	Unknown
MRPS31	Cancer gene
MRPS35	Unknown
MRPS5	Unknown
MRPS7	Unknown
MRPS9	Unknown
MRTO4	Unknown
MSI1	Unknown
MSI2	Cancer gene	Yes
MSN	Cancer gene
MTCL1	Unknown
MTDH	Unknown
MTERF1	Unknown
MTHFD1	Unknown
MTHFSD	Unknown
MTIF2	Unknown
MTO1	Unknown
MTPAP	Unknown
MTRF1	Unknown
MYBBP1A	Unknown
MYEF2	Unknown
MYH14	Unknown
MYH9	Cancer gene		Yes
MYO18A	Unknown
MYO5A	Cancer gene
NAA15	Unknown
NAA50	Unknown
NAF1	Unknown
NAP1L1	Unknown
NAP1L4	Unknown
NARS	Unknown
NAT10	Cancer gene
NBPF10	Unknown
NCBP1	Unknown
NCBP2	Unknown
NCBP3	Unknown
NCL	Unknown
NCOA5	Unknown
NDRG1	Cancer gene		Yes
NDRG2	Unknown
NDRG4	Unknown
NDUFS6	Unknown
NDUFV3	Unknown
NELFE	Unknown
NFX1	Unknown
NGDN	Unknown
NGRN	Unknown
NHP2	Unknown
NIFK	Unknown
NIP7	Unknown
NKAP	Unknown
NKRF	Unknown
NKTR	Cancer gene
NLRP11	Unknown
NMD3	Unknown
NME1	Unknown
NMT1	Unknown
NOA1	Unknown
NOC2L	Unknown
NOC3L	Unknown
NOC4L	Unknown
NOL10	Unknown
NOL11	Unknown
NOL6	Unknown
NOL7	Unknown
NOL8	Unknown
NOLC1	Unknown
NOM1	Unknown
NONO	Cancer gene
NOP14	Unknown
NOP16	Unknown
NOP2	Unknown
NOP56	Unknown
NOP58	Cancer gene
NOP9	Unknown
NOSIP	Unknown
NOVA1	Unknown
NOVA2	Unknown
NPM1	Cancer gene
NPM3	Unknown
NQO1	Unknown
NSA2	Unknown
NSF	Unknown
NSFL1C	Unknown
NSRP1	Unknown
NSUN2	Unknown
NSUN5	Unknown
NTPCR	Unknown
NUCKS1	Unknown
NUDT16L1	Unknown
NUDT21	Unknown
NUFIP2	Unknown
NUPL2	Unknown
NUSAP1	Unknown
NVL	Unknown
NXF1	Cancer gene
OASL	Unknown
OGN	Unknown
OLA1	Unknown
OTUD4	Unknown
P2RX7	Unknown
P4HB	Unknown
PA2G4	Unknown
PABPC1	Cancer gene
PABPC1L	Cancer gene
PABPC4	Unknown
PABPC4L	Unknown
PABPN1	Unknown
PAFAH1B3	Unknown
PAICS	Unknown
PAIP1	Cancer gene
TENT4B	Cancer gene
PARK7	Unknown
PARN	Unknown
PARP1	Unknown
PARP12	Unknown
PATL1	Unknown
PATZ1	Cancer gene		Yes
PAWR	Unknown
PC	Unknown
PCBP1	Cancer gene
PCBP2	Unknown
PCBP3	Unknown
PCBP4	Unknown
PCDH20	Unknown
PCDHGA9	Unknown
PCNP	Unknown
PCSK9	Unknown
PDAP1	Cancer gene
PDCD11	Unknown
PDCD6IP	Unknown
PDIA2	Unknown
PDIA3	Unknown
PDIA4	Cancer gene
PDLIM5	Unknown
PDS5A	Cancer gene
PEBP1	Unknown
PEF1	Unknown
PEG10	Unknown
PELP1	Unknown
PES1	Unknown
PFN1	Unknown
PGRMC1	Unknown
PHF10	Unknown
PHF3	Cancer gene
PHF5A	Unknown
PHF6	Breast cancer gene		Yes
PHGDH	Unknown
PIN4	Unknown
PKM	Unknown
PKN2	Unknown
PLA2G1B	Unknown
PLEC	Cancer gene
PMS1	Cancer gene
PNISR	Unknown
PNN	Cancer gene
PNO1	Unknown
PNPT1	Unknown
POLDIP3	Unknown
POLR2A	Unknown
POLR2B	Unknown
POLRMT	Cancer gene
POP1	Unknown
POP7	Unknown
POU5F1	Cancer gene	Yes
PPAN	Unknown
PPHLN1	Unknown
PPIA	Unknown
PPIB	Unknown
PPID	Unknown
PPIE	Unknown
PPIF	Unknown
PPIG	Unknown
PPIL4	Unknown
PPP1CC	Unknown
PPP1R10	Unknown
PPRC1	Unknown
PRDX1	Unknown
PRDX3	Unknown
PRKAR2A	Unknown
PRKDC	Unknown
PRKRA	Unknown
PRMT1	Unknown
PRPF3	Unknown
PRPF31	Unknown
PRPF38A	Unknown
PRPF38B	Unknown
PRPF40A	Unknown
PRPF4B	Unknown
PRPF6	Unknown
PRPF8	Unknown
PRR3	Unknown
PRRC2A	Unknown
PRRC2B	Unknown
PRRC2C	Unknown
PSIP1	Cancer gene	Yes
PSMA4	Unknown
PSMB1	Unknown
PSMC1	Unknown
PSMC2	Unknown
PSMD4	Unknown
PSPC1	Unknown
PTBP1	Unknown
PTBP2	Unknown
PTBP3	Unknown
PTCD1	Unknown
PTCD2	Unknown
PTCD3	Unknown
PTDSS1	Unknown
PTMA	Cancer gene
PTPN1	Cancer gene
PTPN12	Cancer gene
CAVIN1	Unknown
PTRH1	Unknown
PUF60	Unknown
PUM1	Unknown
PUM2	Unknown
PUM3	Unknown
PURA	Unknown
PURB	Unknown
PURG	Unknown
PUS1	Unknown
PUS7	Unknown
PWP2	Unknown
PYM1	Unknown
QKI	Cancer gene
R3HDM1	Unknown
R3HDM2	Unknown
RACK1	Unknown
RALY	Unknown
RALYL	Unknown
RAN	Unknown
RANBP2	Cancer gene		Yes
RARS2	Unknown
RAVER1	Unknown
RAVER2	Unknown
RBBP5	Unknown
RBBP6	Cancer gene
RBFOX2	Unknown
RBM10	Cancer gene		Yes
RBM12	Cancer gene
RBM12B	Unknown
RBM14	Unknown
RBM14-RBM4	Unknown
RBM15	Cancer gene
RBM15B	Unknown
RBM19	Unknown
RBM20	Unknown
RBM22	Unknown
RBM23	Unknown
RBM24	Unknown
RBM25	Unknown
RBM26	Unknown
RBM27	Cancer gene
RBM28	Unknown
RBM3	Unknown
RBM33	Unknown
RBM34	Unknown
RBM38	Unknown
RBM39	Cancer gene
RBM4	Unknown
RBM42	Unknown
RBM45	Unknown
RBM47	Unknown
RBM4B	Unknown
RBM5	Unknown
RBM6	Unknown
RBM7	Unknown
RBM8A	Unknown
RBMS1	Unknown
RBMS2	Unknown
RBMS3	Unknown
RBMX	Breast cancer gene
RBMX2	Unknown
RBMXL1	Unknown
RBPMS	Unknown
RC3H1	Unknown
RC3H2	Unknown
RCC1L	Unknown
RCC2	Unknown
RDX	Unknown
REPIN1	Unknown
REXO4	Unknown
RIDA	Unknown
RIF1	Unknown
RIMS1	Cancer gene
RNF10	Unknown
RNH1	Unknown
RNPS1	Unknown
ROCK2	Unknown
ROR2	Unknown
NOL12	Unknown
RP9	Unknown
RPF1	Unknown
RPF2	Unknown
RPGR	Breast cancer gene
RPL10	Cancer gene		Yes
RPL10A	Unknown
RPL11	Unknown
RPL12	Unknown
RPL13	Unknown
RPL13A	Unknown
RPL14	Unknown
RPL15	Unknown
RPL17	Unknown
RPL17-C18orf32	Unknown
RPL18	Unknown
RPL18A	Unknown
RPL19	Unknown
RPL21	Unknown
RPL22	Cancer gene		Yes
RPL23	Unknown
RPL23A	Unknown
RPL24	Unknown
RPL26	Unknown
RPL27	Unknown
RPL27A	Unknown
RPL28	Unknown
RPL29	Unknown
RPL3	Unknown
RPL30	Unknown
RPL31	Unknown
RPL32	Unknown
RPL35	Unknown
RPL35A	Unknown
RPL36	Unknown
RPL36A	Unknown
RPL37	Unknown
RPL37A	Unknown
RPL38	Unknown
RPL4	Unknown
RPL5	Cancer gene		Yes
RPL6	Unknown
RPL7	Unknown
RPL7A	Unknown
RPL7L1	Unknown
RPL8	Unknown
RPLP0	Unknown
RPLP2	Unknown
RPN1	Cancer gene
RPP25	Unknown
RPP25L	Unknown
RPP30	Unknown
RPRD1B	Unknown
RPRD2	Unknown
RPS10	Unknown
RPS11	Unknown
RPS12	Unknown
RPS13	Cancer gene
RPS14	Unknown
RPS15	Cancer gene
RPS15A	Unknown
RPS16	Unknown
RPS17	Unknown
RPS18	Unknown
RPS19	Unknown
RPS19BP1	Unknown
RPS2	Cancer gene
RPS20	Unknown
RPS21	Unknown
RPS23	Unknown
RPS24	Unknown
RPS25	Unknown
RPS26	Unknown
RPS27	Cancer gene
RPS27A	Unknown
RPS27L	Unknown
RPS28	Unknown
RPS3	Unknown
RPS3A	Unknown
RPS4X	Unknown
RPS5	Unknown
RPS6	Unknown
RPS7	Unknown
RPS8	Unknown
RPS9	Unknown
RPSA	Unknown
RPUSD2	Unknown
RPUSD3	Unknown
RPUSD4	Unknown
RRBP1	Unknown
RRP1	Unknown
RRP12	Unknown
RRP15	Unknown
RRP1B	Unknown
RRP36	Unknown
RRP7A	Unknown
RRP8	Unknown
RRP9	Unknown
RRS1	Unknown
RSL1D1	Unknown
RSL24D1	Unknown
RSRC2	Unknown
RTCA	Unknown
RTCB	Unknown
RTF1	Unknown
RTN4	Unknown
RWDD4	Unknown
S100A16	Unknown
S100A4	Unknown
S100A9	Unknown
SAFB	Unknown
SAFB2	Unknown
SAMD4A	Unknown
SAMD4B	Unknown
SAMSN1	Unknown
SAP18	Unknown
SAP30BP	Unknown
SARNP	Unknown
SARS	Unknown
SARS2	Unknown
SART1	Unknown
SART3	Unknown
SBDS	Cancer gene		Yes
SCAF11	Unknown
SCAF4	Cancer gene
SCAF8	Unknown
SCAMP2	Unknown
SCAMP3	Unknown
SCG3	Unknown
SDAD1	Unknown
SEC23IP	Unknown
SEC31A	Unknown
SEC61A1	Unknown
SEC61B	Unknown
SEC62	Unknown
SEC63	Unknown
SECISBP2	Unknown
SECISBP2L	Unknown
SELENOH	Unknown
SEPT11	Unknown
SEPT7	Unknown
SERBP1	Unknown
SERPINH1	Unknown
SF1	Cancer gene
SF3A1	Unknown
SF3A2	Unknown
SF3A3	Unknown
SF3B1	Breast cancer gene	Yes
SF3B2	Unknown
SF3B4	Unknown
SF3B6	Unknown
SFPQ	Cancer gene		Yes
MTREX	Unknown
SLBP	Unknown
SLC16A3	Unknown
SLC25A11	Unknown
SLC25A48	Unknown
SLC25A5	Unknown
SLC3A2	Unknown
SLIRP	Unknown
SLTM	Unknown
SMC1A	Cancer gene		Yes
SMG1	Cancer gene
SMNDC1	Unknown
SND1	Cancer gene	Yes
SNIP1	Unknown
SNRNP200	Unknown
SNRNP40	Unknown
SNRNP70	Unknown
SNRPA	Cancer gene
SNRPA1	Unknown
SNRPB	Unknown
SNRPC	Unknown
SNRPD1	Unknown
SNRPD2	Unknown
SNRPD3	Unknown
SNRPF	Unknown
SNRPG	Unknown
SNTB1	Unknown
SNTB2	Unknown
SNU13	Unknown
SNW1	Unknown
SON	Cancer gene
SORBS1	Unknown
SORBS2	Unknown
SPAG9	Unknown
SPATS2	Unknown
SPATS2L	Unknown
SPEN	Breast cancer gene		Yes
SPOUT1	Unknown
SPTAN1	Cancer gene
SPTBN1	Unknown
SPTBN5	Cancer gene
SRBD1	Unknown
SREK1	Unknown
SRFBP1	Unknown
SRP14	Unknown
SRP19	Unknown
SRP54	Unknown
SRP68	Unknown
SRP72	Unknown
SRPK1	Unknown
SRPK2	Unknown
SRPRA	Unknown
SRPRB	Unknown
SRRM1	Unknown
SRRM2	Unknown
SRRT	Cancer gene
SRSF1	Cancer gene
SRSF10	Unknown
SRSF11	Unknown
SRSF12	Unknown
SRSF2	Cancer gene	Yes
SRSF3	Cancer gene	Yes
SRSF4	Unknown
SRSF5	Unknown
SRSF6	Unknown
SRSF7	Unknown
SRSF8	Unknown
SRSF9	Unknown
SSB	Cancer gene
SSBP1	Unknown
SSR1	Unknown
SSRP1	Unknown
ST13	Unknown
STAU1	Unknown
STAU2	Unknown
STIP1	Unknown
STK10	Unknown
STRAP	Unknown
STRBP	Unknown
STX18	Unknown
STX7	Unknown
STXBP1	Unknown
SUB1	Unknown
SUCLG1	Unknown
SUCO	Unknown
SUGP1	Unknown
SUGP2	Unknown
SUMO1	Unknown
SUMO2	Unknown
SUPT16H	Unknown
SUPT5H	Unknown
SUPT6H	Unknown
SUPV3L1	Unknown
SURF6	Unknown
SYF2	Unknown
SYNCRIP	Cancer gene
SYNE1	Breast cancer gene
SYNE2	Cancer gene
TACO1	Unknown
TAF15	Cancer gene	Yes
TAGLN	Unknown
TAGLN2	Unknown
TARDBP	Unknown
TARS	Unknown
TBCA	Unknown
TBL2	Unknown
TBL3	Unknown
TBRG4	Unknown
TCEA1	Cancer gene
ELOA	Unknown
TCERG1	Cancer gene
TCF20	Unknown
TCOF1	Unknown
TCP1	Unknown
TDRD3	Unknown
TECR	Unknown
TEFM	Unknown
TES	Unknown
TFAM	Unknown
TFB1M	Unknown
TFB2M	Unknown
TFRC	Cancer gene
THRAP3	Cancer gene
THUMPD1	Unknown
TIA1	Unknown
TIAL1	Unknown
TKT	Unknown
TLN1	Unknown
TMA16	Unknown
TMA7	Unknown
TMED10	Unknown
TMEM214	Unknown
TMEM263	Unknown
TMPO	Unknown
TMSB4X	Cancer gene
TNKS1BP1	Unknown
TNPO1	Unknown
TNRC6A	Cancer gene
TNRC6B	Unknown
TNS1	Unknown
TOP1	Cancer gene
TOP2A	Unknown
TOP3B	Unknown
TPD52L2	Unknown
TPR	Cancer gene
TPT1	Unknown
TPX2	Cancer gene
TRA2A	Unknown
TRA2B	Unknown
TRAP1	Unknown
TRIM25	Unknown
TRIM28	Unknown
TRIM56	Unknown
TRIM71	Unknown
TRIP6	Unknown
TRMT1	Unknown
TRMT10A	Unknown
TRMT10C	Unknown
TRMT1L	Unknown
TRMT2A	Unknown
TRMT6	Unknown
TRNAU1AP	Unknown
TRUB1	Unknown
TRUB2	Unknown
TSFM	Unknown
TSNAX	Unknown
TSR1	Unknown
TUFM	Unknown
TWF2	Unknown
TXN	Unknown
TXNDC5	Unknown
U2AF1	Cancer gene	Yes
U2AF2	Cancer gene
U2SURP	Unknown
UBA1	Unknown
UBAP2	Unknown
UBAP2L	Unknown
UBC	Unknown
UBE2I	Unknown
UBE2L3	Unknown
UBE2M	Unknown
UBE2N	Unknown
UBE2O	Unknown
UBFD1	Unknown
UBQLN1	Unknown
UBTF	Unknown
UCHL5	Cancer gene
UNK	Unknown
UPF1	Unknown
UPF3B	Unknown
URB1	Unknown
URB2	Cancer gene
USO1	Unknown
USP10	Cancer gene
USP36	Unknown
USP42	Unknown
UTP11	Unknown
UTP14A	Unknown
UTP15	Unknown
UTP18	Unknown
UTP20	Cancer gene
UTP23	Unknown
UTP3	Unknown
UTP4	Unknown
VCP	Unknown
VIL1	Unknown
VIM	Unknown
WBP11	Unknown
BUD23	Unknown
WDR3	Unknown
WDR33	Unknown
WDR36	Unknown
WDR43	Unknown
WDR46	Unknown
WDR6	Unknown
WDR75	Cancer gene
XIRP1	Unknown
XPO5	Unknown
XRCC5	Unknown
XRCC6	Unknown
XRN1	Cancer gene
XRN2	Unknown
YAP1	Unknown
YARS	Unknown
YARS2	Unknown
YBX1	Unknown
YBX2	Unknown
YBX3	Unknown
YLPM1	Unknown
YTHDC1	Unknown
YTHDC2	Unknown
YTHDF1	Unknown
YTHDF2	Cancer gene
YTHDF3	Unknown
YWHAB	Unknown
YWHAE	Cancer gene		Yes
YWHAG	Unknown
YWHAZ	Unknown
ZC3H10	Unknown
ZC3H11A	Unknown
ZC3H13	Unknown
ZC3H14	Unknown
ZC3H15	Unknown
ZC3H18	Unknown
ZC3H4	Unknown
ZC3H7A	Unknown
ZC3H7B	Unknown
ZC3H8	Unknown
ZC3HAV1	Unknown
TUT4	Unknown
ZCCHC17	Unknown
ZCCHC24	Unknown
ZCCHC3	Unknown
TUT7	Unknown
ZCCHC7	Unknown
ZCCHC8	Cancer gene
ZCCHC9	Unknown
ZCRB1	Unknown
ZFC3H1	Unknown
ZFP36	Unknown
ZFP36L1	Breast cancer gene
ZFP36L2	Cancer gene
ZFR	Unknown
ZMAT3	Unknown
ZNF106	Unknown
ZNF207	Unknown
ZNF326	Unknown
ZNF346	Unknown
ZNF385A	Unknown
ZNF579	Unknown
ZNF598	Unknown
ZNF622	Unknown
ZNF638	Cancer gene
ZNF768	Unknown
ZNFX1	Unknown
ZRANB2	Unknown
ZYX	Unknown

## Sheet: S4
Supplementary Table 4. RNA-binding protein genomic alterations in Breast Invasive Carcinoma subtypes (TCGA, PanCancer Atlas) and Breast Cancer (CPTAC).
Subtype	RNA-binding protein	Amplification	Deep Deletion	Fusion	mRNA Upregulation	mRNA Downregulation	Missense Mutation (putative passenger)	Missense Mutation (putative driver)	Truncating mutation (putative passenger)	Truncating mutation (putative driver)	Inframe Mutation (putative passenger)
BRCA_LumA	A1CF	0	0	0	16	0	2	0	2	0	0
BRCA_LumA	AARS	1	19	0	10	5	3	0	1	0	0
BRCA_LumA	AATF	13	1	1	38	5	1	0	0	0	0
BRCA_LumA	ABCE1	1	0	0	6	6	2	0	0	0	0
BRCA_LumA	ABCF1	6	2	0	21	7	1	0	0	0	0
BRCA_LumA	ABT1	7	1	0	24	3	3	0	1	0	0
BRCA_LumA	MAP3K20	0	1	0	17	1	1	0	0	0	0
BRCA_LumA	ACAA2	0	3	0	8	2	1	0	0	0	0
BRCA_LumA	ACAT1	1	9	0	22	0	0	0	1	0	0
BRCA_LumA	ACIN1	1	0	0	23	10	3	0	1	0	0
BRCA_LumA	ACO1	2	0	0	26	1	1	0	1	0	0
BRCA_LumA	ACO2	1	1	0	11	4	1	0	1	0	0
BRCA_LumA	ACTN4	7	1	1	9	4	4	0	0	0	0
BRCA_LumA	ADAR	51	1	0	71	0	1	0	0	0	0
BRCA_LumA	ADARB1	3	2	0	15	2	1	0	0	0	0
BRCA_LumA	ADARB2	4	1	1	12	0	0	0	0	0	0
BRCA_LumA	ADD1	3	0	0	16	14	1	0	1	0	0
BRCA_LumA	ADD3	1	0	1	18	3	2	0	1	0	0
BRCA_LumA	ADK	8	1	2	11	4	0	0	1	0	0
BRCA_LumA	AFDN	4	4	1	7	0	4	0	7	0	1
BRCA_LumA	AFF4	3	0	0	19	3	5	0	0	0	0
BRCA_LumA	AFP	6	0	0	7	0	0	0	1	0	0
BRCA_LumA	AGO1	0	0	0	4	11	5	0	1	0	0
BRCA_LumA	AGO2	45	2	0	35	1	4	0	1	0	0
BRCA_LumA	AGO3	1	0	1	4	2	3	0	1	0	0
BRCA_LumA	AHCYL2	1	1	0	24	1	2	0	2	0	0
BRCA_LumA	AHNAK	8	1	1	30	1	15	0	2	0	0
BRCA_LumA	AIMP1	0	0	0	2	0	0	0	0	0	0
BRCA_LumA	AKAP1	31	0	1	29	1	0	0	0	0	0
BRCA_LumA	AKAP17A	3	0	0	22	1	3	0	0	0	0
BRCA_LumA	AKAP8	8	0	0	26	4	0	0	0	0	0
BRCA_LumA	AKAP8L	8	0	1	33	1	0	0	1	0	0
BRCA_LumA	ALDH18A1	0	1	0	11	1	2	0	0	0	0
BRCA_LumA	ALDH6A1	1	1	0	20	0	1	0	1	0	0
BRCA_LumA	ALDH7A1	4	2	0	15	0	0	0	0	0	0
BRCA_LumA	ALDOA	33	1	1	45	0	1	0	0	0	0
BRCA_LumA	ALDOC	16	0	0	13	1	0	0	0	0	0
BRCA_LumA	ALG13	0	0	0	26	1	4	0	3	0	0
BRCA_LumA	ALKBH5	3	1	1	22	19	1	0	1	0	0
BRCA_LumA	ALYREF	14	2	0	22	1	0	0	0	0	0
BRCA_LumA	ANK3	4	0	0	23	2	8	0	3	0	0
BRCA_LumA	ANKHD1	4	0	1	28	1	3	0	4	0	0
BRCA_LumA	ANKRD17	5	0	1	17	17	8	0	2	0	0
BRCA_LumA	ANP32A	1	0	0	18	5	0	0	1	0	0
BRCA_LumA	ANP32B	0	2	0	4	1	1	0	0	0	0
BRCA_LumA	ANXA11	3	1	0	21	0	1	0	0	0	0
BRCA_LumA	ANXA2	0	1	0	5	2	0	0	1	0	0
BRCA_LumA	ANXA7	4	0	1	22	14	0	0	1	0	0
BRCA_LumA	APEH	2	3	0	17	0	1	0	3	0	0
BRCA_LumA	APEX1	1	1	0	20	6	2	0	1	0	0
BRCA_LumA	API5	4	2	0	13	7	2	0	2	0	0
BRCA_LumA	APOB	1	0	0	20	0	14	0	2	0	0
BRCA_LumA	APOBEC3B	1	3	0	0	3	2	0	1	0	0
BRCA_LumA	APOBEC3C	1	3	0	8	0	0	0	0	0	0
BRCA_LumA	APOBEC3F	1	3	0	7	0	0	0	0	0	0
BRCA_LumA	AQR	2	1	0	11	25	2	0	1	0	0
BRCA_LumA	ARCN1	0	6	0	6	12	0	0	0	0	0
BRCA_LumA	ARF1	65	0	0	120	3	1	0	1	0	0
BRCA_LumA	ARHGEF1	6	0	0	21	1	2	0	1	0	0
BRCA_LumA	ARHGEF2	50	1	0	88	1	2	0	1	0	0
BRCA_LumA	ARL6IP4	1	1	0	24	1	1	0	0	0	0
BRCA_LumA	ARPC1B	2	1	0	15	2	0	0	0	0	0
BRCA_LumA	ASCC3	4	0	2	4	1	4	0	2	0	0
BRCA_LumA	ASS1	3	0	0	7	0	0	0	1	0	0
BRCA_LumA	ATP1A1	4	0	1	12	2	1	0	0	0	0
BRCA_LumA	ATP2A2	0	0	0	14	17	1	0	1	0	0
BRCA_LumA	ATP5F1A	2	1	0	20	11	1	0	0	0	0
BRCA_LumA	ATP5F1B	1	0	0	13	1	0	0	0	0	0
BRCA_LumA	ATP5F1C	5	2	0	19	0	0	0	0	0	0
BRCA_LumA	ATXN2	0	0	3	20	8	1	0	0	3	0
BRCA_LumA	ATXN2L	31	2	0	34	2	2	0	2	0	0
BRCA_LumA	BAG4	60	3	1	84	9	3	0	1	0	0
BRCA_LumA	BASP1	4	0	0	20	1	1	0	0	0	0
BRCA_LumA	BAZ1B	1	3	0	22	4	4	0	2	0	0
BRCA_LumA	BCCIP	2	1	0	15	4	1	0	1	0	0
BRCA_LumA	BCLAF1	2	1	0	12	9	2	0	1	0	0
BRCA_LumA	BICC1	2	0	0	27	2	2	0	1	0	0
BRCA_LumA	BMS1	3	1	1	4	3	4	0	0	0	0
BRCA_LumA	BOP1	49	1	0	44	1	1	0	0	0	0
BRCA_LumA	BRD2	7	1	0	26	12	0	0	0	0	0
BRCA_LumA	BRIX1	1	0	0	5	1	1	0	0	0	0
BRCA_LumA	BST2	6	0	0	34	2	1	0	0	0	0
BRCA_LumA	BTF3	2	1	0	31	2	0	0	0	0	0
BRCA_LumA	BUD13	0	7	0	3	19	0	0	0	0	0
BRCA_LumA	BYSL	3	2	0	4	1	0	0	0	0	0
BRCA_LumA	BZW1	1	0	0	21	1	0	0	0	0	0
BRCA_LumA	BZW2	5	0	0	23	1	2	0	0	0	0
BRCA_LumA	C11ORF68	12	0	0	29	1	0	0	0	0	0
BRCA_LumA	C12ORF43	2	1	0	26	11	0	0	2	0	0
BRCA_LumA	RTRAF	6	0	1	40	1	0	0	1	0	0
BRCA_LumA	C14ORF93	1	0	0	15	1	4	0	0	0	0
BRCA_LumA	CCDC9B	1	1	0	11	2	4	0	3	0	0
BRCA_LumA	C19ORF47	4	0	0	17	0	0	0	1	0	0
BRCA_LumA	C19ORF66	2	0	1	19	3	0	0	0	0	0
BRCA_LumA	C1ORF131	62	0	0	120	1	2	0	0	0	0
BRCA_LumA	SNHG28	56	0	0	75	0	1	0	1	0	0
BRCA_LumA	C1ORF35	65	0	0	51	1	0	0	0	0	0
BRCA_LumA	C1ORF52	1	0	0	12	6	0	0	0	0	0
BRCA_LumA	C2ORF15	1	2	0	15	1	0	0	0	0	0
BRCA_LumA	C4BPA	75	0	0	4	0	3	0	2	0	0
BRCA_LumA	C7ORF50	4	2	0	32	0	2	0	0	0	0
BRCA_LumA	CACTIN	0	1	0	16	2	3	0	1	0	0
BRCA_LumA	CACYBP	62	0	0	55	0	0	0	0	0	0
BRCA_LumA	CADM1	0	8	0	19	0	1	0	0	0	0
BRCA_LumA	CALD1	1	1	0	14	1	4	0	1	0	0
BRCA_LumA	CALR	8	0	0	12	1	1	0	0	0	0
BRCA_LumA	CAND1	10	0	1	34	1	3	0	1	0	0
BRCA_LumA	CANX	7	0	0	39	1	2	0	0	0	0
BRCA_LumA	CAPRIN1	12	0	1	32	4	1	0	2	0	0
BRCA_LumA	CARHSP1	37	1	0	34	1	0	0	0	0	0
BRCA_LumA	CASC3	29	0	1	63	14	1	0	0	0	0
BRCA_LumA	CAST	1	1	0	19	0	5	0	1	0	0
BRCA_LumA	CAT	11	0	0	32	2	1	0	0	0	0
BRCA_LumA	CC2D1B	0	0	0	6	15	1	0	0	0	0
BRCA_LumA	CCAR1	0	0	0	5	16	1	0	2	0	0
BRCA_LumA	CCAR2	2	13	0	42	110	0	0	2	0	0
BRCA_LumA	CCDC124	6	0	0	19	1	1	0	0	0	0
BRCA_LumA	CCDC137	15	2	0	21	1	0	0	0	0	0
BRCA_LumA	CCDC43	4	2	0	53	13	2	0	0	0	0
BRCA_LumA	CCDC47	37	0	1	68	3	2	0	0	0	0
BRCA_LumA	CCDC59	2	0	1	9	1	0	0	0	0	0
BRCA_LumA	CCDC86	6	0	0	13	1	0	0	0	0	0
BRCA_LumA	CCDC9	3	1	0	25	1	0	0	1	0	0
BRCA_LumA	CCT2	13	0	0	34	0	1	0	2	0	0
BRCA_LumA	CCT3	55	1	2	71	0	3	0	2	0	0
BRCA_LumA	CCT4	0	0	0	6	2	1	0	1	0	0
BRCA_LumA	CCT6A	1	3	0	4	2	0	0	1	0	0
BRCA_LumA	CD3EAP	5	1	0	18	2	1	0	1	0	0
BRCA_LumA	CD44	10	0	1	22	0	1	0	0	0	0
BRCA_LumA	CDC40	6	2	0	16	19	0	0	1	0	0
BRCA_LumA	CDC42EP4	21	1	1	12	0	1	0	0	0	0
BRCA_LumA	CDC5L	4	3	0	14	17	2	0	2	0	0
BRCA_LumA	CDK11B	2	4	0	9	6	1	0	2	0	0
BRCA_LumA	CDK13	4	1	1	34	19	3	0	1	0	0
BRCA_LumA	CDKN2A	1	10	0	0	0	0	0	0	0	0
BRCA_LumA	CDV3	1	0	0	20	2	0	0	0	0	0
BRCA_LumA	CEBPZ	1	1	0	5	4	1	0	0	0	0
BRCA_LumA	CELF1	6	1	1	16	23	1	0	2	0	0
BRCA_LumA	CELF2	4	2	0	16	2	4	0	1	0	0
BRCA_LumA	CFAP20	0	14	0	1	23	0	0	0	0	0
BRCA_LumA	CFAP65	0	1	0	26	0	6	0	2	0	0
BRCA_LumA	CFL1	13	0	0	23	1	0	0	0	0	0
BRCA_LumA	CGN	48	1	0	43	0	4	0	1	0	0
BRCA_LumA	CHCHD1	5	0	1	27	0	1	0	0	0	0
BRCA_LumA	CHCHD3	1	1	0	9	2	1	0	0	0	0
BRCA_LumA	CHD2	14	0	1	20	6	5	0	1	0	0
BRCA_LumA	CHD3	0	2	0	15	2	6	0	1	0	0
BRCA_LumA	CHERP	6	0	0	20	7	4	0	0	0	0
BRCA_LumA	CHGA	1	0	0	6	0	0	0	0	0	0
BRCA_LumA	CHMP4B	2	1	0	45	0	0	0	0	0	0
BRCA_LumA	CHTOP	48	1	0	135	3	2	0	0	0	0
BRCA_LumA	CIRBP	1	4	0	21	0	1	0	0	0	0
BRCA_LumA	CISD1	2	0	0	3	3	0	0	0	0	0
BRCA_LumA	CISD2	0	0	1	13	1	0	0	0	0	0
BRCA_LumA	CKAP4	0	1	0	11	0	0	0	0	0	0
BRCA_LumA	CLASP2	3	1	0	21	4	4	0	2	0	0
BRCA_LumA	CLK3	3	1	0	15	4	1	0	1	0	0
BRCA_LumA	CLNS1A	41	0	1	52	3	0	0	0	0	0
BRCA_LumA	CLTC	45	0	4	73	0	3	0	1	0	0
BRCA_LumA	CMSS1	3	0	1	5	1	1	0	1	0	0
BRCA_LumA	CNBP	2	1	0	15	8	1	0	0	0	0
BRCA_LumA	CNDP2	2	5	0	24	3	2	0	1	0	0
BRCA_LumA	CNN1	3	0	0	7	0	0	0	1	0	0
BRCA_LumA	CNN2	1	4	0	11	3	0	0	0	0	0
BRCA_LumA	CNN3	1	1	1	16	2	0	0	0	0	0
BRCA_LumA	CNOT1	0	14	0	3	3	4	0	2	0	1
BRCA_LumA	CNOT4	1	1	1	24	15	1	0	2	0	0
BRCA_LumA	CNOT9	0	1	0	1	6	1	0	1	0	0
BRCA_LumA	COA6	63	1	0	61	0	2	0	0	0	0
BRCA_LumA	COL14A1	48	1	1	16	0	11	0	3	0	0
BRCA_LumA	COPB1	9	1	1	25	4	2	0	0	0	0
BRCA_LumA	COPG1	2	1	0	13	1	3	0	1	0	0
BRCA_LumA	CORO1A	33	1	0	11	2	0	0	0	0	0
BRCA_LumA	CPEB2	2	2	0	19	0	3	0	1	0	0
BRCA_LumA	CPEB3	0	1	0	17	2	1	0	0	0	0
BRCA_LumA	CPEB4	7	0	0	28	0	1	0	0	0	0
BRCA_LumA	CPLX2	9	0	0	13	0	0	0	0	0	0
BRCA_LumA	CPNE3	40	0	0	88	1	2	0	2	0	0
BRCA_LumA	CPSF4	2	1	0	26	1	1	0	0	0	0
BRCA_LumA	CPSF6	15	0	1	23	9	3	0	0	0	0
BRCA_LumA	CPSF7	12	0	0	25	20	0	0	1	0	0
BRCA_LumA	CRKL	0	2	0	15	21	0	0	0	0	0
BRCA_LumA	CRNKL1	2	1	0	44	1	6	0	2	0	0
BRCA_LumA	CRYAB	1	8	0	2	0	0	0	0	0	0
BRCA_LumA	CS	1	0	0	14	1	1	0	0	0	0
BRCA_LumA	CSDE1	3	0	0	14	13	4	0	0	0	0
BRCA_LumA	CSE1L	11	0	0	26	0	1	0	0	0	0
BRCA_LumA	CSNK1E	2	2	1	9	5	0	0	0	0	0
BRCA_LumA	CSRP1	75	0	0	13	0	0	0	1	0	0
BRCA_LumA	CSTB	2	1	0	4	2	0	0	0	0	0
BRCA_LumA	CSTF1	16	0	0	85	6	1	0	0	0	0
BRCA_LumA	CSTF2	0	0	0	12	2	1	0	0	0	0
BRCA_LumA	CSTF2T	0	0	0	11	16	2	0	3	0	0
BRCA_LumA	CSTF3	17	0	1	12	0	3	0	0	0	0
BRCA_LumA	CTNNA1	2	0	1	21	9	1	0	2	0	0
BRCA_LumA	CTNND1	9	0	0	23	14	2	0	0	0	0
BRCA_LumA	CTTN	83	0	3	88	7	3	0	0	0	0
BRCA_LumA	CWC15	3	5	0	9	8	0	0	0	0	0
BRCA_LumA	RADX	0	0	0	16	0	2	0	1	0	0
BRCA_LumA	CXXC5	3	0	0	31	0	1	0	0	0	0
BRCA_LumA	CYCS	4	0	0	13	1	0	0	0	0	0
BRCA_LumA	DAP3	51	1	1	153	0	1	0	0	0	0
BRCA_LumA	DARS	0	0	0	5	11	0	0	2	0	0
BRCA_LumA	DARS2	61	0	0	54	1	2	0	1	0	0
BRCA_LumA	DAZAP1	1	2	0	13	1	0	0	2	0	0
BRCA_LumA	DBI	0	0	0	3	0	1	0	0	0	0
BRCA_LumA	DBNL	5	0	0	34	1	0	0	0	0	0
BRCA_LumA	DBR1	2	0	0	28	16	1	0	1	0	0
BRCA_LumA	DBT	1	1	0	23	8	1	0	0	0	0
BRCA_LumA	DCAF13	46	0	0	105	0	1	0	0	0	0
BRCA_LumA	DCD	2	0	0	4	0	1	0	1	0	0
BRCA_LumA	DCLRE1C	2	3	0	8	0	3	0	0	0	0
BRCA_LumA	DCN	2	0	0	29	1	1	0	1	0	0
BRCA_LumA	DCTN2	4	0	1	29	0	1	0	0	0	0
BRCA_LumA	DDX1	0	1	0	15	14	1	0	1	0	0
BRCA_LumA	DDX10	1	8	0	8	5	2	0	0	0	0
BRCA_LumA	DDX17	1	2	0	14	3	4	0	1	0	0
BRCA_LumA	DDX18	1	0	0	1	8	4	0	0	0	0
BRCA_LumA	DDX19A	1	20	0	10	154	0	0	0	0	0
BRCA_LumA	DDX21	0	0	0	5	2	2	0	0	0	0
BRCA_LumA	DDX23	2	0	1	28	4	4	0	2	0	0
BRCA_LumA	DDX24	1	0	0	30	15	2	0	0	0	0
BRCA_LumA	DDX27	13	0	1	41	1	2	0	0	0	0
BRCA_LumA	DDX28	0	15	0	7	1	0	0	1	0	0
BRCA_LumA	DDX31	1	0	1	23	9	3	0	1	0	0
BRCA_LumA	DDX39A	5	1	0	11	1	1	0	0	0	0
BRCA_LumA	DDX39B	9	1	0	24	3	1	0	0	0	0
BRCA_LumA	DDX3X	0	2	0	11	12	2	0	0	1	0
BRCA_LumA	DDX41	9	0	0	39	2	2	0	0	0	0
BRCA_LumA	DDX42	36	0	1	73	19	3	0	1	0	0
BRCA_LumA	DDX43	0	1	0	8	0	1	0	0	0	0
BRCA_LumA	DDX46	2	0	0	19	9	4	0	1	0	0
BRCA_LumA	DDX47	0	4	0	14	25	1	0	1	0	0
BRCA_LumA	DDX49	7	0	0	18	2	2	0	0	0	0
BRCA_LumA	DDX5	34	0	0	52	8	2	0	1	0	0
BRCA_LumA	DDX50	0	0	0	5	16	2	0	0	0	0
BRCA_LumA	DDX51	0	2	0	15	1	1	0	0	0	0
BRCA_LumA	DDX52	13	1	0	34	13	2	0	0	0	0
BRCA_LumA	DDX54	0	1	0	22	1	1	0	1	0	0
BRCA_LumA	DDX55	1	2	0	16	9	0	0	0	0	0
BRCA_LumA	DDX56	4	1	0	40	1	0	0	0	0	0
BRCA_LumA	DDX6	0	6	0	7	24	1	0	0	0	0
BRCA_LumA	DDX60L	1	0	0	15	0	3	0	0	0	0
BRCA_LumA	DEK	7	1	0	2	2	2	0	0	0	0
BRCA_LumA	DHCR7	44	0	1	18	1	3	0	0	0	0
BRCA_LumA	DHX15	0	1	0	7	12	2	0	0	0	0
BRCA_LumA	DHX16	7	2	0	21	14	0	0	0	0	0
BRCA_LumA	DHX29	1	2	0	33	6	4	0	3	0	0
BRCA_LumA	DHX30	1	5	0	14	6	1	0	1	0	0
BRCA_LumA	DHX33	1	2	0	9	20	0	0	0	0	0
BRCA_LumA	DHX34	4	0	0	24	0	0	0	2	0	0
BRCA_LumA	DHX36	1	0	0	17	12	3	0	1	0	0
BRCA_LumA	DHX38	2	19	0	7	94	1	0	1	0	0
BRCA_LumA	DHX57	0	1	1	7	9	0	0	0	0	0
BRCA_LumA	DHX8	4	2	0	41	22	2	0	1	0	0
BRCA_LumA	DHX9	66	0	0	27	7	4	0	1	0	0
BRCA_LumA	DIAPH1	3	0	0	13	1	4	0	1	0	1
BRCA_LumA	DIDO1	18	0	1	74	9	4	0	3	0	0
BRCA_LumA	UTP25	68	0	0	117	1	2	0	1	0	0
BRCA_LumA	DIMT1	0	2	0	8	10	0	0	2	0	0
BRCA_LumA	DKC1	1	1	0	4	0	2	0	2	0	0
BRCA_LumA	DLAT	0	8	0	5	10	1	0	0	0	0
BRCA_LumA	DLD	1	1	0	20	9	0	0	0	0	0
BRCA_LumA	DMGDH	1	2	0	18	3	1	0	3	0	0
BRCA_LumA	DNAJA1	3	0	1	13	2	0	0	0	0	0
BRCA_LumA	DNAJB12	3	0	1	28	11	1	0	1	0	0
BRCA_LumA	DNAJC1	1	3	3	22	0	0	0	1	0	0
BRCA_LumA	DNAJC2	1	1	0	3	0	1	0	1	0	0
BRCA_LumA	DNAJC21	1	0	0	37	6	2	0	0	0	0
BRCA_LumA	DNM1	2	0	0	14	2	5	0	1	0	0
BRCA_LumA	DNTTIP2	2	1	1	7	9	2	0	0	0	0
BRCA_LumA	DROSHA	2	0	0	28	5	4	0	1	0	0
BRCA_LumA	DSP	5	1	0	11	3	10	0	2	0	0
BRCA_LumA	DST	6	2	2	13	0	5	0	5	0	0
BRCA_LumA	DUS3L	8	0	0	16	1	2	0	0	0	0
BRCA_LumA	DUSP11	0	0	0	15	10	0	0	0	0	0
BRCA_LumA	DUSP14	12	1	3	28	0	0	0	0	0	0
BRCA_LumA	DUSP9	1	1	0	6	0	0	0	2	0	0
BRCA_LumA	DUT	2	1	0	10	0	1	0	0	0	0
BRCA_LumA	DYNC1H1	1	1	0	12	3	8	0	3	0	0
BRCA_LumA	DYNC1I2	0	0	1	32	2	1	0	0	0	0
BRCA_LumA	DYNC1LI1	2	1	0	17	2	0	0	1	0	0
BRCA_LumA	DYNC2H1	2	8	1	20	1	2	0	1	0	0
BRCA_LumA	DZIP3	3	0	0	19	0	5	0	1	0	0
BRCA_LumA	EBNA1BP2	4	0	0	13	1	0	0	0	0	0
BRCA_LumA	EBP	0	0	0	8	1	0	0	2	0	0
BRCA_LumA	EDC4	0	15	0	13	25	3	0	2	0	0
BRCA_LumA	EDF1	1	0	0	21	1	0	0	0	0	0
BRCA_LumA	EEF1A1	0	1	0	18	2	5	0	2	0	0
BRCA_LumA	EEF1G	7	1	0	15	1	1	0	0	0	0
BRCA_LumA	EEF2	0	1	0	23	1	3	0	0	0	0
BRCA_LumA	EFTUD2	5	2	0	34	6	5	0	1	0	0
BRCA_LumA	EIF1	11	1	0	36	1	0	0	0	0	0
BRCA_LumA	EIF1AX	2	0	0	14	1	1	1	1	0	0
BRCA_LumA	EIF1B	1	1	0	19	9	0	0	0	0	0
BRCA_LumA	EIF2AK2	1	1	1	11	1	1	0	1	0	0
BRCA_LumA	EIF2D	76	0	0	113	6	0	0	2	0	0
BRCA_LumA	EIF2S1	0	1	0	8	7	0	0	0	0	0
BRCA_LumA	EIF2S2	3	1	1	19	1	2	0	0	0	0
BRCA_LumA	EIF3A	2	0	0	15	23	2	0	2	0	0
BRCA_LumA	EIF3B	3	1	0	15	0	3	0	0	0	0
BRCA_LumA	EIF3C	31	2	0	13	0	0	0	0	0	0
BRCA_LumA	EIF3D	2	1	1	10	16	1	0	2	0	0
BRCA_LumA	EIF3E	44	1	0	44	3	2	0	0	0	0
BRCA_LumA	EIF3G	2	1	0	23	1	0	0	0	0	0
BRCA_LumA	EIF3H	52	1	1	33	0	0	0	0	0	0
BRCA_LumA	EIF3I	0	0	0	11	5	3	0	0	0	0
BRCA_LumA	EIF3J	0	3	0	13	8	1	0	0	0	0
BRCA_LumA	EIF3L	2	2	0	13	1	0	0	1	0	0
BRCA_LumA	EIF4A1	0	2	0	4	11	0	0	3	0	0
BRCA_LumA	EIF4A2	7	0	0	24	2	2	0	2	0	0
BRCA_LumA	EIF4A3	17	0	0	45	3	4	0	0	0	0
BRCA_LumA	EIF4B	3	0	0	33	2	1	0	1	0	0
BRCA_LumA	EIF4E	0	0	1	11	1	0	0	1	0	0
BRCA_LumA	EIF4E2	0	1	0	18	3	2	0	0	0	0
BRCA_LumA	EIF4ENIF1	0	0	0	16	52	0	0	2	0	0
BRCA_LumA	EIF4G1	8	0	0	17	5	3	0	0	0	0
BRCA_LumA	EIF4G2	8	2	1	15	6	0	0	1	0	0
BRCA_LumA	EIF4G3	1	4	0	15	7	3	0	3	0	0
BRCA_LumA	EIF4H	2	3	0	27	18	0	0	0	0	0
BRCA_LumA	EIF5	2	1	0	17	4	1	0	0	0	0
BRCA_LumA	EIF5A	0	2	0	7	1	0	0	0	0	0
BRCA_LumA	EIF5B	0	20	0	11	1	0	0	0	0	0
BRCA_LumA	ELAC2	0	6	0	6	42	1	0	2	0	0
BRCA_LumA	ELAVL1	2	1	0	3	8	2	0	0	0	0
BRCA_LumA	ELAVL2	0	4	0	7	0	0	0	0	0	0
BRCA_LumA	ELAVL3	3	0	0	4	0	0	0	0	0	0
BRCA_LumA	ELOF1	3	0	1	24	1	1	0	2	0	0
BRCA_LumA	EMG1	1	1	0	34	0	0	0	0	0	0
BRCA_LumA	EML4	0	1	0	2	2	0	0	0	0	0
BRCA_LumA	ENO1	0	1	0	2	3	0	0	0	0	0
BRCA_LumA	ENSA	52	1	0	145	0	0	0	0	0	0
BRCA_LumA	EPB41	2	3	0	18	0	3	0	2	0	0
BRCA_LumA	EPB41L2	1	2	0	5	4	5	0	1	0	0
BRCA_LumA	EPPK1	47	1	0	63	1	5	0	1	0	0
BRCA_LumA	EPRS	63	0	0	74	0	2	0	0	0	0
BRCA_LumA	EPS8L3	1	1	0	6	0	1	0	0	0	0
BRCA_LumA	ERAL1	19	0	1	52	8	1	0	0	0	0
BRCA_LumA	ERH	0	1	0	20	0	0	0	0	0	0
BRCA_LumA	ERI3	3	0	0	15	1	0	0	0	0	0
BRCA_LumA	ERP29	0	0	0	31	1	0	0	0	0	0
BRCA_LumA	ESF1	2	1	0	27	12	6	0	3	0	0
BRCA_LumA	ESRP2	0	15	0	9	0	2	0	1	0	0
BRCA_LumA	ETF1	2	0	0	17	6	1	0	0	0	0
BRCA_LumA	EWSR1	1	0	0	6	2	2	0	2	0	0
BRCA_LumA	EXOSC10	0	1	0	7	28	0	0	1	0	0
BRCA_LumA	EXOSC2	1	0	0	2	0	0	0	0	0	0
BRCA_LumA	EXOSC6	1	19	0	9	18	0	0	0	0	0
BRCA_LumA	EXOSC9	1	0	0	12	3	3	0	0	0	0
BRCA_LumA	EZR	1	1	0	19	0	1	0	2	0	0
BRCA_LumA	F11R	59	0	0	80	1	1	0	1	0	1
BRCA_LumA	FADS2	8	0	1	10	4	1	0	0	0	0
BRCA_LumA	RAMAC	6	0	0	25	1	0	0	0	0	0
BRCA_LumA	FAM120A	0	0	0	21	3	4	0	1	0	0
BRCA_LumA	FAM120C	0	0	0	27	2	4	0	1	0	0
BRCA_LumA	FAM133B	1	1	0	20	6	1	0	0	0	0
BRCA_LumA	TASOR	1	3	0	9	15	4	0	0	0	0
BRCA_LumA	FAM32A	7	0	0	28	2	0	0	0	0	0
BRCA_LumA	TENT5A	0	1	0	12	0	0	0	1	0	0
BRCA_LumA	FAM50A	1	2	0	22	1	0	0	1	0	0
BRCA_LumA	FAM98A	0	1	0	4	2	5	0	0	0	0
BRCA_LumA	FAM98B	1	1	0	11	23	1	0	0	0	0
BRCA_LumA	FARSA	8	0	0	23	2	0	0	1	0	0
BRCA_LumA	FARSB	0	2	0	2	3	1	0	0	0	0
BRCA_LumA	FASN	14	2	1	30	0	6	0	1	0	1
BRCA_LumA	FASTKD1	1	0	0	13	0	1	0	0	0	0
BRCA_LumA	FASTKD2	0	0	0	10	6	1	0	0	0	0
BRCA_LumA	FASTKD3	3	0	0	41	1	2	0	0	0	0
BRCA_LumA	FASTKD5	5	0	0	50	7	2	0	0	0	0
BRCA_LumA	FAU	13	0	0	23	1	1	0	0	0	0
BRCA_LumA	FBL	9	0	0	24	0	3	0	1	0	0
BRCA_LumA	FBN1	2	1	0	36	2	10	0	1	0	0
BRCA_LumA	FBRSL1	1	2	0	12	1	2	0	2	0	0
BRCA_LumA	FCF1	0	1	0	4	26	2	0	0	0	0
BRCA_LumA	FDPS	52	1	0	31	0	2	0	0	0	0
BRCA_LumA	FEN1	8	0	0	9	1	1	0	0	0	0
BRCA_LumA	FGFR1OP	4	2	0	19	0	0	0	0	0	0
BRCA_LumA	FIP1L1	0	0	0	17	9	1	0	0	0	0
BRCA_LumA	FKBP1A	5	0	0	20	2	0	0	0	0	0
BRCA_LumA	FKBP2	3	1	0	27	1	0	0	1	0	0
BRCA_LumA	FKBP3	0	0	0	30	0	0	0	0	0	0
BRCA_LumA	FKBP4	0	0	0	36	0	0	0	0	0	0
BRCA_LumA	FLNA	1	2	1	8	4	9	0	2	0	0
BRCA_LumA	FLNB	1	3	0	26	0	4	0	3	0	2
BRCA_LumA	FLYWCH2	40	2	0	74	1	0	0	0	0	0
BRCA_LumA	FMR1	0	1	0	7	2	7	0	2	0	0
BRCA_LumA	FN1	0	1	0	31	2	7	0	2	0	0
BRCA_LumA	FNDC3A	1	6	0	16	6	3	0	0	0	0
BRCA_LumA	FNDC3B	7	0	0	12	3	2	0	2	0	0
BRCA_LumA	FRG1	0	0	0	11	0	1	0	0	0	0
BRCA_LumA	FSCN1	4	1	0	0	2	0	0	0	0	0
BRCA_LumA	FTSJ3	36	0	0	57	5	2	0	1	0	0
BRCA_LumA	FUBP1	1	0	0	6	15	2	0	0	0	0
BRCA_LumA	FUBP3	2	0	0	8	23	0	0	1	0	0
BRCA_LumA	FUS	34	0	0	39	6	1	0	1	0	0
BRCA_LumA	FXR1	10	0	0	33	6	1	0	0	0	0
BRCA_LumA	FXR2	0	2	0	18	19	1	0	2	0	0
BRCA_LumA	FYTTD1	7	2	0	23	8	0	0	0	0	0
BRCA_LumA	G3BP1	4	0	0	21	4	1	0	1	0	0
BRCA_LumA	G3BP2	5	0	1	17	8	4	0	0	0	0
BRCA_LumA	GANAB	6	1	0	19	15	4	0	2	0	0
BRCA_LumA	GAR1	0	0	0	8	2	0	0	0	0	0
BRCA_LumA	GAS2	11	0	1	4	0	2	0	0	0	0
BRCA_LumA	GCN1	2	2	0	15	3	1	0	0	0	0
BRCA_LumA	GDI2	6	1	0	20	8	1	0	1	0	0
BRCA_LumA	GEMIN5	4	0	0	21	10	4	0	0	0	0
BRCA_LumA	GFM1	3	0	0	17	1	2	0	1	0	0
BRCA_LumA	GGCT	7	1	0	12	1	1	0	0	0	0
BRCA_LumA	GIGYF2	0	1	0	10	10	2	0	2	0	0
BRCA_LumA	GLRX3	5	1	0	4	2	2	0	0	0	0
BRCA_LumA	NOP53	3	1	0	25	1	0	0	1	0	0
BRCA_LumA	GMPR2	0	0	0	35	5	0	0	0	0	0
BRCA_LumA	GNE	2	0	1	11	2	3	0	0	0	0
BRCA_LumA	GNL2	0	0	0	10	1	0	0	0	0	0
BRCA_LumA	GNL3	2	3	0	8	4	0	0	0	0	0
BRCA_LumA	GNL3L	0	0	0	6	4	5	0	3	0	0
BRCA_LumA	GOLGA4	1	2	1	14	2	6	0	4	0	0
BRCA_LumA	GOLGB1	2	1	0	31	0	8	0	2	0	0
BRCA_LumA	GOT2	0	14	0	21	0	0	0	0	0	0
BRCA_LumA	GP2	30	1	0	12	0	2	0	2	0	0
BRCA_LumA	GPATCH4	55	0	1	105	2	2	0	1	0	0
BRCA_LumA	GPATCH8	4	2	1	16	26	1	0	2	0	0
BRCA_LumA	GPR161	58	0	0	3	1	3	0	0	0	0
BRCA_LumA	GRB2	18	0	1	30	0	0	0	1	0	0
BRCA_LumA	GRN	4	2	0	16	1	1	0	0	0	0
BRCA_LumA	GRSF1	3	0	1	19	9	0	0	0	0	0
BRCA_LumA	GRWD1	3	1	0	25	1	1	0	0	0	0
BRCA_LumA	GSPT1	35	1	0	92	0	2	0	0	0	0
BRCA_LumA	GSPT2	0	1	0	21	0	5	0	1	0	0
BRCA_LumA	GSTP1	33	0	0	11	2	2	0	0	0	0
BRCA_LumA	GTF2E2	9	15	1	13	6	1	0	2	0	0
BRCA_LumA	GTF2F1	3	4	0	26	3	1	0	1	0	0
BRCA_LumA	GTPBP1	1	2	0	9	22	0	0	0	0	0
BRCA_LumA	GTPBP10	1	1	0	35	2	1	0	1	0	0
BRCA_LumA	GTPBP4	4	1	0	14	0	1	0	0	0	0
BRCA_LumA	H1F0	2	2	0	20	0	0	0	0	0	0
BRCA_LumA	H1FX	2	1	0	21	1	0	0	0	0	0
BRCA_LumA	H2AFY	2	0	1	21	1	2	0	1	0	0
BRCA_LumA	HABP4	0	1	0	5	2	1	0	0	0	0
BRCA_LumA	HADH	1	0	0	19	2	0	0	2	0	0
BRCA_LumA	HADHB	0	0	1	23	10	3	0	1	0	0
BRCA_LumA	HARS2	3	0	0	40	7	1	0	0	0	0
BRCA_LumA	HDAC2	5	2	0	5	2	2	0	1	0	0
BRCA_LumA	HDGF	55	0	0	52	0	0	0	0	0	0
BRCA_LumA	HDLBP	0	1	0	12	5	5	0	2	0	0
BRCA_LumA	HEATR1	61	0	0	88	4	6	0	4	0	0
BRCA_LumA	HEATR6	45	0	1	91	17	6	0	0	0	0
BRCA_LumA	HELZ	34	0	2	56	13	5	0	2	0	0
BRCA_LumA	HELZ2	19	0	1	35	2	1	0	4	0	0
BRCA_LumA	HERC5	1	0	0	15	1	2	0	2	0	0
BRCA_LumA	HIBADH	5	1	1	31	1	2	0	1	0	0
BRCA_LumA	HIST1H1B	5	0	0	12	0	0	0	0	0	0
BRCA_LumA	HIST1H1C	8	1	0	39	0	1	0	0	0	1
BRCA_LumA	HIST1H1D	7	0	0	26	0	1	0	0	0	0
BRCA_LumA	HIST1H1E	7	1	0	23	0	1	0	0	0	0
BRCA_LumA	HIST1H4A	8	1	0	12	0	0	0	1	0	0
BRCA_LumA	HIST1H4B	8	1	0	10	0	2	0	0	0	0
BRCA_LumA	HIST1H4D	7	1	0	30	0	1	0	1	0	0
BRCA_LumA	HIST1H4E	7	1	0	33	5	2	0	0	0	0
BRCA_LumA	HIST1H4F	7	1	0	2	0	2	0	0	0	0
BRCA_LumA	HIST1H4H	7	1	0	21	0	1	0	0	0	0
BRCA_LumA	HIST1H4K	5	10	0	32	3	2	0	0	0	0
BRCA_LumA	HIST1H4L	5	10	0	3	0	1	0	0	0	0
BRCA_LumA	HIST2H4B	10	1	0	2	0	0	0	0	0	0
BRCA_LumA	HLA-A	3	1	0	17	0	0	0	0	0	0
BRCA_LumA	HLTF	3	0	0	21	1	0	0	1	0	0
BRCA_LumA	HMGA1	6	1	0	5	1	0	0	0	0	0
BRCA_LumA	HMGB1	7	1	0	11	8	1	0	0	0	0
BRCA_LumA	HMGB2	0	0	0	6	1	2	0	0	0	0
BRCA_LumA	HMGB3	1	1	0	18	2	2	0	0	0	0
BRCA_LumA	HMGN2	1	2	0	5	0	0	0	0	0	0
BRCA_LumA	HMGN5	0	0	0	21	0	1	0	0	0	0
BRCA_LumA	HNRNPA0	2	0	0	27	1	0	0	0	0	0
BRCA_LumA	HNRNPA1	1	0	0	20	1	1	0	0	0	0
BRCA_LumA	HNRNPA1L2	2	3	0	22	1	0	0	0	0	0
BRCA_LumA	HNRNPA2B1	5	0	0	9	3	3	0	3	0	0
BRCA_LumA	HNRNPA3	0	0	0	6	2	1	0	0	0	0
BRCA_LumA	HNRNPAB	8	0	1	11	0	0	0	0	0	0
BRCA_LumA	HNRNPC	1	1	0	23	1	0	0	1	0	0
BRCA_LumA	HNRNPCL1	1	2	0	1	0	0	0	1	0	0
BRCA_LumA	HNRNPD	3	0	0	6	6	0	0	0	0	0
BRCA_LumA	HNRNPDL	3	0	0	15	4	2	0	2	0	0
BRCA_LumA	HNRNPF	1	1	0	20	15	1	0	1	0	0
BRCA_LumA	HNRNPH1	9	0	0	17	4	1	0	0	0	0
BRCA_LumA	HNRNPH2	0	0	0	27	1	0	0	0	0	0
BRCA_LumA	HNRNPH3	1	0	0	6	7	1	0	1	0	0
BRCA_LumA	HNRNPK	0	0	0	11	15	1	0	1	0	0
BRCA_LumA	HNRNPL	6	1	0	13	1	1	0	0	0	0
BRCA_LumA	HNRNPLL	0	1	0	2	14	1	0	2	0	0
BRCA_LumA	HNRNPM	2	1	0	17	3	1	0	1	0	0
BRCA_LumA	HNRNPR	0	2	0	5	18	3	0	0	0	0
BRCA_LumA	HNRNPU	64	0	0	98	3	4	0	1	0	0
BRCA_LumA	HNRNPUL1	3	2	0	16	15	4	0	0	0	0
BRCA_LumA	HNRNPUL2	6	2	0	15	22	0	0	1	0	0
BRCA_LumA	HOOK1	1	0	0	16	1	5	0	1	0	0
BRCA_LumA	HOXB6	21	2	0	23	0	0	0	0	0	0
BRCA_LumA	HSD17B10	0	1	0	21	1	1	0	0	0	0
BRCA_LumA	HSP90AA1	1	1	0	22	2	2	0	0	0	0
BRCA_LumA	HSP90AB1	4	3	1	23	1	1	0	2	0	0
BRCA_LumA	HSP90B1	0	1	0	7	0	2	0	0	0	0
BRCA_LumA	HSPA1A	9	1	0	16	2	0	0	0	0	0
BRCA_LumA	HSPA1B	9	1	0	13	2	0	0	0	0	0
BRCA_LumA	HSPA5	4	0	0	8	1	3	0	1	0	0
BRCA_LumA	HSPA8	0	5	0	8	3	2	0	1	0	2
BRCA_LumA	HSPA9	2	0	0	17	3	2	0	0	0	0
BRCA_LumA	HSPB1	1	0	0	24	0	0	0	0	0	0
BRCA_LumA	HSPD1	0	0	0	8	1	4	0	3	0	0
BRCA_LumA	HSPE1	0	0	0	8	1	0	0	0	0	0
BRCA_LumA	HTATSF1	0	1	0	15	3	3	0	1	0	0
BRCA_LumA	HUWE1	0	1	0	6	1	14	0	2	0	0
BRCA_LumA	IBA57	64	0	0	32	0	0	0	0	0	0
BRCA_LumA	IDH1	1	1	0	13	0	1	2	0	0	0
BRCA_LumA	IDH2	10	0	0	14	1	0	0	0	0	0
BRCA_LumA	IFI16	55	0	0	6	2	5	0	1	0	0
BRCA_LumA	IFIT2	0	3	0	9	1	2	0	1	0	0
BRCA_LumA	IFIT5	0	3	0	23	0	1	0	0	0	0
BRCA_LumA	IGF2BP1	30	1	2	4	0	1	0	1	0	0
BRCA_LumA	IGF2BP2	7	1	0	0	1	2	0	3	0	0
BRCA_LumA	IGF2BP3	7	0	0	0	0	1	0	1	0	0
BRCA_LumA	ILF2	48	1	0	30	0	1	0	2	0	0
BRCA_LumA	ILF3	4	0	1	7	2	2	0	0	0	0
BRCA_LumA	IMMT	0	0	0	11	6	0	0	2	0	0
BRCA_LumA	IMP3	3	1	0	27	1	0	0	0	0	0
BRCA_LumA	IPO4	0	0	0	30	0	1	0	1	0	0
BRCA_LumA	IPO5	5	1	0	9	7	2	0	0	0	0
BRCA_LumA	IQCG	7	2	0	13	0	3	0	2	0	0
BRCA_LumA	IREB2	6	0	0	16	9	6	0	1	0	0
BRCA_LumA	ISG20L2	55	0	0	86	5	1	0	1	0	0
BRCA_LumA	ISY1	2	1	0	9	6	1	0	0	0	0
BRCA_LumA	JUN	2	0	0	22	2	0	0	2	0	0
BRCA_LumA	KCTD12	1	2	0	20	2	1	0	1	0	0
BRCA_LumA	KDM5A	7	1	0	17	6	3	0	1	0	0
BRCA_LumA	KHDRBS1	0	0	0	10	10	0	0	0	0	1
BRCA_LumA	KHDRBS3	46	1	0	6	1	0	0	0	0	0
BRCA_LumA	KHSRP	2	4	0	8	5	0	0	1	0	0
BRCA_LumA	KIAA0100	17	0	1	39	1	3	0	2	0	0
BRCA_LumA	MARF1	34	1	0	59	0	5	0	1	0	0
BRCA_LumA	KIAA1324	1	1	0	25	0	3	0	1	0	0
BRCA_LumA	VIRMA	45	0	0	95	0	6	0	0	0	0
BRCA_LumA	KIF1C	1	2	0	9	4	2	0	1	0	0
BRCA_LumA	KMT2C	6	2	5	21	4	15	0	0	48	1
BRCA_LumA	KNOP1	30	1	0	101	2	0	0	0	0	0
BRCA_LumA	KPNA2	34	0	0	16	2	1	0	0	0	1
BRCA_LumA	KPNB1	13	2	1	26	6	2	0	2	0	0
BRCA_LumA	KRI1	4	0	0	20	4	3	0	0	0	0
BRCA_LumA	KRR1	6	0	0	25	1	0	0	2	0	0
BRCA_LumA	KRT18	3	0	0	30	0	1	0	0	0	0
BRCA_LumA	KTN1	1	0	0	25	3	4	0	1	0	0
BRCA_LumA	KYAT3	1	1	0	17	0	2	0	1	0	0
BRCA_LumA	LAMA2	3	1	0	37	2	11	0	2	0	0
BRCA_LumA	LARP1	4	0	0	21	8	2	0	1	0	0
BRCA_LumA	LARP1B	0	0	0	11	6	2	0	0	0	0
BRCA_LumA	LARP4	1	0	0	30	1	4	0	1	0	0
BRCA_LumA	LARP4B	4	1	0	24	9	2	0	1	0	0
BRCA_LumA	LARP7	1	9	0	11	21	3	0	1	0	0
BRCA_LumA	LAS1L	1	0	0	22	0	3	0	0	0	0
BRCA_LumA	LASP1	22	0	0	47	0	1	0	0	0	0
BRCA_LumA	LBR	64	0	0	2	2	4	0	0	0	0
BRCA_LumA	LDHA	8	0	0	12	1	1	0	0	0	0
BRCA_LumA	LDHB	2	3	0	2	0	0	0	1	0	0
BRCA_LumA	LEPR	2	0	0	31	0	4	0	1	0	0
BRCA_LumA	LGALS1	2	1	0	17	2	3	0	0	0	0
BRCA_LumA	LGALS3	1	0	0	12	4	1	0	0	0	0
BRCA_LumA	LIMA1	1	0	0	23	1	5	0	1	0	0
BRCA_LumA	LIN28B	8	0	0	0	0	1	0	0	0	0
BRCA_LumA	LIN7C	9	0	0	23	4	0	0	2	0	0
BRCA_LumA	LLPH	9	0	0	35	0	0	0	0	0	0
BRCA_LumA	LMF2	2	2	0	8	1	0	0	0	0	0
BRCA_LumA	LMNA	50	1	0	24	3	3	0	0	0	0
BRCA_LumA	LRP1	3	0	0	27	2	8	0	2	0	0
BRCA_LumA	LRPPRC	1	1	2	11	0	6	0	1	0	0
BRCA_LumA	LRRC47	0	2	0	10	20	2	0	0	0	0
BRCA_LumA	LRRC59	36	1	0	53	0	0	0	1	0	0
BRCA_LumA	LSM1	60	3	3	95	6	0	0	0	0	0
BRCA_LumA	LSM14A	7	2	2	18	8	0	0	0	0	0
BRCA_LumA	LSM14B	18	0	0	61	6	0	0	0	0	0
BRCA_LumA	LSM2	9	1	0	15	0	0	0	0	0	0
BRCA_LumA	LSM3	2	0	0	24	0	0	0	1	0	0
BRCA_LumA	LSM4	7	2	0	18	2	0	0	1	0	0
BRCA_LumA	LSM6	1	0	0	4	2	0	0	0	0	0
BRCA_LumA	LSM8	0	1	0	10	0	0	0	0	0	0
BRCA_LumA	LTA4H	2	0	0	22	4	1	0	2	0	0
BRCA_LumA	LUC7L	41	1	0	80	0	0	0	0	0	0
BRCA_LumA	LUC7L2	0	1	0	23	19	3	0	1	0	0
BRCA_LumA	LUC7L3	31	0	0	42	0	0	0	0	0	0
BRCA_LumA	LYAR	3	1	0	0	1	0	0	3	0	0
BRCA_LumA	MACF1	1	0	1	16	0	13	0	6	0	0
BRCA_LumA	MAGOH	0	1	0	2	1	0	0	0	0	0
BRCA_LumA	MAGOHB	1	3	0	21	0	1	0	0	0	0
BRCA_LumA	MAK16	13	13	0	21	6	0	0	1	0	0
BRCA_LumA	MANF	1	2	0	12	0	1	0	0	0	0
BRCA_LumA	MAP1B	2	1	0	10	0	4	0	2	0	0
BRCA_LumA	MAP2	1	0	0	2	0	5	0	2	0	0
BRCA_LumA	MAP4	2	3	0	10	10	1	0	0	0	0
BRCA_LumA	MAPRE1	3	1	0	34	2	0	0	1	0	0
BRCA_LumA	MAPT	6	3	1	32	0	4	0	0	0	0
BRCA_LumA	MARK2	4	0	0	22	9	2	0	0	0	0
BRCA_LumA	MAT1A	1	0	0	9	0	1	0	0	0	0
BRCA_LumA	MAT2A	0	0	0	14	2	1	0	0	0	0
BRCA_LumA	MATR3	3	0	0	18	11	2	0	0	0	0
BRCA_LumA	MAZ	33	1	0	41	0	1	0	0	0	1
BRCA_LumA	MBNL1	3	0	1	15	1	1	0	0	0	0
BRCA_LumA	MBNL2	4	2	0	18	2	1	0	0	0	0
BRCA_LumA	MBNL3	1	0	0	12	1	1	0	1	0	0
BRCA_LumA	MCAT	1	2	0	14	1	1	0	0	0	0
BRCA_LumA	MCRIP2	41	1	0	44	1	0	0	1	0	0
BRCA_LumA	MDC1	7	2	0	9	2	4	0	1	0	0
BRCA_LumA	MDH1	0	0	0	6	1	0	0	1	0	0
BRCA_LumA	MDH2	1	0	2	19	1	1	0	0	0	0
BRCA_LumA	MECP2	1	1	0	27	1	3	0	0	0	0
BRCA_LumA	MEPCE	3	1	0	36	4	2	0	1	0	0
BRCA_LumA	METAP2	2	0	0	13	8	2	0	3	0	0
BRCA_LumA	METTL16	1	2	0	21	22	1	0	0	0	0
BRCA_LumA	METTL8	0	0	1	16	1	1	0	0	0	0
BRCA_LumA	MEX3A	50	1	0	18	1	1	0	2	0	0
BRCA_LumA	MEX3B	3	0	0	6	4	1	0	0	0	0
BRCA_LumA	MEX3C	1	6	0	7	15	2	0	0	0	0
BRCA_LumA	MEX3D	1	3	0	13	1	0	0	0	0	0
BRCA_LumA	MFAP1	0	3	0	22	15	4	0	0	0	0
BRCA_LumA	MGST1	0	1	0	16	2	0	0	0	0	0
BRCA_LumA	MKI67	5	1	0	1	4	7	0	3	0	0
BRCA_LumA	MKRN1	2	1	0	42	22	0	0	0	0	0
BRCA_LumA	MKRN2	2	0	0	9	20	0	0	0	0	0
BRCA_LumA	MKRN3	2	5	0	14	0	6	0	0	0	0
BRCA_LumA	MMAA	1	0	0	22	3	2	0	0	0	0
BRCA_LumA	MOV10	1	0	0	17	1	2	0	1	0	0
BRCA_LumA	MPHOSPH10	0	0	0	10	2	2	0	1	0	0
BRCA_LumA	MRM1	11	1	0	38	1	1	0	0	0	0
BRCA_LumA	MRM3	2	5	0	17	2	0	0	2	0	0
BRCA_LumA	MRPL1	7	0	1	7	1	0	0	1	0	0
BRCA_LumA	MRPL10	15	2	0	67	8	0	0	0	0	0
BRCA_LumA	MRPL11	25	0	0	26	2	0	0	0	0	0
BRCA_LumA	MRPL13	47	2	0	114	3	0	0	0	0	0
BRCA_LumA	MRPL14	4	3	0	21	1	0	0	0	0	0
BRCA_LumA	MRPL15	27	0	0	33	0	1	0	0	0	0
BRCA_LumA	MRPL16	7	1	0	13	2	0	0	1	0	0
BRCA_LumA	MRPL19	1	0	0	8	8	0	0	0	0	0
BRCA_LumA	MRPL2	2	2	0	16	2	1	0	0	0	0
BRCA_LumA	MRPL20	2	4	0	22	0	1	0	0	0	0
BRCA_LumA	MRPL21	52	0	1	53	0	1	0	0	0	0
BRCA_LumA	MRPL22	4	0	0	28	1	0	0	0	0	0
BRCA_LumA	MRPL24	55	0	0	100	0	0	0	0	0	0
BRCA_LumA	MRPL27	37	1	0	50	1	0	0	0	0	0
BRCA_LumA	MRPL28	41	1	0	40	1	1	0	0	0	0
BRCA_LumA	MRPL3	1	1	0	18	6	0	0	1	0	0
BRCA_LumA	MRPL32	4	0	0	38	1	1	0	0	0	0
BRCA_LumA	MRPL34	6	0	0	21	1	0	0	0	0	0
BRCA_LumA	MRPL37	1	0	0	5	0	0	0	0	0	0
BRCA_LumA	MRPL39	2	2	0	8	4	0	0	0	0	0
BRCA_LumA	MRPL4	3	0	0	19	1	1	0	0	0	0
BRCA_LumA	MRPL40	0	2	0	25	0	2	0	0	0	0
BRCA_LumA	MRPL41	1	0	0	17	1	0	0	0	0	0
BRCA_LumA	MRPL42	3	0	0	16	1	0	0	0	0	0
BRCA_LumA	MRPL43	1	0	0	28	1	0	0	0	0	0
BRCA_LumA	MRPL44	0	0	0	11	6	1	0	0	0	0
BRCA_LumA	MRPL45	22	1	1	51	16	2	0	1	0	0
BRCA_LumA	MRPL51	0	1	0	22	0	1	0	1	0	0
BRCA_LumA	MRPL54	0	1	0	20	2	0	0	0	0	0
BRCA_LumA	MRPL57	3	0	0	20	1	0	0	0	0	0
BRCA_LumA	MRPL9	48	1	0	106	0	0	0	0	0	0
BRCA_LumA	MRPS10	2	2	0	22	8	1	0	0	0	0
BRCA_LumA	MRPS11	11	0	0	27	1	0	0	0	0	0
BRCA_LumA	MRPS12	6	1	0	22	1	3	0	0	0	0
BRCA_LumA	MRPS14	62	0	0	178	0	0	0	0	0	0
BRCA_LumA	MRPS15	1	0	0	13	0	1	0	0	0	0
BRCA_LumA	MRPS18A	4	2	0	24	1	0	0	1	0	0
BRCA_LumA	MRPS18C	2	0	0	21	0	0	0	0	0	0
BRCA_LumA	MRPS21	51	1	0	62	1	0	0	0	0	0
BRCA_LumA	MRPS23	32	1	0	80	1	1	0	0	0	0
BRCA_LumA	MRPS24	5	0	1	20	1	1	0	1	0	0
BRCA_LumA	MRPS26	5	0	0	28	1	1	0	0	0	0
BRCA_LumA	MRPS28	39	0	0	89	0	0	0	0	0	0
BRCA_LumA	MRPS30	3	0	0	55	0	0	0	2	0	0
BRCA_LumA	MRPS31	3	4	0	16	18	1	0	0	0	0
BRCA_LumA	MRPS35	4	3	0	34	5	1	0	0	0	0
BRCA_LumA	MRPS5	1	0	0	9	0	0	0	1	0	0
BRCA_LumA	MRPS7	19	0	0	57	0	0	0	0	0	0
BRCA_LumA	MRPS9	0	0	1	6	0	0	0	0	0	0
BRCA_LumA	MRTO4	0	3	0	7	1	0	0	0	0	0
BRCA_LumA	MSI1	2	2	0	18	0	0	0	0	0	0
BRCA_LumA	MSI2	36	1	3	46	0	1	0	0	0	0
BRCA_LumA	MSN	1	0	0	1	4	1	0	5	0	0
BRCA_LumA	MTCL1	1	1	1	17	0	5	0	0	0	0
BRCA_LumA	MTDH	41	0	1	93	4	3	0	0	0	0
BRCA_LumA	MTERF1	1	1	0	26	9	2	0	0	0	0
BRCA_LumA	MTHFD1	1	0	0	5	5	1	0	0	0	0
BRCA_LumA	MTHFSD	0	18	0	9	22	1	0	1	0	0
BRCA_LumA	MTIF2	1	0	0	8	2	2	0	2	0	0
BRCA_LumA	MTO1	0	1	0	9	20	4	0	2	0	0
BRCA_LumA	MTPAP	0	4	0	9	8	1	0	1	0	0
BRCA_LumA	MTRF1	2	4	0	16	15	0	0	0	0	0
BRCA_LumA	MYBBP1A	2	3	0	5	1	2	0	2	0	0
BRCA_LumA	MYEF2	2	1	0	12	0	3	0	3	0	0
BRCA_LumA	MYH14	8	2	1	17	0	4	0	2	0	0
BRCA_LumA	MYH9	2	0	0	7	6	11	0	4	0	2
BRCA_LumA	MYO18A	20	0	1	16	1	5	0	2	0	0
BRCA_LumA	MYO5A	5	1	2	17	1	1	0	2	0	0
BRCA_LumA	NAA15	1	0	0	7	2	3	0	1	0	0
BRCA_LumA	NAA50	4	0	0	13	1	0	0	0	0	0
BRCA_LumA	NAF1	2	0	0	19	0	1	0	0	0	0
BRCA_LumA	NAP1L1	5	0	0	17	2	1	0	0	0	0
BRCA_LumA	NAP1L4	8	2	0	18	11	0	0	2	0	0
BRCA_LumA	NARS	0	3	0	12	15	0	0	1	0	0
BRCA_LumA	NAT10	12	0	0	29	0	4	0	0	0	0
BRCA_LumA	NBPF10	51	1	1	55	1	2	0	1	0	0
BRCA_LumA	NCBP1	0	0	1	4	4	0	0	1	0	0
BRCA_LumA	NCBP2	10	2	0	28	2	0	0	0	0	0
BRCA_LumA	NCBP3	1	2	0	13	48	1	0	1	0	0
BRCA_LumA	NCL	0	0	0	4	0	2	0	1	0	1
BRCA_LumA	NCOA5	10	0	1	44	8	2	0	2	0	0
BRCA_LumA	NDRG1	48	1	0	9	1	2	0	1	0	0
BRCA_LumA	NDRG2	1	1	0	1	0	0	0	0	0	0
BRCA_LumA	NDRG4	0	14	0	6	1	1	0	1	0	0
BRCA_LumA	NDUFS6	6	0	0	29	1	0	0	1	0	0
BRCA_LumA	NDUFV3	2	1	0	25	1	0	0	0	0	0
BRCA_LumA	NELFE	9	1	0	24	0	1	0	0	0	0
BRCA_LumA	NFX1	3	0	1	23	13	2	0	1	0	0
BRCA_LumA	NGDN	1	0	0	29	11	0	0	0	0	0
BRCA_LumA	NGRN	11	0	0	30	1	0	0	0	0	0
BRCA_LumA	NHP2	8	0	0	23	1	0	0	2	0	0
BRCA_LumA	NIFK	0	0	0	2	0	0	0	0	0	0
BRCA_LumA	NIP7	0	17	0	2	3	0	0	0	0	0
BRCA_LumA	NKAP	0	0	0	24	0	1	0	0	0	0
BRCA_LumA	NKRF	0	0	0	10	1	2	0	0	0	0
BRCA_LumA	NKTR	1	2	0	14	3	0	0	1	0	0
BRCA_LumA	NLRP11	12	2	0	1	0	5	0	1	0	0
BRCA_LumA	NMD3	3	0	0	17	5	1	0	0	0	0
BRCA_LumA	NME1	31	0	0	36	0	0	0	0	0	0
BRCA_LumA	NMT1	6	3	0	42	33	1	0	2	0	0
BRCA_LumA	NOA1	0	1	1	18	5	2	0	2	0	0
BRCA_LumA	NOC2L	2	4	0	11	1	1	0	1	0	0
BRCA_LumA	NOC3L	0	1	0	8	6	2	0	1	0	0
BRCA_LumA	NOC4L	0	2	0	25	1	0	0	0	0	0
BRCA_LumA	NOL10	0	1	0	3	2	1	0	1	0	0
BRCA_LumA	NOL11	33	1	1	53	2	1	0	1	0	0
BRCA_LumA	NOL12	1	1	0	13	0	1	0	0	0	0
BRCA_LumA	NOL6	4	1	0	11	2	3	0	0	0	0
BRCA_LumA	NOL7	7	0	0	30	2	0	0	1	0	0
BRCA_LumA	NOL8	0	0	1	29	10	3	0	0	0	0
BRCA_LumA	NOLC1	6	0	0	2	2	2	0	0	0	0
BRCA_LumA	NOM1	3	1	0	29	17	1	0	0	0	0
BRCA_LumA	NONO	2	1	0	9	7	3	0	0	0	0
BRCA_LumA	NOP14	4	0	0	16	4	1	0	1	0	0
BRCA_LumA	NOP16	6	0	0	7	1	0	0	0	0	0
BRCA_LumA	NOP2	5	1	0	8	0	0	0	1	0	0
BRCA_LumA	NOP56	1	1	0	20	0	2	0	1	0	0
BRCA_LumA	NOP58	0	0	0	0	0	2	0	1	0	0
BRCA_LumA	NOP9	3	0	0	18	2	0	0	2	0	0
BRCA_LumA	NOSIP	10	1	0	28	0	0	0	0	0	0
BRCA_LumA	NOVA1	2	1	0	27	1	1	0	0	0	0
BRCA_LumA	NOVA2	5	1	0	16	0	1	0	0	0	0
BRCA_LumA	NPM1	5	0	0	19	1	0	0	0	0	0
BRCA_LumA	NPM3	0	7	0	8	0	0	0	1	0	0
BRCA_LumA	NQO1	2	10	1	17	1	1	0	0	0	0
BRCA_LumA	NSA2	3	3	0	39	2	0	0	0	0	0
BRCA_LumA	NSF	9	1	1	28	0	1	0	1	0	0
BRCA_LumA	NSFL1C	2	0	0	41	3	0	0	1	0	0
BRCA_LumA	NSRP1	13	0	1	51	17	0	0	0	0	0
BRCA_LumA	NSUN2	2	3	0	10	1	2	0	0	0	0
BRCA_LumA	NSUN5	17	0	0	24	1	1	0	0	0	0
BRCA_LumA	NTPCR	72	0	0	141	2	0	0	0	0	0
BRCA_LumA	NUCKS1	62	1	0	148	1	2	0	0	0	0
BRCA_LumA	NUDT16L1	32	5	0	77	1	1	0	0	0	0
BRCA_LumA	NUDT21	4	9	0	9	2	3	0	0	0	0
BRCA_LumA	NUFIP2	20	0	0	47	4	0	0	2	0	0
BRCA_LumA	NUPL2	4	1	0	21	7	0	0	1	0	0
BRCA_LumA	NUSAP1	20	0	0	6	0	0	0	0	0	0
BRCA_LumA	NVL	47	1	0	65	1	2	0	1	0	0
BRCA_LumA	NXF1	5	0	0	22	4	0	0	0	0	0
BRCA_LumA	OASL	2	1	0	20	0	1	0	1	0	0
BRCA_LumA	OGN	0	0	0	8	0	0	0	0	0	0
BRCA_LumA	OLA1	0	1	1	17	3	2	0	0	0	0
BRCA_LumA	OTUD4	1	0	0	8	16	3	0	2	0	0
BRCA_LumA	P2RX7	5	1	0	5	0	0	0	1	0	0
BRCA_LumA	P4HB	11	2	1	26	0	0	0	0	0	0
BRCA_LumA	PA2G4	11	0	0	9	2	1	0	0	0	0
BRCA_LumA	PABPC1	36	0	1	66	0	2	0	0	0	0
BRCA_LumA	PABPC1L	3	0	0	35	3	0	0	0	0	0
BRCA_LumA	PABPC4	2	0	0	11	1	3	0	0	0	0
BRCA_LumA	PABPC4L	0	0	0	2	0	1	0	1	0	0
BRCA_LumA	PABPN1	1	0	0	20	1	1	0	0	0	0
BRCA_LumA	PAFAH1B3	2	0	0	26	2	0	0	0	0	0
BRCA_LumA	PAICS	0	0	0	7	0	2	0	0	0	0
BRCA_LumA	PAIP1	3	5	0	19	3	1	0	0	0	0
BRCA_LumA	TENT4B	3	10	1	18	0	0	0	0	0	0
BRCA_LumA	PARK7	5	2	0	27	0	0	0	0	0	0
BRCA_LumA	PARN	47	0	0	174	4	2	0	2	0	0
BRCA_LumA	PARP1	46	0	0	109	1	0	0	0	0	0
BRCA_LumA	PARP12	3	1	0	23	1	1	0	2	0	0
BRCA_LumA	PATL1	4	1	0	2	6	0	0	1	0	0
BRCA_LumA	PATZ1	0	0	0	10	0	1	0	1	0	0
BRCA_LumA	PAWR	9	1	1	38	1	0	0	0	0	0
BRCA_LumA	PC	22	0	3	18	1	3	0	2	0	0
BRCA_LumA	PCBP1	0	0	0	20	10	0	0	0	0	0
BRCA_LumA	PCBP2	3	0	1	28	15	1	0	1	0	0
BRCA_LumA	PCBP3	1	1	0	7	1	2	0	1	0	0
BRCA_LumA	PCBP4	1	2	0	6	0	1	0	0	0	0
BRCA_LumA	PCDH20	1	1	0	11	3	0	0	0	0	0
BRCA_LumA	PCDHGA9	4	0	0	13	1	4	0	1	0	0
BRCA_LumA	PCNP	3	0	1	14	8	0	0	1	0	0
BRCA_LumA	PCSK9	1	1	0	1	2	1	0	0	0	0
BRCA_LumA	PDAP1	2	1	0	18	2	3	0	0	0	0
BRCA_LumA	PDCD11	1	0	0	3	6	2	0	1	0	0
BRCA_LumA	PDCD6IP	12	2	0	16	15	1	0	1	0	0
BRCA_LumA	PDIA2	30	2	0	2	2	1	0	0	0	0
BRCA_LumA	PDIA3	5	1	0	12	2	1	0	1	0	0
BRCA_LumA	PDIA4	3	1	0	14	0	0	0	2	0	0
BRCA_LumA	PDLIM5	1	1	1	14	1	1	0	2	0	0
BRCA_LumA	PDS5A	1	0	0	14	7	3	0	1	0	0
BRCA_LumA	PEBP1	2	1	1	25	3	0	0	0	0	0
BRCA_LumA	PEF1	1	0	0	18	14	2	0	0	0	0
BRCA_LumA	PEG10	1	2	0	30	1	3	0	1	0	0
BRCA_LumA	PELP1	1	1	0	16	5	1	0	0	0	0
BRCA_LumA	PES1	0	1	0	11	0	2	0	2	0	0
BRCA_LumA	PFN1	1	1	0	12	1	0	0	0	0	0
BRCA_LumA	PGRMC1	2	0	0	8	0	2	0	0	0	0
BRCA_LumA	PHF10	1	2	0	12	6	1	0	0	0	0
BRCA_LumA	PHF3	3	1	0	25	12	4	0	2	0	0
BRCA_LumA	PHF5A	0	1	0	6	2	0	0	0	0	0
BRCA_LumA	PHF6	2	0	0	9	4	2	0	0	0	0
BRCA_LumA	PHGDH	6	0	0	2	1	0	0	0	0	0
BRCA_LumA	PIN4	1	1	0	21	2	0	0	0	0	0
BRCA_LumA	PKM	6	0	1	11	2	1	0	1	0	0
BRCA_LumA	PKN2	1	1	1	13	15	2	0	2	0	0
BRCA_LumA	PLA2G1B	19	2	0	8	2	1	0	0	0	0
BRCA_LumA	PLEC	33	1	0	39	1	3	0	1	0	0
BRCA_LumA	PMS1	2	0	1	14	8	3	0	0	0	0
BRCA_LumA	PNISR	2	0	0	17	1	3	0	1	0	0
BRCA_LumA	PNN	3	0	0	17	3	0	0	1	0	0
BRCA_LumA	PNO1	1	0	0	9	1	0	0	0	0	0
BRCA_LumA	PNPT1	2	0	0	6	0	1	0	0	0	0
BRCA_LumA	POLDIP3	0	3	0	7	45	0	0	0	0	0
BRCA_LumA	POLR2A	0	2	0	7	7	2	0	3	0	0
BRCA_LumA	POLR2B	1	2	0	6	16	0	0	2	0	0
BRCA_LumA	POLRMT	10	3	0	14	0	2	0	0	0	0
BRCA_LumA	POP1	34	0	0	29	0	1	0	0	0	0
BRCA_LumA	POP7	4	1	0	26	0	0	0	0	0	0
BRCA_LumA	POU5F1	6	2	0	0	1	1	0	0	0	0
BRCA_LumA	PPAN	3	0	0	14	2	1	0	0	0	0
BRCA_LumA	PPHLN1	5	1	1	28	8	2	0	0	0	0
BRCA_LumA	PPIA	1	1	1	23	1	0	0	0	0	0
BRCA_LumA	PPIB	6	0	0	20	1	1	0	0	0	0
BRCA_LumA	PPID	0	0	1	15	4	2	0	0	0	0
BRCA_LumA	PPIE	3	0	0	19	8	0	0	0	0	0
BRCA_LumA	PPIF	3	2	0	20	1	2	0	0	0	1
BRCA_LumA	PPIG	0	0	1	7	2	0	0	0	0	0
BRCA_LumA	PPIL4	0	1	0	14	29	1	0	0	0	0
BRCA_LumA	PPP1CC	2	0	0	12	6	1	0	0	0	0
BRCA_LumA	PPP1R10	5	2	0	10	0	1	0	1	0	0
BRCA_LumA	PPRC1	0	0	0	2	6	2	0	1	0	0
BRCA_LumA	PRDX1	1	0	0	11	2	0	0	0	0	0
BRCA_LumA	PRDX3	3	0	0	15	2	1	0	0	0	0
BRCA_LumA	PRKAR2A	9	3	0	3	2	3	0	2	0	0
BRCA_LumA	PRKDC	26	0	2	34	0	8	0	0	0	0
BRCA_LumA	PRKRA	3	0	0	8	7	0	0	0	0	0
BRCA_LumA	PRMT1	19	2	0	28	1	0	0	0	0	0
BRCA_LumA	PRPF3	43	2	0	37	0	1	0	1	0	0
BRCA_LumA	PRPF31	6	0	1	28	2	1	0	0	0	0
BRCA_LumA	PRPF38A	0	0	0	5	15	0	0	0	0	0
BRCA_LumA	PRPF38B	1	2	0	9	14	0	0	1	0	0
BRCA_LumA	PRPF40A	2	2	0	6	10	2	0	1	0	0
BRCA_LumA	PRPF4B	7	3	1	20	10	4	0	0	0	0
BRCA_LumA	PRPF6	14	4	0	56	3	1	0	1	0	0
BRCA_LumA	PRPF8	3	1	0	7	38	2	0	1	0	0
BRCA_LumA	PRR3	6	2	0	19	4	2	0	0	0	0
BRCA_LumA	PRRC2A	7	1	0	15	8	2	0	1	0	0
BRCA_LumA	PRRC2B	22	0	0	14	6	5	0	1	0	0
BRCA_LumA	PRRC2C	38	0	2	68	0	7	0	2	0	0
BRCA_LumA	PSIP1	0	1	0	7	1	0	0	4	0	1
BRCA_LumA	PSMA4	7	0	0	13	0	1	0	0	0	0
BRCA_LumA	PSMB1	1	2	0	18	1	0	0	0	0	0
BRCA_LumA	PSMC1	2	0	1	20	0	0	0	1	0	0
BRCA_LumA	PSMC2	11	2	0	12	4	0	0	0	0	0
BRCA_LumA	PSMD4	36	0	1	86	1	1	0	1	0	0
BRCA_LumA	PSPC1	1	5	0	8	9	2	0	0	0	0
BRCA_LumA	PTBP1	0	2	0	11	8	2	0	1	0	0
BRCA_LumA	PTBP2	1	1	0	12	0	1	0	0	0	0
BRCA_LumA	PTBP3	0	0	0	7	1	3	0	0	0	0
BRCA_LumA	PTCD1	3	1	0	24	5	0	0	0	0	0
BRCA_LumA	PTCD2	1	1	0	27	3	2	0	1	0	0
BRCA_LumA	PTCD3	11	0	0	3	5	0	0	2	0	0
BRCA_LumA	PTDSS1	30	0	0	57	2	1	0	1	0	0
BRCA_LumA	PTMA	3	0	0	7	0	0	0	0	0	1
BRCA_LumA	PTPN1	9	0	2	31	2	0	0	0	0	0
BRCA_LumA	PTPN12	3	2	0	18	4	1	0	1	0	0
BRCA_LumA	CAVIN1	4	0	0	12	0	1	0	2	0	0
BRCA_LumA	PTRH1	21	0	0	26	1	0	0	0	0	0
BRCA_LumA	PUF60	31	1	0	71	1	1	0	1	0	0
BRCA_LumA	PUM1	1	0	0	8	24	0	0	1	0	0
BRCA_LumA	PUM2	0	0	0	10	6	2	0	2	0	0
BRCA_LumA	PUM3	2	1	0	4	1	1	0	2	0	0
BRCA_LumA	PURA	6	1	0	26	5	0	0	0	0	0
BRCA_LumA	PURB	6	2	0	25	1	2	0	0	0	0
BRCA_LumA	PURG	6	12	0	3	1	2	0	2	0	0
BRCA_LumA	PUS1	0	2	0	16	2	1	0	0	0	0
BRCA_LumA	PUS7	1	1	0	4	0	3	0	3	0	0
BRCA_LumA	PWP2	3	1	0	14	1	2	0	1	0	0
BRCA_LumA	PYM1	2	0	0	41	3	1	0	0	0	0
BRCA_LumA	QKI	1	2	0	6	0	0	0	0	0	0
BRCA_LumA	R3HDM1	1	0	0	2	0	1	0	1	0	0
BRCA_LumA	R3HDM2	4	0	1	25	5	4	0	1	0	0
BRCA_LumA	RACK1	6	0	0	28	3	0	0	0	0	0
BRCA_LumA	RALY	10	2	2	31	0	2	0	0	0	0
BRCA_LumA	RALYL	30	0	1	1	1	0	0	1	0	0
BRCA_LumA	RAN	0	2	0	3	1	1	0	1	0	0
BRCA_LumA	RANBP2	0	0	0	18	4	8	0	2	0	0
BRCA_LumA	RARS2	1	2	0	15	57	3	0	1	0	0
BRCA_LumA	RAVER1	2	0	0	18	2	1	0	0	0	0
BRCA_LumA	RAVER2	25	1	0	7	1	1	0	1	0	0
BRCA_LumA	RBBP5	55	0	0	125	11	2	0	0	0	0
BRCA_LumA	RBBP6	30	0	1	39	5	3	0	0	0	0
BRCA_LumA	RBFOX2	1	0	1	8	3	1	0	2	0	0
BRCA_LumA	RBM10	3	0	1	23	0	3	0	0	1	0
BRCA_LumA	RBM12	18	0	0	29	11	2	0	2	0	1
BRCA_LumA	RBM12B	37	0	0	35	8	3	0	0	0	0
BRCA_LumA	RBM14	23	0	0	12	5	2	0	0	0	0
BRCA_LumA	RBM14-RBM4	23	0	0	2	0	0	0	0	0	0
BRCA_LumA	RBM15	1	1	0	7	1	2	0	1	0	0
BRCA_LumA	RBM15B	0	2	0	15	19	2	0	0	0	0
BRCA_LumA	RBM19	0	1	0	15	7	4	0	1	0	0
BRCA_LumA	RBM20	1	0	0	21	0	3	0	0	0	0
BRCA_LumA	RBM22	4	0	0	39	10	1	0	0	0	0
BRCA_LumA	RBM23	2	1	0	23	13	0	0	0	0	0
BRCA_LumA	RBM24	5	1	0	19	2	2	0	0	0	0
BRCA_LumA	RBM25	3	0	0	12	7	3	0	1	0	0
BRCA_LumA	RBM26	0	1	0	8	18	1	0	1	0	0
BRCA_LumA	RBM27	3	0	0	22	9	2	0	1	0	0
BRCA_LumA	RBM28	1	1	0	4	0	2	0	2	0	0
BRCA_LumA	RBM3	5	0	0	20	3	1	0	0	0	0
BRCA_LumA	RBM33	19	1	0	23	2	1	0	1	0	0
BRCA_LumA	RBM34	53	0	0	127	2	0	0	0	0	0
BRCA_LumA	RBM38	19	0	0	13	0	0	0	0	0	0
BRCA_LumA	RBM39	10	0	0	50	3	4	0	1	0	0
BRCA_LumA	RBM4	25	1	0	37	1	0	0	0	0	0
BRCA_LumA	RBM42	5	1	0	25	1	0	0	1	0	0
BRCA_LumA	RBM45	0	1	0	13	9	3	0	1	0	0
BRCA_LumA	RBM47	3	0	0	17	1	4	0	0	0	0
BRCA_LumA	RBM4B	24	1	1	28	0	0	0	0	0	0
BRCA_LumA	RBM5	2	3	0	24	2	0	0	1	0	0
BRCA_LumA	RBM6	0	5	0	20	3	5	0	0	0	0
BRCA_LumA	RBM7	10	6	0	4	12	0	0	0	0	0
BRCA_LumA	RBM8A	41	1	0	44	6	1	0	0	0	0
BRCA_LumA	RBMS1	1	0	1	9	1	1	0	1	0	0
BRCA_LumA	RBMS2	1	0	0	13	1	0	0	1	0	0
BRCA_LumA	RBMS3	0	1	0	22	0	4	0	1	0	0
BRCA_LumA	RBMX	0	1	0	16	0	1	0	0	0	0
BRCA_LumA	RBMX2	0	0	0	20	0	1	0	0	0	0
BRCA_LumA	RBMXL1	5	3	0	14	14	1	0	1	0	0
BRCA_LumA	RBPMS	27	12	0	27	0	2	0	0	0	0
BRCA_LumA	RC3H1	40	0	0	63	4	5	0	2	0	0
BRCA_LumA	RC3H2	1	4	0	15	2	2	0	1	0	0
BRCA_LumA	RCC1L	0	2	0	38	9	1	0	1	0	0
BRCA_LumA	RCC2	1	3	0	4	3	0	0	0	0	0
BRCA_LumA	RDX	8	6	0	5	0	2	0	0	0	0
BRCA_LumA	REPIN1	3	1	0	34	4	0	0	0	0	0
BRCA_LumA	REXO4	11	0	0	14	0	0	0	0	0	0
BRCA_LumA	RIDA	33	2	0	68	2	3	0	0	0	0
BRCA_LumA	RIF1	0	1	0	9	1	7	0	1	0	0
BRCA_LumA	RIMS1	1	1	0	15	0	3	0	2	0	0
BRCA_LumA	RNF10	4	2	0	29	4	4	0	2	0	0
BRCA_LumA	RNH1	11	4	0	16	1	0	0	0	0	0
BRCA_LumA	RNPS1	34	0	0	59	2	3	0	0	0	0
BRCA_LumA	ROCK2	0	1	0	8	1	4	0	2	0	0
BRCA_LumA	ROR2	1	0	0	19	0	2	0	0	0	0
BRCA_LumA	RP9	5	0	0	18	1	1	0	1	0	0
BRCA_LumA	RPF1	1	0	0	20	3	0	0	0	0	0
BRCA_LumA	RPF2	5	2	0	8	0	0	0	0	0	0
BRCA_LumA	RPGR	1	2	0	15	1	4	0	1	0	0
BRCA_LumA	RPL10	1	2	0	32	2	2	0	0	0	0
BRCA_LumA	RPL10A	3	1	0	25	2	0	0	1	0	0
BRCA_LumA	RPL11	0	1	0	18	1	0	0	1	0	0
BRCA_LumA	RPL12	4	0	0	20	2	0	0	1	0	0
BRCA_LumA	RPL13	0	21	0	11	5	0	0	0	0	0
BRCA_LumA	RPL13A	13	0	0	32	0	0	0	0	0	0
BRCA_LumA	RPL14	1	1	0	21	0	0	0	0	0	0
BRCA_LumA	RPL15	1	1	0	26	0	0	0	0	0	0
BRCA_LumA	RPL17	0	2	0	21	0	0	0	0	0	0
BRCA_LumA	RPL17-C18ORF32	0	2	0	0	0	0	0	2	0	0
BRCA_LumA	RPL18	4	1	0	24	1	1	0	0	0	0
BRCA_LumA	RPL18A	7	0	1	23	0	0	0	0	0	0
BRCA_LumA	RPL19	27	0	0	37	1	1	0	0	0	0
BRCA_LumA	RPL21	5	1	0	14	2	1	0	0	0	0
BRCA_LumA	RPL22	0	2	0	17	0	0	0	1	0	0
BRCA_LumA	RPL23	18	0	0	24	0	0	0	0	0	0
BRCA_LumA	RPL23A	19	0	0	26	0	1	0	0	0	0
BRCA_LumA	RPL24	4	0	0	21	2	1	0	0	0	0
BRCA_LumA	RPL26	0	2	0	21	0	0	0	1	0	0
BRCA_LumA	RPL27	6	2	0	21	2	1	0	0	0	0
BRCA_LumA	RPL27A	9	1	0	24	0	0	0	0	0	0
BRCA_LumA	RPL28	11	2	0	23	1	0	0	0	0	0
BRCA_LumA	RPL29	1	2	0	23	1	0	0	0	0	0
BRCA_LumA	RPL3	1	3	0	17	1	0	0	0	0	0
BRCA_LumA	RPL30	42	0	0	55	0	0	0	0	0	0
BRCA_LumA	RPL31	0	0	0	27	1	0	0	1	0	0
BRCA_LumA	RPL32	2	0	0	21	1	0	0	0	0	0
BRCA_LumA	RPL35	3	0	0	19	1	0	0	1	0	0
BRCA_LumA	RPL35A	7	2	0	27	0	0	0	0	0	0
BRCA_LumA	RPL36	8	0	0	19	2	0	0	0	0	0
BRCA_LumA	RPL36A	0	0	0	10	0	0	0	0	0	0
BRCA_LumA	RPL37	1	0	0	23	0	0	0	0	0	0
BRCA_LumA	RPL37A	0	1	0	21	1	0	0	0	0	1
BRCA_LumA	RPL38	21	2	0	37	0	0	0	0	0	0
BRCA_LumA	RPL4	3	0	0	22	1	1	0	1	0	0
BRCA_LumA	RPL5	1	1	0	16	0	2	0	1	0	0
BRCA_LumA	RPL6	0	0	0	17	0	0	0	0	0	0
BRCA_LumA	RPL7	34	0	0	56	0	0	0	0	0	0
BRCA_LumA	RPL7A	2	0	0	27	1	0	0	0	0	0
BRCA_LumA	RPL7L1	2	2	0	11	10	0	0	0	0	0
BRCA_LumA	RPL8	49	1	0	49	1	0	0	0	0	0
BRCA_LumA	RPLP0	2	2	0	19	1	1	0	0	0	0
BRCA_LumA	RPLP2	7	2	0	18	1	1	0	0	0	0
BRCA_LumA	RPN1	2	1	0	15	2	2	0	1	0	0
BRCA_LumA	RPP25	3	1	0	14	3	1	0	0	0	0
BRCA_LumA	RPP25L	2	0	0	25	1	1	0	0	0	0
BRCA_LumA	RPP30	0	1	0	10	3	1	0	0	0	0
BRCA_LumA	RPRD1B	8	0	1	65	3	1	0	1	0	0
BRCA_LumA	RPRD2	51	1	0	164	5	0	0	0	0	0
BRCA_LumA	RPS10	6	1	0	21	3	0	0	0	0	0
BRCA_LumA	RPS11	13	0	0	32	1	0	0	0	0	0
BRCA_LumA	RPS12	1	0	0	16	1	1	0	0	0	0
BRCA_LumA	RPS13	8	0	0	23	1	0	0	0	0	0
BRCA_LumA	RPS14	4	0	0	30	1	0	0	0	0	0
BRCA_LumA	RPS15	1	2	0	17	2	0	0	0	0	0
BRCA_LumA	RPS15A	34	1	0	44	1	0	0	0	0	0
BRCA_LumA	RPS16	8	0	0	27	1	1	0	0	0	0
BRCA_LumA	RPS17	3	2	0	24	1	0	0	0	0	0
BRCA_LumA	RPS18	6	1	0	22	3	1	0	0	0	0
BRCA_LumA	RPS19	6	0	0	19	2	0	0	0	0	0
BRCA_LumA	RPS19BP1	1	2	0	15	2	0	0	0	0	0
BRCA_LumA	RPS2	44	1	0	23	1	0	0	0	0	0
BRCA_LumA	RPS20	27	0	0	26	0	1	0	0	0	0
BRCA_LumA	RPS21	16	0	0	28	1	0	0	0	0	0
BRCA_LumA	RPS23	1	0	0	24	0	0	0	0	0	0
BRCA_LumA	RPS24	2	0	0	21	0	0	0	1	0	0
BRCA_LumA	RPS25	0	6	0	14	3	0	0	1	0	0
BRCA_LumA	RPS26	1	0	0	22	1	0	0	0	0	0
BRCA_LumA	RPS27	48	1	0	44	3	0	0	0	0	0
BRCA_LumA	RPS27A	1	0	0	21	1	0	0	0	0	0
BRCA_LumA	RPS27L	2	1	0	17	0	0	0	0	0	0
BRCA_LumA	RPS28	3	1	0	8	1	0	0	0	0	0
BRCA_LumA	RPS3	27	0	0	32	2	0	0	0	0	0
BRCA_LumA	RPS3A	0	0	0	20	0	0	0	0	0	0
BRCA_LumA	RPS4X	0	1	1	30	1	1	0	0	0	0
BRCA_LumA	RPS5	13	3	0	27	1	5	0	1	0	0
BRCA_LumA	RPS6	1	0	0	22	1	0	0	0	0	0
BRCA_LumA	RPS7	0	0	0	10	1	0	0	0	0	0
BRCA_LumA	RPS8	2	0	0	15	1	0	0	0	0	0
BRCA_LumA	RPS9	6	2	0	23	1	0	0	0	0	0
BRCA_LumA	RPSA	1	1	0	20	1	0	0	0	0	0
BRCA_LumA	RPUSD2	1	1	0	14	4	0	0	1	0	0
BRCA_LumA	RPUSD3	4	0	0	13	0	2	0	1	0	0
BRCA_LumA	RPUSD4	0	6	0	13	24	2	0	0	0	0
BRCA_LumA	RRBP1	4	1	0	22	2	0	0	1	0	0
BRCA_LumA	RRP1	2	1	0	11	1	4	0	0	0	0
BRCA_LumA	RRP12	0	2	0	10	1	1	0	1	0	0
BRCA_LumA	RRP15	62	0	1	108	0	1	0	0	0	0
BRCA_LumA	RRP1B	2	1	0	6	1	0	0	1	0	0
BRCA_LumA	RRP36	2	2	0	12	1	0	0	0	0	0
BRCA_LumA	RRP7A	1	2	0	7	1	1	0	0	0	0
BRCA_LumA	RRP8	12	1	0	26	2	0	0	0	0	0
BRCA_LumA	RRP9	1	2	0	13	1	1	0	0	0	0
BRCA_LumA	RRS1	33	0	0	70	1	1	0	0	0	0
BRCA_LumA	RSL1D1	35	1	0	66	1	1	0	0	0	0
BRCA_LumA	RSL24D1	1	1	0	22	0	0	0	0	0	0
BRCA_LumA	RSRC2	1	3	1	11	9	2	0	1	0	0
BRCA_LumA	RTCA	1	1	0	15	2	0	0	1	0	0
BRCA_LumA	RTCB	1	0	0	18	46	1	0	0	0	0
BRCA_LumA	RTF1	2	2	0	17	24	1	0	0	0	0
BRCA_LumA	RTN4	1	0	0	26	0	2	0	2	0	0
BRCA_LumA	RWDD4	0	0	0	18	4	0	0	0	0	0
BRCA_LumA	S100A16	48	1	1	20	2	0	0	0	0	0
BRCA_LumA	S100A4	48	1	0	2	2	0	0	1	0	0
BRCA_LumA	S100A9	49	1	0	10	1	0	0	0	0	0
BRCA_LumA	SAFB	8	0	0	14	2	1	0	1	0	0
BRCA_LumA	SAFB2	8	0	0	13	6	5	0	0	0	0
BRCA_LumA	SAMD4A	2	1	1	16	3	0	0	0	0	0
BRCA_LumA	SAMD4B	8	0	0	16	20	1	0	0	0	0
BRCA_LumA	SAMSN1	1	5	0	15	2	2	0	1	0	0
BRCA_LumA	SAP18	3	0	0	26	4	1	0	1	0	0
BRCA_LumA	SAP30BP	18	1	0	42	1	1	0	0	0	0
BRCA_LumA	SARNP	1	0	1	25	1	0	0	0	0	0
BRCA_LumA	SARS	1	1	0	24	15	1	0	1	0	0
BRCA_LumA	SARS2	6	1	0	20	0	0	0	1	0	0
BRCA_LumA	SART1	12	0	1	26	1	1	0	0	0	0
BRCA_LumA	SART3	0	1	0	20	16	3	0	1	0	0
BRCA_LumA	SBDS	0	2	0	28	4	0	0	0	0	0
BRCA_LumA	SCAF11	3	0	1	25	8	1	0	4	0	0
BRCA_LumA	SCAF4	1	1	0	12	17	2	0	3	0	0
BRCA_LumA	SCAF8	1	1	1	9	25	4	0	1	0	0
BRCA_LumA	SCAMP2	3	2	0	31	13	0	0	0	0	0
BRCA_LumA	SCAMP3	53	1	0	137	0	1	0	2	0	0
BRCA_LumA	SCG3	3	1	0	14	0	1	0	2	0	0
BRCA_LumA	SDAD1	6	0	0	16	15	1	0	0	0	0
BRCA_LumA	SEC23IP	2	0	0	15	3	3	0	0	0	0
BRCA_LumA	SEC31A	2	0	1	18	14	2	0	2	0	0
BRCA_LumA	SEC61A1	2	1	0	15	3	4	0	0	0	0
BRCA_LumA	SEC61B	0	1	0	14	1	1	0	0	0	0
BRCA_LumA	SEC62	7	0	0	40	1	0	0	0	0	0
BRCA_LumA	SEC63	10	2	2	24	20	1	0	0	0	0
BRCA_LumA	SECISBP2	0	0	0	17	1	0	0	1	0	0
BRCA_LumA	SECISBP2L	2	1	0	10	2	3	0	1	0	0
BRCA_LumA	SELENOH	7	0	0	21	3	0	0	0	0	0
BRCA_LumA	SEPT11	7	0	0	28	2	1	0	0	0	0
BRCA_LumA	SEPT7	4	0	0	28	10	0	0	0	0	0
BRCA_LumA	SERBP1	1	0	0	2	3	0	0	0	0	0
BRCA_LumA	SERPINH1	28	0	0	3	4	0	0	0	0	0
BRCA_LumA	SF1	4	1	1	15	15	3	0	0	0	0
BRCA_LumA	SF3A1	0	0	0	6	49	0	0	2	0	0
BRCA_LumA	SF3A2	2	1	0	7	1	0	0	0	0	0
BRCA_LumA	SF3A3	0	0	0	5	10	0	0	1	0	0
BRCA_LumA	SF3B1	0	0	0	11	14	2	14	1	0	0
BRCA_LumA	SF3B2	13	0	0	30	22	1	0	1	0	0
BRCA_LumA	SF3B4	50	1	0	112	1	0	0	1	0	0
BRCA_LumA	SF3B6	0	0	0	3	1	0	0	1	0	0
BRCA_LumA	SFPQ	0	0	0	4	8	1	0	0	0	0
BRCA_LumA	MTREX	1	2	0	32	13	4	0	0	0	0
BRCA_LumA	SLBP	4	0	0	8	2	0	0	1	0	0
BRCA_LumA	SLC16A3	15	2	0	11	2	1	0	0	0	0
BRCA_LumA	SLC25A11	1	2	1	16	1	0	0	0	0	0
BRCA_LumA	SLC25A48	2	0	0	20	0	1	0	0	0	0
BRCA_LumA	SLC25A5	0	0	0	11	2	0	0	0	0	0
BRCA_LumA	SLC3A2	5	0	0	21	1	1	0	0	0	0
BRCA_LumA	SLIRP	1	2	0	18	0	1	0	0	0	0
BRCA_LumA	SLTM	1	1	1	12	2	0	0	1	0	0
BRCA_LumA	SMC1A	0	1	0	10	1	7	0	1	0	1
BRCA_LumA	SMG1	30	1	1	52	0	5	0	6	0	0
BRCA_LumA	SMNDC1	0	0	0	2	5	1	0	0	0	0
BRCA_LumA	SND1	2	1	0	19	9	1	0	0	0	0
BRCA_LumA	SNIP1	0	0	0	8	14	0	0	0	0	0
BRCA_LumA	SNRNP200	2	0	0	9	3	5	0	3	0	0
BRCA_LumA	SNRNP40	2	0	0	13	14	0	0	1	0	0
BRCA_LumA	SNRNP70	7	1	0	27	0	0	0	0	0	0
BRCA_LumA	SNRPA	5	0	0	16	2	0	0	0	0	0
BRCA_LumA	SNRPA1	9	1	0	11	0	0	0	0	0	0
BRCA_LumA	SNRPB	5	0	0	30	1	0	0	0	0	0
BRCA_LumA	SNRPC	6	1	0	25	1	0	0	2	0	0
BRCA_LumA	SNRPD1	0	1	0	11	0	0	0	0	0	0
BRCA_LumA	SNRPD2	5	1	0	25	0	0	0	0	0	0
BRCA_LumA	SNRPD3	1	0	0	11	0	0	0	0	0	0
BRCA_LumA	SNRPF	2	0	0	7	0	0	0	0	0	0
BRCA_LumA	SNRPG	0	0	0	8	1	1	0	0	0	0
BRCA_LumA	SNTB1	46	2	0	23	4	2	0	1	0	0
BRCA_LumA	SNTB2	0	17	0	8	1	0	0	1	0	0
BRCA_LumA	SNU13	1	1	0	13	10	0	0	1	0	0
BRCA_LumA	SNW1	1	1	0	20	34	1	0	1	0	0
BRCA_LumA	SON	0	0	1	11	6	5	0	1	0	0
BRCA_LumA	SORBS1	0	2	1	34	0	4	0	0	0	0
BRCA_LumA	SORBS2	0	0	0	9	1	4	0	2	0	0
BRCA_LumA	SPAG9	32	0	3	43	3	4	0	0	0	0
BRCA_LumA	SPATS2	2	1	1	19	4	0	0	0	0	0
BRCA_LumA	SPATS2L	1	0	0	14	4	1	0	0	0	0
BRCA_LumA	SPEN	0	0	1	10	17	3	0	0	17	0
BRCA_LumA	SPOUT1	1	0	0	24	0	1	0	0	0	0
BRCA_LumA	SPTAN1	2	1	2	26	3	6	0	2	0	0
BRCA_LumA	SPTBN1	1	0	0	19	1	2	0	0	0	0
BRCA_LumA	SPTBN5	1	1	0	13	1	4	0	1	0	0
BRCA_LumA	SRBD1	1	0	0	18	5	3	0	3	0	0
BRCA_LumA	SREK1	0	1	0	26	7	2	0	1	0	0
BRCA_LumA	SRFBP1	4	2	0	23	12	1	0	0	0	0
BRCA_LumA	SRP14	0	1	0	22	1	0	0	1	0	1
BRCA_LumA	SRP19	1	2	0	16	1	0	0	0	0	0
BRCA_LumA	SRP54	3	0	0	23	6	1	0	1	0	0
BRCA_LumA	SRP68	17	1	1	64	24	0	0	0	0	0
BRCA_LumA	SRP72	0	0	0	10	6	1	0	0	0	0
BRCA_LumA	SRPK1	3	1	0	1	0	2	0	1	0	0
BRCA_LumA	SRPK2	1	1	0	27	3	0	0	1	0	0
BRCA_LumA	SRPRA	0	6	0	9	9	2	0	1	0	0
BRCA_LumA	SRPRB	1	0	0	20	0	2	0	0	0	0
BRCA_LumA	SRRM1	1	3	0	8	36	2	0	1	0	0
BRCA_LumA	SRRM2	40	1	0	81	1	4	0	2	0	1
BRCA_LumA	SRRT	3	1	0	20	2	0	0	1	0	0
BRCA_LumA	SRSF1	30	1	0	13	3	1	0	1	0	0
BRCA_LumA	SRSF10	0	1	0	4	13	0	0	0	0	0
BRCA_LumA	SRSF11	1	1	0	15	7	2	0	0	0	0
BRCA_LumA	SRSF12	0	2	0	0	1	0	0	0	0	0
BRCA_LumA	SRSF2	18	1	0	9	3	1	0	1	0	0
BRCA_LumA	SRSF3	3	2	0	10	8	0	0	0	0	0
BRCA_LumA	SRSF4	2	2	2	5	21	0	0	0	0	0
BRCA_LumA	SRSF5	0	1	0	22	0	0	0	0	0	0
BRCA_LumA	SRSF6	6	0	0	35	1	0	0	0	0	0
BRCA_LumA	SRSF7	0	1	0	8	3	0	0	0	0	0
BRCA_LumA	SRSF8	2	5	0	8	21	0	0	0	0	0
BRCA_LumA	SRSF9	1	1	0	28	5	1	0	0	0	0
BRCA_LumA	SSB	0	0	0	5	2	0	0	1	0	0
BRCA_LumA	SSBP1	5	1	0	17	1	1	0	0	0	0
BRCA_LumA	SSR1	4	2	0	12	3	0	0	0	0	0
BRCA_LumA	SSRP1	6	0	0	3	5	1	0	0	0	0
BRCA_LumA	ST13	1	2	0	23	18	0	0	1	0	0
BRCA_LumA	STAU1	12	0	3	69	9	1	0	1	0	0
BRCA_LumA	STAU2	35	0	0	90	1	0	0	2	0	0
BRCA_LumA	STIP1	4	1	0	14	2	0	0	1	0	0
BRCA_LumA	STK10	8	0	0	14	0	3	0	2	0	0
BRCA_LumA	STRAP	0	2	1	14	3	0	0	0	0	0
BRCA_LumA	STRBP	2	0	0	19	3	1	0	0	0	0
BRCA_LumA	STX18	3	1	0	19	4	0	0	1	0	0
BRCA_LumA	STX7	1	0	0	18	14	0	0	0	0	0
BRCA_LumA	STXBP1	4	0	0	17	1	1	0	0	0	0
BRCA_LumA	SUB1	1	0	0	37	0	0	0	0	0	0
BRCA_LumA	SUCLG1	1	0	0	14	3	0	0	0	0	0
BRCA_LumA	SUCO	61	0	0	131	0	5	0	1	0	0
BRCA_LumA	SUGP1	5	0	0	26	0	1	0	0	0	0
BRCA_LumA	SUGP2	6	0	1	25	2	3	0	1	0	0
BRCA_LumA	SUMO1	0	0	0	12	3	0	0	0	0	0
BRCA_LumA	SUMO2	18	0	0	33	1	1	0	0	0	0
BRCA_LumA	SUPT16H	0	1	0	18	4	6	0	0	0	0
BRCA_LumA	SUPT5H	8	0	2	17	3	2	0	2	0	0
BRCA_LumA	SUPT6H	18	0	1	58	11	2	0	1	0	0
BRCA_LumA	SUPV3L1	2	0	0	6	0	1	0	0	0	0
BRCA_LumA	SURF6	2	0	0	16	2	0	0	1	0	0
BRCA_LumA	SYF2	1	2	0	19	10	1	0	0	0	0
BRCA_LumA	SYNCRIP	0	2	0	3	14	0	0	2	0	0
BRCA_LumA	SYNE1	1	1	2	5	2	24	0	8	0	0
BRCA_LumA	SYNE2	1	0	1	7	0	16	0	4	0	0
BRCA_LumA	TACO1	36	0	0	73	0	0	0	0	0	0
BRCA_LumA	TAF15	11	1	1	25	10	0	0	0	0	0
BRCA_LumA	TAGLN	0	7	0	6	0	0	0	1	0	0
BRCA_LumA	TAGLN2	56	0	0	43	1	0	0	0	0	0
BRCA_LumA	TARDBP	0	1	0	5	8	0	0	0	0	0
BRCA_LumA	TARS	1	0	1	13	1	2	0	2	0	0
BRCA_LumA	TBCA	1	1	0	26	1	0	0	0	0	0
BRCA_LumA	TBL2	1	3	0	27	3	0	0	0	0	0
BRCA_LumA	TBL3	43	1	0	67	1	1	0	1	0	0
BRCA_LumA	TBRG4	6	1	0	15	1	1	0	0	0	0
BRCA_LumA	TCEA1	26	0	0	68	4	1	0	1	0	0
BRCA_LumA	ELOA	0	1	0	9	13	1	0	1	0	0
BRCA_LumA	TCERG1	3	0	0	13	8	0	0	2	0	0
BRCA_LumA	TCF20	1	1	0	3	11	4	0	1	0	1
BRCA_LumA	TCOF1	4	0	1	7	2	1	0	0	0	0
BRCA_LumA	TCP1	1	2	0	7	2	0	0	1	0	0
BRCA_LumA	TDRD3	2	1	0	9	0	1	0	1	0	0
BRCA_LumA	TECR	5	1	0	30	1	0	0	0	0	0
BRCA_LumA	TEFM	7	0	0	29	14	0	0	0	0	0
BRCA_LumA	TES	0	1	0	3	3	2	0	0	0	0
BRCA_LumA	TFAM	2	0	0	6	5	0	0	0	0	0
BRCA_LumA	TFB1M	1	1	0	6	8	1	0	0	0	0
BRCA_LumA	TFB2M	66	0	0	156	3	2	0	0	0	0
BRCA_LumA	TFRC	7	2	0	23	2	2	0	0	0	0
BRCA_LumA	THRAP3	1	0	2	15	14	1	0	2	0	0
BRCA_LumA	THUMPD1	31	1	0	122	5	0	0	0	0	0
BRCA_LumA	TIA1	0	0	0	20	1	1	0	1	0	0
BRCA_LumA	TIAL1	2	0	0	12	16	0	0	1	0	0
BRCA_LumA	TKT	2	3	0	4	2	2	0	0	0	0
BRCA_LumA	TLN1	1	0	0	15	5	9	0	2	0	0
BRCA_LumA	TMA16	2	0	0	28	0	1	0	0	0	0
BRCA_LumA	TMA7	2	3	0	18	1	0	0	0	0	0
BRCA_LumA	TMED10	0	1	0	18	3	0	0	0	0	0
BRCA_LumA	TMEM214	0	1	0	16	4	5	0	1	0	0
BRCA_LumA	TMEM263	0	1	0	21	0	0	0	0	0	0
BRCA_LumA	TMPO	1	0	0	6	1	5	0	0	0	0
BRCA_LumA	TMSB4X	3	0	0	0	4	0	0	0	0	0
BRCA_LumA	TNKS1BP1	6	0	0	17	4	0	0	2	0	0
BRCA_LumA	TNPO1	2	1	1	14	6	0	0	2	0	0
BRCA_LumA	TNRC6A	31	0	0	88	2	8	0	1	0	0
BRCA_LumA	TNRC6B	1	2	1	9	21	5	0	2	0	0
BRCA_LumA	TNS1	0	1	0	30	2	1	0	2	0	0
BRCA_LumA	TOP1	7	0	3	17	14	2	0	0	0	0
BRCA_LumA	TOP2A	25	0	1	13	1	2	0	1	0	0
BRCA_LumA	TOP3B	0	1	0	14	3	3	0	0	0	0
BRCA_LumA	TPD52L2	19	0	0	35	2	0	0	0	0	0
BRCA_LumA	TPR	65	0	0	107	5	14	0	3	0	0
BRCA_LumA	TPT1	3	4	0	19	3	0	0	0	0	0
BRCA_LumA	TPX2	3	0	1	0	4	1	0	1	0	0
BRCA_LumA	TRA2A	6	0	0	28	3	2	0	0	0	0
BRCA_LumA	TRA2B	5	1	0	10	5	1	0	1	0	0
BRCA_LumA	TRAP1	40	1	1	23	1	1	0	1	0	0
BRCA_LumA	TRIM25	29	0	0	16	2	1	0	0	0	0
BRCA_LumA	TRIM28	13	3	0	27	1	2	0	1	0	0
BRCA_LumA	TRIM56	3	1	0	26	1	1	0	0	0	0
BRCA_LumA	TRIM71	2	1	0	2	0	3	0	0	0	0
BRCA_LumA	TRIP6	3	1	0	30	3	1	0	1	0	0
BRCA_LumA	TRMT1	10	0	0	22	1	5	0	1	0	0
BRCA_LumA	TRMT10A	0	0	0	11	0	2	0	2	0	0
BRCA_LumA	TRMT10C	4	0	0	17	1	2	0	0	0	0
BRCA_LumA	TRMT1L	68	0	0	100	0	1	0	1	0	0
BRCA_LumA	TRMT2A	0	2	0	17	1	1	0	0	0	0
BRCA_LumA	TRMT6	0	0	0	18	3	2	0	1	0	0
BRCA_LumA	TRNAU1AP	0	3	0	10	2	0	0	0	0	0
BRCA_LumA	TRUB1	2	0	0	22	5	1	0	1	0	0
BRCA_LumA	TRUB2	2	0	0	21	1	0	0	0	0	0
BRCA_LumA	TSFM	5	0	0	29	0	2	0	0	0	0
BRCA_LumA	TSNAX	62	0	0	140	2	1	0	1	0	0
BRCA_LumA	TSR1	1	2	0	7	8	1	0	1	0	0
BRCA_LumA	TUFM	31	2	0	50	1	1	0	0	0	0
BRCA_LumA	TWF2	1	2	0	19	1	1	0	0	0	0
BRCA_LumA	TXN	0	0	0	7	1	1	0	0	0	0
BRCA_LumA	TXNDC5	4	1	0	10	1	3	0	1	0	0
BRCA_LumA	U2AF1	2	1	0	14	0	1	1	0	0	0
BRCA_LumA	U2AF2	12	2	0	20	1	0	0	1	0	0
BRCA_LumA	U2SURP	2	0	0	14	10	0	0	2	0	0
BRCA_LumA	UBA1	1	1	0	20	2	3	0	1	0	0
BRCA_LumA	UBAP2	2	1	0	12	6	2	0	0	0	0
BRCA_LumA	UBAP2L	51	1	0	109	3	2	0	1	0	0
BRCA_LumA	UBC	0	1	0	16	1	5	0	0	0	0
BRCA_LumA	UBE2I	43	1	0	66	1	0	0	0	0	0
BRCA_LumA	UBE2L3	0	2	0	12	15	1	0	0	0	0
BRCA_LumA	UBE2M	13	3	0	31	0	1	0	0	0	0
BRCA_LumA	UBE2N	3	0	0	18	0	0	0	0	0	0
BRCA_LumA	UBE2O	16	3	1	40	12	2	0	1	0	0
BRCA_LumA	UBFD1	30	0	1	78	1	0	0	0	0	0
BRCA_LumA	UBQLN1	0	0	0	9	7	0	0	0	0	0
BRCA_LumA	UBTF	4	2	0	20	2	0	0	1	0	0
BRCA_LumA	UCHL5	67	0	0	49	3	0	0	0	0	0
BRCA_LumA	UNK	18	1	1	38	2	1	0	2	0	0
BRCA_LumA	UPF1	7	0	0	19	7	2	0	2	0	0
BRCA_LumA	UPF3B	0	0	0	2	1	3	0	1	0	0
BRCA_LumA	URB1	3	1	0	16	6	3	0	1	0	0
BRCA_LumA	URB2	62	0	0	47	1	1	0	1	0	0
BRCA_LumA	USO1	6	0	0	21	10	2	0	3	0	0
BRCA_LumA	USP10	0	19	0	10	43	0	0	0	0	0
BRCA_LumA	USP36	14	0	1	36	4	2	0	0	0	0
BRCA_LumA	USP42	2	1	0	24	15	2	0	1	0	0
BRCA_LumA	UTP11	0	0	0	4	3	1	0	0	0	0
BRCA_LumA	UTP14A	0	0	0	14	1	1	0	0	0	0
BRCA_LumA	UTP15	2	1	0	39	6	3	0	0	0	0
BRCA_LumA	UTP18	32	0	1	47	2	1	0	0	0	0
BRCA_LumA	UTP20	0	0	0	14	3	7	0	0	0	0
BRCA_LumA	UTP23	50	1	0	74	1	0	0	0	0	0
BRCA_LumA	UTP3	3	0	0	23	7	2	0	0	0	0
BRCA_LumA	UTP4	0	17	0	0	0	2	0	1	0	0
BRCA_LumA	VCP	2	0	0	13	3	1	0	1	0	0
BRCA_LumA	VIL1	0	1	0	2	0	2	0	1	0	0
BRCA_LumA	VIM	1	3	0	10	3	1	0	1	0	0
BRCA_LumA	WBP11	0	3	0	8	0	2	0	1	0	0
BRCA_LumA	BUD23	1	3	0	29	0	0	0	0	0	0
BRCA_LumA	WDR3	6	0	1	7	4	2	0	1	0	0
BRCA_LumA	WDR33	0	1	0	9	16	2	0	1	0	0
BRCA_LumA	WDR36	1	2	0	16	8	1	0	0	0	0
BRCA_LumA	WDR43	1	0	0	3	2	0	0	1	0	0
BRCA_LumA	WDR46	6	1	0	27	1	1	0	0	0	0
BRCA_LumA	WDR6	3	3	0	13	1	6	0	2	0	0
BRCA_LumA	WDR75	3	0	0	19	2	0	0	0	0	0
BRCA_LumA	XIRP1	1	1	0	10	1	4	0	1	0	0
BRCA_LumA	XPO5	2	2	0	1	0	3	0	1	0	0
BRCA_LumA	XRCC5	0	1	0	6	9	1	0	0	0	0
BRCA_LumA	XRCC6	1	1	0	10	61	1	0	0	0	0
BRCA_LumA	XRN1	2	0	0	14	1	3	0	2	0	0
BRCA_LumA	XRN2	3	0	0	40	15	2	0	1	0	0
BRCA_LumA	YAP1	1	7	2	7	14	1	0	0	0	0
BRCA_LumA	YARS	1	0	0	4	1	1	0	0	0	0
BRCA_LumA	YARS2	2	1	0	13	0	2	0	0	0	0
BRCA_LumA	YBX1	4	0	0	2	1	0	0	0	0	0
BRCA_LumA	YBX2	0	3	0	11	3	0	0	0	0	0
BRCA_LumA	YBX3	1	3	0	5	4	1	0	1	0	0
BRCA_LumA	YLPM1	0	1	0	17	22	7	0	5	0	0
BRCA_LumA	YTHDC1	3	0	0	24	13	2	0	1	0	0
BRCA_LumA	YTHDC2	1	2	0	30	5	0	0	1	0	0
BRCA_LumA	YTHDF1	16	0	0	85	5	3	0	0	0	0
BRCA_LumA	YTHDF2	2	3	1	8	30	0	0	1	0	0
BRCA_LumA	YTHDF3	32	0	0	68	5	1	0	1	0	0
BRCA_LumA	YWHAB	6	0	2	69	4	1	0	0	0	0
BRCA_LumA	YWHAE	2	5	1	9	16	0	0	0	0	0
BRCA_LumA	YWHAG	1	0	0	16	6	1	0	0	0	0
BRCA_LumA	YWHAZ	45	0	1	99	2	1	0	0	0	0
BRCA_LumA	ZC3H10	1	0	0	30	2	0	0	2	0	0
BRCA_LumA	ZC3H11A	77	0	0	183	4	5	0	0	0	0
BRCA_LumA	ZC3H13	1	4	0	11	25	3	0	2	0	0
BRCA_LumA	ZC3H14	1	0	1	19	7	5	0	0	0	0
BRCA_LumA	ZC3H15	2	0	0	4	6	1	0	0	0	0
BRCA_LumA	ZC3H18	0	20	0	9	63	1	0	0	0	0
BRCA_LumA	ZC3H4	3	1	0	20	5	0	0	1	0	0
BRCA_LumA	ZC3H7A	38	1	1	33	4	4	0	0	0	0
BRCA_LumA	ZC3H7B	1	2	1	7	24	2	0	0	0	0
BRCA_LumA	ZC3H8	0	2	0	5	0	0	0	1	0	0
BRCA_LumA	ZC3HAV1	1	1	0	18	3	6	0	1	0	0
BRCA_LumA	TUT4	0	0	0	5	2	2	0	5	0	0
BRCA_LumA	ZCCHC17	2	0	0	18	2	0	0	0	0	0
BRCA_LumA	ZCCHC24	3	1	1	32	0	0	0	0	0	0
BRCA_LumA	ZCCHC3	7	0	0	43	2	1	0	0	0	0
BRCA_LumA	TUT7	0	0	0	18	4	2	0	4	0	0
BRCA_LumA	ZCCHC7	0	0	0	18	0	4	0	0	0	0
BRCA_LumA	ZCCHC8	1	3	0	16	6	1	0	1	0	0
BRCA_LumA	ZCCHC9	1	0	0	27	9	1	0	0	0	0
BRCA_LumA	ZCRB1	5	0	1	25	2	0	0	0	0	0
BRCA_LumA	ZFC3H1	10	0	1	27	1	4	0	4	0	0
BRCA_LumA	ZFP36	8	0	0	23	3	2	0	0	0	0
BRCA_LumA	ZFP36L1	0	1	0	25	3	1	0	3	0	1
BRCA_LumA	ZFP36L2	0	4	0	22	3	3	0	1	0	0
BRCA_LumA	ZFR	2	0	1	3	13	0	0	1	0	0
BRCA_LumA	ZMAT3	10	0	0	23	0	1	0	0	0	0
BRCA_LumA	ZNF106	1	2	0	16	4	3	0	2	0	0
BRCA_LumA	ZNF207	9	0	0	14	11	1	0	2	0	0
BRCA_LumA	ZNF326	1	1	0	20	8	1	0	0	0	0
BRCA_LumA	ZNF346	9	0	1	35	0	2	0	1	0	0
BRCA_LumA	ZNF385A	1	0	0	36	0	2	0	2	0	0
BRCA_LumA	ZNF579	11	2	1	26	1	1	0	0	0	0
BRCA_LumA	ZNF598	43	1	0	24	2	1	0	1	0	0
BRCA_LumA	ZNF622	3	0	0	43	0	0	0	1	0	0
BRCA_LumA	ZNF638	0	0	0	12	2	5	0	1	0	0
BRCA_LumA	ZNF768	34	0	0	74	0	2	0	1	0	0
BRCA_LumA	ZNFX1	15	0	1	44	0	2	0	2	0	0
BRCA_LumA	ZRANB2	1	0	1	9	4	0	0	0	0	0
BRCA_LumA	ZYX	7	1	0	17	3	1	0	0	0	0
BRCA_LumB	A1CF	1	1	0	12	0	2	0	0	0	0
BRCA_LumB	AARS	1	3	0	12	3	0	0	0	0	0
BRCA_LumB	AATF	7	0	2	43	8	0	0	0	0	0
BRCA_LumB	ABCE1	1	0	0	20	1	1	0	0	0	0
BRCA_LumB	ABCF1	0	0	0	23	4	2	0	0	0	0
BRCA_LumB	ABT1	0	3	0	14	3	0	0	0	0	0
BRCA_LumB	MAP3K20	3	0	0	9	2	1	0	0	0	0
BRCA_LumB	ACAA2	3	0	0	12	2	0	0	1	0	0
BRCA_LumB	ACAT1	0	4	0	3	0	0	0	0	0	0
BRCA_LumB	ACIN1	8	0	0	6	7	1	0	0	0	0
BRCA_LumB	ACO1	2	0	1	7	4	0	0	0	0	0
BRCA_LumB	ACO2	0	0	0	11	5	3	0	0	0	0
BRCA_LumB	ACTN4	1	0	0	5	2	5	0	0	0	0
BRCA_LumB	ADAR	15	0	0	71	0	1	0	0	0	0
BRCA_LumB	ADARB1	2	1	0	7	0	1	0	0	0	0
BRCA_LumB	ADARB2	2	0	1	4	0	1	0	0	0	0
BRCA_LumB	ADD1	0	0	0	11	22	1	0	0	0	0
BRCA_LumB	ADD3	0	2	0	11	1	0	0	0	0	0
BRCA_LumB	ADK	10	0	6	23	2	0	0	0	0	0
BRCA_LumB	AFDN	4	2	0	4	1	1	0	0	1	0
BRCA_LumB	AFF4	0	0	0	16	1	0	0	0	0	0
BRCA_LumB	AFP	9	0	0	8	0	1	0	0	0	0
BRCA_LumB	AGO1	2	0	0	11	5	1	0	0	0	0
BRCA_LumB	AGO2	37	0	0	63	0	3	0	0	0	0
BRCA_LumB	AGO3	2	0	0	10	1	2	0	0	0	0
BRCA_LumB	AHCYL2	1	0	0	11	0	0	0	0	0	0
BRCA_LumB	AHNAK	2	0	1	8	0	5	0	0	0	0
BRCA_LumB	AIMP1	2	0	0	1	1	1	0	0	0	0
BRCA_LumB	AKAP1	18	0	2	37	0	1	0	0	0	0
BRCA_LumB	AKAP17A	2	1	1	5	0	0	0	0	0	0
BRCA_LumB	AKAP8	5	0	2	13	2	3	0	0	0	0
BRCA_LumB	AKAP8L	5	0	1	6	0	2	0	0	0	0
BRCA_LumB	ALDH18A1	1	1	0	6	0	0	0	2	0	0
BRCA_LumB	ALDH6A1	0	0	0	8	0	0	0	0	0	0
BRCA_LumB	ALDH7A1	1	2	0	4	3	1	0	0	0	0
BRCA_LumB	ALDOA	8	0	1	21	0	4	0	0	0	0
BRCA_LumB	ALDOC	11	0	0	15	1	3	0	0	0	0
BRCA_LumB	ALG13	0	0	0	12	2	1	0	0	0	0
BRCA_LumB	ALKBH5	2	2	0	5	13	1	0	0	0	0
BRCA_LumB	ALYREF	10	1	0	28	0	0	0	0	0	0
BRCA_LumB	ANK3	6	1	3	8	2	4	0	1	0	1
BRCA_LumB	ANKHD1	0	0	1	26	1	2	0	2	0	0
BRCA_LumB	ANKRD17	9	0	2	13	4	3	0	0	0	0
BRCA_LumB	ANP32A	2	1	0	14	5	0	0	0	0	0
BRCA_LumB	ANP32B	1	2	0	5	1	2	0	0	0	0
BRCA_LumB	ANXA11	9	0	0	9	2	0	0	0	0	0
BRCA_LumB	ANXA2	0	0	0	3	1	0	0	0	0	0
BRCA_LumB	ANXA7	8	0	0	21	6	1	0	0	0	0
BRCA_LumB	APEH	0	1	0	5	2	0	0	0	0	0
BRCA_LumB	APEX1	5	0	0	25	7	0	0	0	0	0
BRCA_LumB	API5	0	0	0	20	3	0	0	0	0	0
BRCA_LumB	APOB	0	0	0	3	0	9	0	1	0	0
BRCA_LumB	APOBEC3B	0	0	0	0	0	0	0	0	0	0
BRCA_LumB	APOBEC3C	0	0	0	2	0	0	0	0	0	0
BRCA_LumB	APOBEC3F	0	0	0	6	0	0	0	0	0	0
BRCA_LumB	AQR	2	0	0	15	3	0	0	0	0	0
BRCA_LumB	ARCN1	2	2	1	8	3	0	0	0	0	0
BRCA_LumB	ARF1	17	0	0	73	1	0	0	0	0	0
BRCA_LumB	ARHGEF1	1	0	0	2	0	1	0	0	0	0
BRCA_LumB	ARHGEF2	13	0	0	16	2	1	0	0	0	0
BRCA_LumB	ARL6IP4	1	0	0	5	0	0	0	0	0	0
BRCA_LumB	ARPC1B	0	0	0	5	0	1	0	0	0	0
BRCA_LumB	ASCC3	3	3	1	13	1	1	0	0	0	0
BRCA_LumB	ASS1	0	3	0	7	2	0	0	0	0	0
BRCA_LumB	ATP1A1	0	0	1	4	0	2	0	1	0	0
BRCA_LumB	ATP2A2	1	1	0	25	1	0	0	0	0	0
BRCA_LumB	ATP5F1A	2	0	0	13	2	1	0	0	0	0
BRCA_LumB	ATP5F1B	1	0	0	24	0	2	0	0	0	0
BRCA_LumB	ATP5F1C	3	0	0	24	0	0	0	0	0	0
BRCA_LumB	ATXN2	1	0	0	25	3	3	0	0	0	0
BRCA_LumB	ATXN2L	6	0	0	21	0	0	0	0	0	0
BRCA_LumB	BAG4	39	4	2	44	2	0	0	0	0	0
BRCA_LumB	BASP1	1	1	0	19	1	0	0	0	0	0
BRCA_LumB	BAZ1B	3	0	0	23	0	2	0	2	0	0
BRCA_LumB	BCCIP	2	0	0	12	0	0	0	0	0	0
BRCA_LumB	BCLAF1	3	1	0	13	3	3	0	0	0	1
BRCA_LumB	BICC1	1	1	0	3	2	2	0	0	0	0
BRCA_LumB	BMS1	2	1	0	13	4	2	0	0	0	0
BRCA_LumB	BOP1	37	0	0	52	0	0	0	0	0	0
BRCA_LumB	BRD2	0	0	0	25	5	0	0	1	0	0
BRCA_LumB	BRIX1	3	0	0	24	0	1	0	0	0	0
BRCA_LumB	BST2	4	0	0	12	0	0	0	0	0	0
BRCA_LumB	BTF3	0	0	0	6	1	1	0	0	0	0
BRCA_LumB	BUD13	1	4	0	7	10	1	0	0	0	0
BRCA_LumB	BYSL	3	2	0	16	0	0	0	0	0	0
BRCA_LumB	BZW1	2	1	0	17	0	0	0	0	0	0
BRCA_LumB	BZW2	0	1	1	15	1	1	0	0	0	0
BRCA_LumB	C11ORF68	3	1	0	3	0	0	0	0	0	0
BRCA_LumB	C12ORF43	0	1	0	24	4	0	0	0	0	0
BRCA_LumB	RTRAF	3	0	0	17	1	0	0	0	0	0
BRCA_LumB	C14ORF93	8	0	0	7	1	1	0	0	0	0
BRCA_LumB	CCDC9B	1	0	0	0	2	0	0	0	0	0
BRCA_LumB	C19ORF47	2	0	0	7	0	0	0	0	0	0
BRCA_LumB	C19ORF66	4	0	0	5	0	0	0	0	0	0
BRCA_LumB	C1ORF131	17	0	0	89	0	0	0	0	0	0
BRCA_LumB	SNHG28	21	0	0	16	0	0	0	0	0	0
BRCA_LumB	C1ORF35	17	0	0	19	0	0	0	0	0	0
BRCA_LumB	C1ORF52	1	1	0	13	5	0	0	0	0	0
BRCA_LumB	C2ORF15	2	1	0	17	0	0	0	0	0	0
BRCA_LumB	C4BPA	20	0	0	0	0	1	0	1	0	0
BRCA_LumB	C7ORF50	0	1	0	8	0	0	0	0	0	0
BRCA_LumB	CACTIN	2	0	1	5	0	0	0	0	0	0
BRCA_LumB	CACYBP	19	0	0	78	0	0	0	0	0	0
BRCA_LumB	CADM1	0	4	0	3	1	0	0	0	0	0
BRCA_LumB	CALD1	1	0	0	6	2	4	0	0	0	0
BRCA_LumB	CALR	2	0	0	7	0	0	0	0	0	0
BRCA_LumB	CAND1	5	0	1	33	1	1	0	0	0	0
BRCA_LumB	CANX	1	1	0	25	2	1	0	0	0	0
BRCA_LumB	CAPRIN1	4	0	0	17	3	2	0	0	0	0
BRCA_LumB	CARHSP1	9	0	0	22	0	0	0	0	0	0
BRCA_LumB	CASC3	19	0	2	54	8	0	0	0	0	0
BRCA_LumB	CAST	1	0	1	9	1	0	0	0	0	0
BRCA_LumB	CAT	4	0	1	10	2	0	0	0	0	0
BRCA_LumB	CC2D1B	3	0	0	6	12	1	0	0	0	0
BRCA_LumB	CCAR1	2	1	0	12	3	2	0	2	0	0
BRCA_LumB	CCAR2	0	19	0	8	91	0	0	0	0	0
BRCA_LumB	CCDC124	3	0	0	5	0	0	0	0	0	0
BRCA_LumB	CCDC137	9	0	0	28	0	0	0	0	0	0
BRCA_LumB	CCDC43	1	2	0	58	4	0	0	0	0	0
BRCA_LumB	CCDC47	28	0	1	66	1	0	0	0	0	0
BRCA_LumB	CCDC59	4	0	0	25	1	0	0	0	0	0
BRCA_LumB	CCDC86	5	1	0	13	0	0	0	0	0	0
BRCA_LumB	CCDC9	0	1	0	3	0	1	0	0	0	0
BRCA_LumB	CCT2	9	0	0	45	0	0	0	1	0	0
BRCA_LumB	CCT3	13	0	1	66	0	0	0	0	0	0
BRCA_LumB	CCT4	0	0	0	14	3	2	0	0	0	0
BRCA_LumB	CCT6A	1	0	0	23	0	2	0	0	0	0
BRCA_LumB	CD3EAP	1	1	0	16	1	1	0	0	0	0
BRCA_LumB	CD44	4	0	0	10	1	0	0	0	0	1
BRCA_LumB	CDC40	2	5	0	22	10	0	0	0	0	0
BRCA_LumB	CDC42EP4	12	0	0	11	0	0	0	0	0	0
BRCA_LumB	CDC5L	3	0	1	21	2	2	0	2	0	0
BRCA_LumB	CDK11B	1	3	0	5	13	2	0	1	0	0
BRCA_LumB	CDK13	2	1	0	22	10	0	0	0	0	0
BRCA_LumB	CDKN2A	1	8	0	2	0	0	0	0	0	0
BRCA_LumB	CDV3	1	0	0	20	0	0	0	1	0	0
BRCA_LumB	CEBPZ	0	0	0	15	2	0	0	0	0	0
BRCA_LumB	CELF1	0	0	0	17	3	0	0	0	0	0
BRCA_LumB	CELF2	4	0	0	3	1	1	0	0	0	0
BRCA_LumB	CFAP20	0	1	0	1	4	0	0	0	0	0
BRCA_LumB	CFAP65	0	0	0	3	0	2	0	0	0	0
BRCA_LumB	CFL1	3	1	0	11	0	1	0	0	0	0
BRCA_LumB	CGN	13	0	0	20	1	2	0	1	0	0
BRCA_LumB	CHCHD1	7	0	0	16	0	0	0	0	0	0
BRCA_LumB	CHCHD3	1	0	0	17	1	1	0	0	0	0
BRCA_LumB	CHD2	8	0	0	2	2	0	0	1	0	0
BRCA_LumB	CHD3	0	5	0	9	1	1	0	0	0	0
BRCA_LumB	CHERP	5	0	0	12	5	0	0	1	0	0
BRCA_LumB	CHGA	2	2	0	1	0	0	0	0	0	0
BRCA_LumB	CHMP4B	3	0	0	13	0	0	0	0	0	0
BRCA_LumB	CHTOP	14	0	0	46	0	0	0	0	0	0
BRCA_LumB	CIRBP	0	2	0	2	0	0	0	0	0	0
BRCA_LumB	CISD1	1	1	0	12	6	0	0	0	0	0
BRCA_LumB	CISD2	1	0	0	25	0	0	0	0	0	0
BRCA_LumB	CKAP4	2	0	0	6	1	1	0	0	0	0
BRCA_LumB	CLASP2	0	0	0	16	1	1	0	0	0	0
BRCA_LumB	CLK3	3	0	0	9	6	1	0	0	0	0
BRCA_LumB	CLNS1A	21	1	3	40	4	0	0	0	0	0
BRCA_LumB	CLTC	28	0	1	82	0	3	0	1	0	0
BRCA_LumB	CMSS1	3	0	1	18	0	0	0	0	0	0
BRCA_LumB	CNBP	1	0	0	13	2	0	0	0	0	0
BRCA_LumB	CNDP2	1	2	0	8	1	3	0	0	0	0
BRCA_LumB	CNN1	3	1	0	0	0	1	0	0	1	0
BRCA_LumB	CNN2	0	2	0	3	0	1	0	0	0	0
BRCA_LumB	CNN3	3	1	0	7	1	0	0	0	0	0
BRCA_LumB	CNOT1	0	1	0	8	1	1	0	2	0	0
BRCA_LumB	CNOT4	1	0	0	15	2	2	0	1	0	0
BRCA_LumB	CNOT9	0	0	0	11	1	0	0	0	0	0
BRCA_LumB	COA6	15	0	0	38	0	0	0	0	0	0
BRCA_LumB	COL14A1	36	0	0	0	0	2	0	2	0	0
BRCA_LumB	COPB1	3	2	0	23	1	2	0	0	0	0
BRCA_LumB	COPG1	1	0	0	17	0	1	0	0	0	0
BRCA_LumB	CORO1A	8	0	0	2	0	0	0	0	0	0
BRCA_LumB	CPEB2	0	1	0	9	1	0	0	0	0	0
BRCA_LumB	CPEB3	1	1	0	5	0	0	0	0	0	0
BRCA_LumB	CPEB4	0	0	0	12	1	1	0	0	0	0
BRCA_LumB	CPLX2	1	0	0	10	0	0	0	0	0	0
BRCA_LumB	CPNE3	31	0	0	83	1	0	0	0	0	0
BRCA_LumB	CPSF4	0	0	0	8	0	1	0	0	0	0
BRCA_LumB	CPSF6	10	0	1	25	2	0	0	0	0	0
BRCA_LumB	CPSF7	2	0	0	20	7	0	0	0	0	0
BRCA_LumB	CRKL	4	1	0	18	5	1	0	0	0	0
BRCA_LumB	CRNKL1	1	0	0	39	0	2	0	1	0	0
BRCA_LumB	CRYAB	0	4	0	0	0	0	0	0	0	0
BRCA_LumB	CS	1	0	0	26	2	0	0	0	0	0
BRCA_LumB	CSDE1	2	0	0	8	8	1	0	0	0	0
BRCA_LumB	CSE1L	9	0	1	69	0	1	0	0	0	0
BRCA_LumB	CSNK1E	0	0	0	5	7	0	0	0	0	0
BRCA_LumB	CSRP1	18	0	0	1	2	0	0	0	0	0
BRCA_LumB	CSTB	2	0	0	3	1	0	0	0	0	0
BRCA_LumB	CSTF1	16	0	0	86	2	0	0	0	0	0
BRCA_LumB	CSTF2	0	0	0	17	0	0	0	1	0	0
BRCA_LumB	CSTF2T	1	1	0	5	10	1	0	0	0	0
BRCA_LumB	CSTF3	4	0	0	25	1	0	0	0	0	0
BRCA_LumB	CTNNA1	0	0	0	14	4	1	0	1	0	0
BRCA_LumB	CTNND1	2	2	0	15	6	2	0	0	0	0
BRCA_LumB	CTTN	49	0	1	62	6	0	0	0	0	0
BRCA_LumB	CWC15	2	1	0	10	6	0	0	0	0	0
BRCA_LumB	RADX	0	0	0	7	0	3	0	0	0	0
BRCA_LumB	CXXC5	0	0	0	15	0	0	0	0	0	0
BRCA_LumB	CYCS	3	0	0	22	1	0	0	0	0	0
BRCA_LumB	DAP3	12	0	0	87	1	3	0	0	0	0
BRCA_LumB	DARS	0	0	1	10	4	1	0	0	0	0
BRCA_LumB	DARS2	18	0	0	82	0	0	0	0	0	0
BRCA_LumB	DAZAP1	0	2	0	6	0	0	0	1	0	0
BRCA_LumB	DBI	1	0	0	2	0	0	0	0	0	0
BRCA_LumB	DBNL	3	0	0	9	3	0	0	0	0	0
BRCA_LumB	DBR1	2	0	0	26	2	0	0	0	0	0
BRCA_LumB	DBT	1	1	0	13	2	0	0	0	0	0
BRCA_LumB	DCAF13	33	0	1	123	0	0	0	0	1	0
BRCA_LumB	DCD	0	0	0	4	0	0	0	0	0	0
BRCA_LumB	DCLRE1C	1	0	2	21	0	1	0	1	0	0
BRCA_LumB	DCN	6	0	0	7	1	2	0	0	0	0
BRCA_LumB	DCTN2	2	0	0	17	7	1	0	0	0	0
BRCA_LumB	DDX1	0	1	0	19	4	0	0	0	0	0
BRCA_LumB	DDX10	0	4	0	9	2	0	0	0	0	0
BRCA_LumB	DDX17	0	0	0	2	1	0	0	0	0	0
BRCA_LumB	DDX18	1	0	0	11	2	0	0	0	0	0
BRCA_LumB	DDX19A	1	3	0	7	40	0	0	0	0	0
BRCA_LumB	DDX21	3	0	0	9	1	2	0	0	0	0
BRCA_LumB	DDX23	1	0	0	41	2	0	0	0	0	0
BRCA_LumB	DDX24	2	2	0	10	20	0	0	0	0	0
BRCA_LumB	DDX27	8	0	0	57	4	0	0	2	0	0
BRCA_LumB	DDX28	0	2	0	6	2	0	0	0	0	0
BRCA_LumB	DDX31	1	1	0	13	12	1	0	0	0	0
BRCA_LumB	DDX39A	5	0	0	20	0	1	0	0	0	0
BRCA_LumB	DDX39B	0	0	0	8	2	0	0	0	0	0
BRCA_LumB	DDX3X	3	0	0	9	3	0	0	0	0	0
BRCA_LumB	DDX41	0	0	0	23	1	0	0	0	0	0
BRCA_LumB	DDX42	26	0	3	59	9	1	0	0	0	0
BRCA_LumB	DDX43	2	1	0	6	0	0	0	2	0	0
BRCA_LumB	DDX46	0	0	0	20	4	0	0	0	0	0
BRCA_LumB	DDX47	0	2	0	24	16	0	0	0	0	0
BRCA_LumB	DDX49	2	0	0	14	0	0	0	0	0	0
BRCA_LumB	DDX5	24	0	2	38	2	2	0	0	0	0
BRCA_LumB	DDX50	2	0	0	12	15	2	0	0	0	0
BRCA_LumB	DDX51	1	0	0	8	0	1	0	1	0	0
BRCA_LumB	DDX52	9	0	0	43	2	0	0	0	0	0
BRCA_LumB	DDX54	0	1	0	8	5	0	0	0	0	0
BRCA_LumB	DDX55	2	0	0	28	0	2	0	0	0	0
BRCA_LumB	DDX56	3	0	0	22	1	0	0	0	0	0
BRCA_LumB	DDX6	3	2	0	7	6	0	0	0	0	0
BRCA_LumB	DDX60L	1	3	0	14	0	2	0	0	0	0
BRCA_LumB	DEK	2	1	0	17	1	0	0	0	0	0
BRCA_LumB	DHCR7	26	0	1	25	0	0	0	0	0	0
BRCA_LumB	DHX15	0	0	0	31	4	0	0	0	0	0
BRCA_LumB	DHX16	0	0	0	28	8	0	0	1	0	0
BRCA_LumB	DHX29	3	0	1	30	2	1	0	0	0	0
BRCA_LumB	DHX30	0	0	0	10	14	4	0	2	0	0
BRCA_LumB	DHX33	0	4	0	10	5	0	0	0	0	0
BRCA_LumB	DHX34	0	1	0	10	0	1	0	0	0	0
BRCA_LumB	DHX36	3	0	0	29	0	0	0	0	0	0
BRCA_LumB	DHX38	0	2	0	8	38	1	0	0	0	0
BRCA_LumB	DHX57	0	0	0	15	0	1	0	0	0	0
BRCA_LumB	DHX8	2	2	0	33	12	2	0	0	0	1
BRCA_LumB	DHX9	19	0	0	45	3	5	0	0	0	0
BRCA_LumB	DIAPH1	1	0	0	9	1	1	0	1	0	0
BRCA_LumB	DIDO1	16	0	0	51	3	5	0	0	0	0
BRCA_LumB	UTP25	17	0	0	61	0	1	0	1	0	0
BRCA_LumB	DIMT1	1	0	0	7	7	0	0	1	0	0
BRCA_LumB	DKC1	3	0	0	8	0	1	0	0	0	0
BRCA_LumB	DLAT	0	4	0	11	2	1	0	0	0	0
BRCA_LumB	DLD	1	0	0	18	4	0	0	0	0	0
BRCA_LumB	DMGDH	0	1	0	6	1	3	0	0	0	0
BRCA_LumB	DNAJA1	4	0	0	24	0	2	0	0	0	0
BRCA_LumB	DNAJB12	6	0	1	19	13	0	0	0	0	0
BRCA_LumB	DNAJC1	2	0	1	10	0	0	0	0	0	0
BRCA_LumB	DNAJC2	0	0	0	7	0	1	0	0	0	0
BRCA_LumB	DNAJC21	3	0	0	35	3	0	0	0	0	0
BRCA_LumB	DNM1	2	0	0	13	0	2	0	0	0	0
BRCA_LumB	DNTTIP2	4	1	0	13	5	1	0	0	0	0
BRCA_LumB	DROSHA	2	0	0	39	2	3	0	0	0	0
BRCA_LumB	DSP	2	3	0	9	2	3	0	0	0	0
BRCA_LumB	DST	4	0	0	1	0	4	0	4	0	0
BRCA_LumB	DUS3L	2	0	0	6	0	0	0	0	0	0
BRCA_LumB	DUSP11	0	0	0	16	12	1	0	0	0	0
BRCA_LumB	DUSP14	8	0	1	24	1	0	0	0	0	0
BRCA_LumB	DUSP9	5	0	0	5	0	1	0	0	0	0
BRCA_LumB	DUT	2	0	0	21	0	0	0	0	0	0
BRCA_LumB	DYNC1H1	4	1	0	16	6	5	0	0	0	0
BRCA_LumB	DYNC1I2	3	0	0	3	1	1	0	0	0	0
BRCA_LumB	DYNC1LI1	1	0	0	9	1	0	0	0	0	0
BRCA_LumB	DYNC2H1	1	3	0	1	1	6	0	2	0	0
BRCA_LumB	DZIP3	4	0	0	14	0	1	0	1	0	0
BRCA_LumB	EBNA1BP2	3	0	0	17	4	0	0	0	0	0
BRCA_LumB	EBP	3	0	0	9	0	0	0	1	0	0
BRCA_LumB	EDC4	0	2	0	8	18	1	0	0	0	0
BRCA_LumB	EDF1	1	1	0	2	0	0	0	0	0	0
BRCA_LumB	EEF1A1	2	1	0	3	3	1	0	0	0	0
BRCA_LumB	EEF1G	2	0	0	6	1	1	0	0	0	0
BRCA_LumB	EEF2	4	0	0	6	3	3	0	0	0	0
BRCA_LumB	EFTUD2	1	2	0	45	4	0	0	0	0	0
BRCA_LumB	EIF1	4	0	1	29	3	0	0	0	0	0
BRCA_LumB	EIF1AX	3	0	0	23	1	0	0	0	0	0
BRCA_LumB	EIF1B	1	0	0	9	9	0	0	0	0	0
BRCA_LumB	EIF2AK2	0	1	0	20	1	0	0	0	0	0
BRCA_LumB	EIF2D	20	0	0	43	4	0	0	0	0	0
BRCA_LumB	EIF2S1	0	0	0	28	1	0	0	0	0	0
BRCA_LumB	EIF2S2	4	0	0	35	0	0	0	0	0	0
BRCA_LumB	EIF3A	0	0	0	5	8	1	0	0	0	0
BRCA_LumB	EIF3B	0	1	0	15	0	0	0	0	0	0
BRCA_LumB	EIF3C	6	0	1	21	2	1	0	0	0	0
BRCA_LumB	EIF3D	0	0	0	5	14	1	0	0	0	0
BRCA_LumB	EIF3E	33	0	0	45	0	1	0	0	0	0
BRCA_LumB	EIF3G	4	0	0	4	0	0	0	0	0	0
BRCA_LumB	EIF3H	39	0	1	19	0	0	0	0	0	0
BRCA_LumB	EIF3I	3	0	0	13	3	1	0	0	0	0
BRCA_LumB	EIF3J	1	1	0	21	1	0	0	0	0	0
BRCA_LumB	EIF3L	0	0	0	2	3	0	0	0	0	1
BRCA_LumB	EIF4A1	0	7	0	6	6	1	0	0	0	0
BRCA_LumB	EIF4A2	4	0	0	19	2	3	0	0	0	0
BRCA_LumB	EIF4A3	10	0	0	53	0	1	0	0	0	0
BRCA_LumB	EIF4B	0	0	0	5	0	1	0	0	0	0
BRCA_LumB	EIF4E	1	0	0	22	2	0	0	0	0	0
BRCA_LumB	EIF4E2	0	1	1	10	7	1	0	0	0	0
BRCA_LumB	EIF4ENIF1	1	0	0	16	27	2	0	1	0	0
BRCA_LumB	EIF4G1	5	0	0	28	9	2	0	0	0	1
BRCA_LumB	EIF4G2	2	0	0	18	3	1	0	0	0	0
BRCA_LumB	EIF4G3	0	1	0	14	1	3	0	0	0	0
BRCA_LumB	EIF4H	0	0	0	16	13	1	0	0	0	0
BRCA_LumB	EIF5	5	0	0	11	2	3	0	0	0	0
BRCA_LumB	EIF5A	0	5	0	2	0	0	0	0	0	0
BRCA_LumB	EIF5B	0	10	0	9	0	2	0	0	0	0
BRCA_LumB	ELAC2	0	6	0	8	17	2	0	0	0	0
BRCA_LumB	ELAVL1	2	0	1	13	1	1	0	0	0	0
BRCA_LumB	ELAVL2	2	3	0	10	1	2	0	0	0	0
BRCA_LumB	ELAVL3	3	1	0	4	0	0	0	0	0	0
BRCA_LumB	ELOF1	3	1	0	8	0	1	0	0	0	0
BRCA_LumB	EMG1	0	0	0	19	0	1	0	0	0	0
BRCA_LumB	EML4	0	0	0	2	0	1	0	2	0	0
BRCA_LumB	ENO1	0	1	0	2	0	1	0	0	0	0
BRCA_LumB	ENSA	16	0	0	53	0	1	0	0	0	0
BRCA_LumB	EPB41	0	1	0	17	0	0	0	1	0	0
BRCA_LumB	EPB41L2	3	1	0	1	1	2	0	0	0	0
BRCA_LumB	EPPK1	37	0	0	32	0	3	0	1	0	0
BRCA_LumB	EPRS	18	1	0	63	1	4	0	0	0	0
BRCA_LumB	EPS8L3	2	0	0	5	0	0	0	0	0	0
BRCA_LumB	ERAL1	13	0	0	55	2	0	0	0	0	0
BRCA_LumB	ERH	0	0	0	18	0	0	0	0	0	0
BRCA_LumB	ERI3	2	0	0	10	1	0	0	0	0	0
BRCA_LumB	ERP29	0	1	0	2	3	2	0	0	0	0
BRCA_LumB	ESF1	2	0	1	44	2	2	0	0	0	0
BRCA_LumB	ESRP2	1	2	1	11	0	2	0	0	0	0
BRCA_LumB	ETF1	0	0	0	18	3	1	0	0	0	0
BRCA_LumB	EWSR1	1	0	0	6	3	1	0	0	0	0
BRCA_LumB	EXOSC10	0	1	0	10	11	1	0	0	0	0
BRCA_LumB	EXOSC2	1	2	0	34	1	0	0	0	0	0
BRCA_LumB	EXOSC6	1	3	0	13	5	1	0	0	0	0
BRCA_LumB	EXOSC9	2	0	0	28	1	1	0	0	0	0
BRCA_LumB	EZR	2	1	0	14	0	0	0	0	0	0
BRCA_LumB	F11R	24	0	0	49	1	0	0	0	0	0
BRCA_LumB	FADS2	2	0	0	21	1	0	0	0	0	0
BRCA_LumB	RAMAC	4	0	0	26	1	0	0	0	0	0
BRCA_LumB	FAM120A	2	1	0	15	1	0	0	1	0	0
BRCA_LumB	FAM120C	3	0	0	25	0	4	0	0	0	0
BRCA_LumB	FAM133B	0	0	0	25	5	0	0	0	0	0
BRCA_LumB	TASOR	0	1	1	12	8	2	0	1	1	0
BRCA_LumB	FAM32A	4	0	0	18	6	0	0	0	0	0
BRCA_LumB	TENT5A	1	1	0	5	0	0	0	1	0	0
BRCA_LumB	FAM50A	3	0	0	5	0	0	0	0	0	0
BRCA_LumB	FAM98A	0	0	0	9	3	1	0	0	0	0
BRCA_LumB	FAM98B	1	1	0	16	2	1	0	0	0	0
BRCA_LumB	FARSA	2	0	0	20	2	0	0	0	0	0
BRCA_LumB	FARSB	0	0	0	17	0	0	0	0	0	0
BRCA_LumB	FASN	11	1	0	14	0	0	0	0	0	1
BRCA_LumB	FASTKD1	2	0	0	16	1	1	0	0	0	0
BRCA_LumB	FASTKD2	1	2	1	16	3	4	0	0	0	0
BRCA_LumB	FASTKD3	2	1	0	50	3	0	0	0	0	0
BRCA_LumB	FASTKD5	3	0	0	50	6	1	0	0	0	0
BRCA_LumB	FAU	3	1	0	4	0	0	0	0	0	0
BRCA_LumB	FBL	2	0	0	9	0	1	0	0	0	0
BRCA_LumB	FBN1	2	0	0	7	0	5	0	1	0	0
BRCA_LumB	FBRSL1	1	0	0	5	0	0	0	0	0	0
BRCA_LumB	FCF1	0	0	0	18	10	0	0	0	0	0
BRCA_LumB	FDPS	16	0	0	32	0	1	0	1	0	0
BRCA_LumB	FEN1	2	0	0	27	0	1	0	0	0	0
BRCA_LumB	FGFR1OP	5	1	1	16	0	1	0	0	0	0
BRCA_LumB	FIP1L1	0	0	0	18	4	2	0	0	0	0
BRCA_LumB	FKBP1A	3	0	0	10	0	0	0	0	0	0
BRCA_LumB	FKBP2	2	0	0	4	0	0	0	0	0	0
BRCA_LumB	FKBP3	2	0	1	27	1	0	0	0	0	0
BRCA_LumB	FKBP4	3	0	0	35	0	1	0	0	0	0
BRCA_LumB	FLNA	3	0	0	1	0	2	0	0	0	0
BRCA_LumB	FLNB	1	1	0	14	0	4	0	2	0	0
BRCA_LumB	FLYWCH2	8	0	0	25	0	0	0	0	0	0
BRCA_LumB	FMR1	3	1	0	24	2	1	0	0	0	0
BRCA_LumB	FN1	0	1	0	15	1	3	0	1	0	0
BRCA_LumB	FNDC3A	0	3	1	3	8	1	0	0	0	1
BRCA_LumB	FNDC3B	7	0	1	9	2	0	0	0	0	0
BRCA_LumB	FRG1	1	7	0	4	0	1	0	0	0	0
BRCA_LumB	FSCN1	1	0	0	0	0	0	0	0	0	0
BRCA_LumB	FTSJ3	26	0	0	63	7	0	0	0	0	0
BRCA_LumB	FUBP1	4	0	0	14	4	0	0	0	0	0
BRCA_LumB	FUBP3	1	2	0	19	10	1	0	1	0	0
BRCA_LumB	FUS	9	0	0	12	2	0	0	0	0	1
BRCA_LumB	FXR1	7	0	0	36	3	0	0	0	0	0
BRCA_LumB	FXR2	0	8	0	4	20	2	0	0	0	0
BRCA_LumB	FYTTD1	3	0	0	33	1	0	0	0	0	0
BRCA_LumB	G3BP1	1	0	0	18	2	0	0	0	0	0
BRCA_LumB	G3BP2	8	0	0	31	5	1	0	0	0	0
BRCA_LumB	GANAB	1	0	0	23	5	0	0	0	0	0
BRCA_LumB	GAR1	1	0	0	6	1	0	0	0	0	0
BRCA_LumB	GAS2	5	0	0	2	0	1	0	0	0	0
BRCA_LumB	GCN1	0	1	0	31	5	3	0	1	0	0
BRCA_LumB	GDI2	2	0	0	18	5	0	0	0	0	0
BRCA_LumB	GEMIN5	1	0	0	13	1	0	0	1	0	0
BRCA_LumB	GFM1	3	0	0	17	2	1	0	0	0	0
BRCA_LumB	GGCT	0	0	0	15	1	0	0	1	0	0
BRCA_LumB	GIGYF2	0	1	0	6	4	1	0	0	0	0
BRCA_LumB	GLRX3	0	4	1	11	0	0	0	0	0	0
BRCA_LumB	NOP53	0	1	0	1	0	0	0	0	0	0
BRCA_LumB	GMPR2	7	0	0	17	8	0	0	0	0	0
BRCA_LumB	GNE	5	0	0	7	1	0	0	0	0	0
BRCA_LumB	GNL2	2	0	0	9	0	2	0	0	0	0
BRCA_LumB	GNL3	0	1	0	20	2	0	0	0	0	0
BRCA_LumB	GNL3L	3	0	0	23	1	1	0	0	0	0
BRCA_LumB	GOLGA4	1	0	0	9	0	1	0	0	0	0
BRCA_LumB	GOLGB1	0	0	0	11	0	1	0	0	0	0
BRCA_LumB	GOT2	0	2	0	10	0	0	0	0	0	0
BRCA_LumB	GP2	6	0	0	1	0	0	0	0	0	0
BRCA_LumB	GPATCH4	13	0	0	57	4	0	0	0	0	1
BRCA_LumB	GPATCH8	1	2	0	12	3	1	0	0	0	0
BRCA_LumB	GPR161	19	1	0	3	1	1	0	1	0	0
BRCA_LumB	GRB2	7	0	1	21	0	0	0	0	0	0
BRCA_LumB	GRN	1	2	0	8	0	0	0	0	0	0
BRCA_LumB	GRSF1	2	0	0	30	3	0	0	0	0	0
BRCA_LumB	GRWD1	2	2	0	19	1	0	0	0	0	0
BRCA_LumB	GSPT1	5	0	0	65	0	2	0	1	0	0
BRCA_LumB	GSPT2	2	0	0	5	0	1	0	0	0	0
BRCA_LumB	GSTP1	28	0	0	1	0	0	0	0	0	0
BRCA_LumB	GTF2E2	5	13	0	14	7	0	0	1	0	0
BRCA_LumB	GTF2F1	0	0	0	7	9	0	0	0	0	0
BRCA_LumB	GTPBP1	0	0	0	4	20	0	0	0	0	0
BRCA_LumB	GTPBP10	0	0	0	19	2	1	0	0	0	0
BRCA_LumB	GTPBP4	2	0	0	33	0	1	0	0	0	0
BRCA_LumB	H1F0	0	0	0	13	0	0	0	0	0	0
BRCA_LumB	H1FX	1	0	0	9	0	0	0	0	0	0
BRCA_LumB	H2AFY	0	0	0	27	1	0	0	0	0	0
BRCA_LumB	HABP4	0	1	0	2	1	1	0	0	0	0
BRCA_LumB	HADH	2	0	0	15	0	1	0	0	0	0
BRCA_LumB	HADHB	0	1	0	12	5	0	0	0	0	0
BRCA_LumB	HARS2	0	0	0	29	6	0	0	0	0	0
BRCA_LumB	HDAC2	2	3	0	9	0	0	0	0	0	0
BRCA_LumB	HDGF	13	0	0	52	0	1	0	0	0	0
BRCA_LumB	HDLBP	0	1	0	8	7	2	0	0	0	0
BRCA_LumB	HEATR1	18	0	0	54	0	2	0	0	0	0
BRCA_LumB	HEATR6	27	0	4	83	0	1	0	1	0	0
BRCA_LumB	HELZ	23	0	0	50	0	2	0	1	0	0
BRCA_LumB	HELZ2	17	0	1	28	0	1	0	0	0	0
BRCA_LumB	HERC5	1	0	0	7	0	1	0	1	0	0
BRCA_LumB	HIBADH	2	0	0	15	1	0	0	0	0	0
BRCA_LumB	HIST1H1B	0	2	0	15	0	1	0	0	0	0
BRCA_LumB	HIST1H1C	1	1	0	19	0	1	0	0	0	0
BRCA_LumB	HIST1H1D	0	0	0	14	0	0	0	0	0	0
BRCA_LumB	HIST1H1E	0	1	0	18	0	1	0	0	0	0
BRCA_LumB	HIST1H4A	1	1	0	19	0	0	0	0	0	0
BRCA_LumB	HIST1H4B	1	1	0	10	0	1	0	0	0	0
BRCA_LumB	HIST1H4D	0	1	0	9	0	0	0	2	0	0
BRCA_LumB	HIST1H4E	0	1	0	10	1	0	0	0	0	0
BRCA_LumB	HIST1H4F	0	1	0	3	0	0	0	0	0	0
BRCA_LumB	HIST1H4H	0	1	0	9	0	0	0	0	0	0
BRCA_LumB	HIST1H4K	0	4	0	10	0	0	0	0	0	0
BRCA_LumB	HIST1H4L	0	4	0	1	0	0	0	0	0	0
BRCA_LumB	HIST2H4B	1	0	0	2	0	0	0	0	0	0
BRCA_LumB	HLA-A	0	0	0	7	0	1	0	0	0	0
BRCA_LumB	HLTF	4	0	0	40	0	1	0	0	0	0
BRCA_LumB	HMGA1	1	0	0	4	0	0	0	0	0	0
BRCA_LumB	HMGB1	8	2	0	20	3	0	0	0	0	0
BRCA_LumB	HMGB2	1	4	0	27	0	1	0	0	0	0
BRCA_LumB	HMGB3	5	0	0	14	0	0	0	1	0	0
BRCA_LumB	HMGN2	0	3	0	16	0	0	0	0	0	0
BRCA_LumB	HMGN5	0	0	0	28	0	0	0	1	0	0
BRCA_LumB	HNRNPA0	0	0	0	5	2	0	0	0	0	0
BRCA_LumB	HNRNPA1	0	0	0	7	1	0	0	1	0	0
BRCA_LumB	HNRNPA1L2	0	2	0	9	5	0	0	0	0	0
BRCA_LumB	HNRNPA2B1	2	0	1	22	0	0	0	0	0	0
BRCA_LumB	HNRNPA3	2	1	0	14	2	0	0	1	0	0
BRCA_LumB	HNRNPAB	1	0	0	24	0	0	0	0	0	0
BRCA_LumB	HNRNPC	5	0	1	11	1	2	0	0	0	0
BRCA_LumB	HNRNPCL1	0	3	0	0	0	1	0	0	0	0
BRCA_LumB	HNRNPD	1	1	0	5	4	0	0	0	0	0
BRCA_LumB	HNRNPDL	0	1	0	6	7	0	0	0	0	0
BRCA_LumB	HNRNPF	1	1	0	27	5	0	0	0	0	0
BRCA_LumB	HNRNPH1	1	0	0	18	0	0	0	0	0	0
BRCA_LumB	HNRNPH2	0	0	1	6	1	0	0	1	0	0
BRCA_LumB	HNRNPH3	2	1	0	19	6	0	0	0	0	0
BRCA_LumB	HNRNPK	1	1	0	13	3	2	0	0	0	0
BRCA_LumB	HNRNPL	1	0	0	13	0	1	0	0	0	0
BRCA_LumB	HNRNPLL	0	0	0	8	10	0	0	1	0	0
BRCA_LumB	HNRNPM	1	0	1	6	5	1	0	0	0	0
BRCA_LumB	HNRNPR	0	1	0	6	4	2	0	1	0	0
BRCA_LumB	HNRNPU	15	0	0	58	1	0	0	0	0	0
BRCA_LumB	HNRNPUL1	1	0	0	12	5	1	0	0	0	0
BRCA_LumB	HNRNPUL2	1	0	0	14	16	0	0	1	0	0
BRCA_LumB	HOOK1	4	0	1	27	0	0	0	1	0	0
BRCA_LumB	HOXB6	13	0	0	13	0	0	0	0	0	0
BRCA_LumB	HSD17B10	3	0	0	11	0	0	0	0	0	0
BRCA_LumB	HSP90AA1	4	1	0	26	0	1	0	0	0	0
BRCA_LumB	HSP90AB1	2	0	0	31	0	2	0	0	0	0
BRCA_LumB	HSP90B1	1	1	0	10	0	0	0	1	0	0
BRCA_LumB	HSPA1A	0	0	0	11	0	0	0	0	0	0
BRCA_LumB	HSPA1B	0	0	0	8	0	0	0	0	0	0
BRCA_LumB	HSPA5	4	0	0	7	0	2	0	0	0	0
BRCA_LumB	HSPA8	0	6	0	17	2	0	0	0	0	1
BRCA_LumB	HSPA9	0	0	0	30	0	1	0	0	0	0
BRCA_LumB	HSPB1	1	0	0	5	0	0	0	0	0	0
BRCA_LumB	HSPD1	4	1	0	21	0	0	0	0	0	0
BRCA_LumB	HSPE1	4	0	0	15	0	0	0	0	0	0
BRCA_LumB	HTATSF1	2	0	0	21	2	5	0	0	0	0
BRCA_LumB	HUWE1	3	0	0	6	0	6	0	1	1	0
BRCA_LumB	IBA57	17	1	0	25	0	0	0	0	0	0
BRCA_LumB	IDH1	2	0	0	7	0	0	0	0	0	0
BRCA_LumB	IDH2	6	0	0	15	0	0	0	0	0	0
BRCA_LumB	IFI16	18	0	0	3	0	2	0	0	0	0
BRCA_LumB	IFIT2	2	1	0	7	0	0	0	0	0	0
BRCA_LumB	IFIT5	1	2	0	20	0	0	0	0	0	0
BRCA_LumB	IGF2BP1	17	0	1	5	0	0	0	1	0	0
BRCA_LumB	IGF2BP2	5	0	0	0	0	1	0	0	0	0
BRCA_LumB	IGF2BP3	1	0	0	0	0	0	0	0	0	0
BRCA_LumB	ILF2	14	0	0	46	0	1	0	0	0	0
BRCA_LumB	ILF3	3	1	1	13	2	2	0	0	0	0
BRCA_LumB	IMMT	0	0	0	20	5	0	0	0	0	0
BRCA_LumB	IMP3	3	0	0	10	0	0	0	0	0	0
BRCA_LumB	IPO4	7	0	0	32	1	1	0	0	0	0
BRCA_LumB	IPO5	4	1	0	14	5	2	0	0	0	0
BRCA_LumB	IQCG	3	0	0	6	0	0	0	0	0	0
BRCA_LumB	IREB2	4	0	0	21	4	3	0	1	0	0
BRCA_LumB	ISG20L2	13	0	0	77	3	0	0	0	0	0
BRCA_LumB	ISY1	1	0	0	10	7	0	0	0	0	0
BRCA_LumB	JUN	5	0	0	0	0	0	2	0	0	0
BRCA_LumB	KCTD12	0	3	0	0	2	0	0	0	0	0
BRCA_LumB	KDM5A	8	1	0	18	3	2	0	1	0	0
BRCA_LumB	KHDRBS1	5	0	0	15	1	0	0	0	0	0
BRCA_LumB	KHDRBS3	35	0	2	4	0	1	0	1	0	0
BRCA_LumB	KHSRP	0	0	0	8	1	1	0	0	0	0
BRCA_LumB	KIAA0100	11	0	1	44	3	2	0	0	0	0
BRCA_LumB	MARF1	8	0	0	11	0	3	0	0	0	0
BRCA_LumB	KIAA1324	1	0	0	9	0	1	0	1	0	0
BRCA_LumB	VIRMA	40	0	0	70	0	2	0	0	0	0
BRCA_LumB	KIF1C	1	5	0	1	14	1	0	0	0	0
BRCA_LumB	KMT2C	1	3	0	9	0	5	0	1	16	0
BRCA_LumB	KNOP1	7	0	0	63	1	0	0	0	0	0
BRCA_LumB	KPNA2	17	0	0	54	0	0	0	0	0	0
BRCA_LumB	KPNB1	9	1	1	43	0	1	0	0	0	0
BRCA_LumB	KRI1	4	1	0	17	9	0	0	0	0	0
BRCA_LumB	KRR1	4	0	0	28	0	0	0	0	0	0
BRCA_LumB	KRT18	1	0	0	16	0	1	0	0	0	0
BRCA_LumB	KTN1	5	0	0	18	1	1	0	0	0	0
BRCA_LumB	KYAT3	2	1	1	7	2	0	0	0	0	0
BRCA_LumB	LAMA2	3	2	1	1	0	2	0	0	0	0
BRCA_LumB	LARP1	1	0	0	28	1	2	0	1	0	0
BRCA_LumB	LARP1B	0	0	0	20	1	0	0	0	0	0
BRCA_LumB	LARP4	0	0	1	36	1	1	0	0	0	0
BRCA_LumB	LARP4B	2	0	1	39	3	2	0	2	0	0
BRCA_LumB	LARP7	1	5	1	13	7	1	0	1	0	0
BRCA_LumB	LAS1L	5	0	0	21	3	1	0	0	0	0
BRCA_LumB	LASP1	15	1	1	38	1	0	0	0	0	0
BRCA_LumB	LBR	17	0	0	10	1	2	0	0	0	0
BRCA_LumB	LDHA	5	0	0	20	0	0	0	0	0	0
BRCA_LumB	LDHB	1	1	0	4	0	0	0	0	0	0
BRCA_LumB	LEPR	5	0	0	2	1	1	0	0	0	0
BRCA_LumB	LGALS1	0	0	0	4	0	1	0	0	0	0
BRCA_LumB	LGALS3	4	0	0	5	2	0	0	0	0	0
BRCA_LumB	LIMA1	0	0	0	7	0	2	0	0	0	0
BRCA_LumB	LIN28B	5	3	0	0	0	1	0	0	0	0
BRCA_LumB	LIN7C	3	0	0	23	3	0	0	0	0	0
BRCA_LumB	LLPH	4	0	1	28	1	0	0	0	0	0
BRCA_LumB	LMF2	2	1	0	4	0	0	0	0	1	0
BRCA_LumB	LMNA	12	0	0	5	0	1	0	0	0	0
BRCA_LumB	LRP1	1	0	0	4	0	5	0	3	0	0
BRCA_LumB	LRPPRC	1	1	0	17	0	2	0	0	1	0
BRCA_LumB	LRRC47	0	3	0	5	13	0	0	0	0	0
BRCA_LumB	LRRC59	16	0	1	62	0	0	0	0	0	0
BRCA_LumB	LSM1	38	4	1	66	4	0	0	0	0	0
BRCA_LumB	LSM14A	0	1	0	18	4	0	0	0	0	0
BRCA_LumB	LSM14B	15	0	0	68	0	0	0	0	0	0
BRCA_LumB	LSM2	0	0	0	13	0	0	0	0	0	0
BRCA_LumB	LSM3	2	0	0	29	1	0	0	0	0	0
BRCA_LumB	LSM4	5	0	1	12	0	0	0	0	0	0
BRCA_LumB	LSM6	1	0	1	4	0	0	0	0	0	0
BRCA_LumB	LSM8	2	0	0	5	0	0	0	0	0	0
BRCA_LumB	LTA4H	4	0	0	18	3	1	0	0	0	0
BRCA_LumB	LUC7L	9	1	0	21	0	0	0	0	0	0
BRCA_LumB	LUC7L2	0	0	1	11	5	2	0	2	0	0
BRCA_LumB	LUC7L3	18	0	0	26	0	0	0	0	0	0
BRCA_LumB	LYAR	0	0	0	8	0	0	0	0	0	0
BRCA_LumB	MACF1	2	0	0	5	0	5	0	2	0	0
BRCA_LumB	MAGOH	4	0	0	3	0	0	0	0	0	0
BRCA_LumB	MAGOHB	0	0	0	24	0	0	0	0	0	0
BRCA_LumB	MAK16	11	11	1	26	2	0	0	0	0	0
BRCA_LumB	MANF	0	1	0	7	1	0	0	0	0	0
BRCA_LumB	MAP1B	0	0	0	9	0	0	0	1	0	0
BRCA_LumB	MAP2	0	0	0	2	1	6	0	1	0	0
BRCA_LumB	MAP4	0	0	0	5	11	0	0	0	0	0
BRCA_LumB	MAPRE1	3	0	0	66	0	0	0	0	0	0
BRCA_LumB	MAPT	5	1	0	14	0	1	0	0	0	0
BRCA_LumB	MARK2	3	0	2	21	4	3	0	0	0	0
BRCA_LumB	MAT1A	9	0	1	21	0	0	0	0	0	0
BRCA_LumB	MAT2A	0	0	0	12	2	1	0	0	0	0
BRCA_LumB	MATR3	0	0	1	16	2	1	0	0	0	0
BRCA_LumB	MAZ	8	0	0	20	0	2	0	0	0	0
BRCA_LumB	MBNL1	3	0	0	8	1	1	0	0	0	0
BRCA_LumB	MBNL2	2	1	0	10	3	0	0	0	0	0
BRCA_LumB	MBNL3	2	1	0	7	2	0	0	0	0	0
BRCA_LumB	MCAT	0	1	0	6	1	1	0	0	0	0
BRCA_LumB	MCRIP2	9	1	0	16	0	0	0	0	0	0
[truncated: 4,962 more rows]

## Sheet: S5
Supplementary Table 5. RNA-binding protein genomic alterations in Breast Invasive Carcinoma stages (TCGA, PanCancer Atlas) and Breast Cancer (CPTAC).
STAGE	RNA-binding protein	Amplification	Deep Deletion	Fusion	mRNA Upregulation	mRNA Downregulation	Missense Mutation (putative passenger)	Missense Mutation (putative driver)	Truncating mutation (putative passenger)	Truncating mutation (putative driver)	Inframe Mutation (putative passenger)
STAGE I	CCAR2	0	13	0	9	52	0	0	1	0	0
STAGE I	TFB2M	15	0	0	54	1	1	0	0	0	0
STAGE I	MRPL13	14	0	0	54	0	0	0	0	0	0
STAGE I	DAP3	10	0	0	54	0	1	0	0	0	0
STAGE I	YWHAZ	12	0	1	53	0	0	0	0	0	0
STAGE I	DCAF13	11	0	0	53	0	0	0	0	0	0
STAGE I	RBM34	13	0	0	51	0	0	0	0	0	0
STAGE I	ZC3H11A	12	0	0	50	0	2	0	0	0	0
STAGE I	MRPL9	11	0	0	50	0	0	0	0	0	0
STAGE I	MRPS14	10	0	0	49	0	0	0	0	0	0
STAGE I	C1ORF131	12	0	0	46	0	0	0	0	0	0
STAGE I	ENSA	12	0	0	46	0	0	0	0	0	0
STAGE I	NUCKS1	13	0	0	44	0	2	0	0	0	0
STAGE I	PARN	9	0	0	48	1	0	0	0	0	0
STAGE I	RBBP5	12	0	0	38	5	2	0	0	0	0
STAGE I	RPRD2	13	0	0	44	0	0	0	0	0	0
STAGE I	PARP1	11	0	0	45	0	0	0	0	0	0
STAGE I	MTDH	12	0	0	42	0	1	0	0	0	0
STAGE I	PTDSS1	12	0	0	42	0	1	0	0	0	0
STAGE I	ARF1	13	0	0	41	0	0	0	0	0	0
STAGE I	CTTN	22	0	1	27	3	1	0	0	0	0
STAGE I	HEATR1	13	0	0	36	0	3	0	2	0	0
STAGE I	UBAP2L	11	0	0	41	1	1	0	0	0	0
STAGE I	LSM1	19	5	0	27	3	1	0	0	0	0
STAGE I	NTPCR	13	0	0	40	0	0	0	0	0	0
STAGE I	SF3B4	10	0	0	42	0	0	0	1	0	0
STAGE I	YTHDF1	8	1	0	42	2	2	0	0	0	0
STAGE I	PABPC1	12	0	0	40	0	0	0	0	0	0
STAGE I	HNRNPU	15	0	0	34	0	2	0	0	0	0
STAGE I	SCAMP3	11	0	0	39	0	1	0	0	0	0
STAGE I	CHTOP	11	0	0	38	1	0	0	0	0	0
STAGE I	EIF2D	10	0	0	39	2	0	0	0	0	0
STAGE I	PSMD4	11	0	0	39	0	0	0	0	0	0
STAGE I	UTP23	14	0	0	35	0	1	0	0	0	0
STAGE I	DDX19A	1	2	0	5	41	0	0	0	0	0
STAGE I	UTP25	9	0	0	39	0	1	0	0	0	0
STAGE I	RRP15	10	0	0	39	0	0	0	0	0	0
STAGE I	SUCO	10	0	0	38	0	1	0	0	0	0
STAGE I	TPR	7	0	0	38	1	3	0	0	0	0
STAGE I	ISG20L2	10	0	0	37	1	0	0	0	0	0
STAGE I	ILF2	11	0	0	35	0	1	0	0	0	0
STAGE I	RRS1	8	0	0	38	0	1	0	0	0	0
STAGE I	DDX42	4	0	0	33	9	0	0	0	0	0
STAGE I	GPATCH4	10	0	0	32	3	2	0	0	0	0
STAGE I	AGO2	10	0	0	35	0	0	0	0	0	0
STAGE I	HDGF	10	0	0	35	0	0	0	0	0	0
STAGE I	POP1	12	0	0	32	0	1	0	0	0	0
STAGE I	TCEA1	6	0	0	35	4	0	0	0	0	0
STAGE I	TSNAX	12	0	0	33	0	0	0	0	0	0
STAGE I	CCT3	10	0	0	33	0	0	0	1	0	0
STAGE I	PUF60	9	0	0	34	0	0	0	1	0	0
STAGE I	ARHGEF2	11	0	0	31	0	2	0	0	0	0
STAGE I	CACYBP	10	0	0	33	1	0	0	0	0	0
STAGE I	EPRS	10	0	0	32	0	1	0	0	0	0
STAGE I	UCHL5	7	0	0	35	1	0	0	0	0	0
STAGE I	BAG4	18	5	0	16	2	1	0	0	0	0
STAGE I	PRRC2C	10	0	0	28	0	3	0	1	0	0
STAGE I	THUMPD1	11	0	0	32	1	0	0	0	0	0
STAGE I	URB2	13	0	0	30	0	0	0	0	0	0
STAGE I	COA6	14	1	0	26	0	1	0	0	0	0
STAGE I	F11R	11	0	0	29	0	1	0	0	0	0
STAGE I	VIRMA	10	0	1	28	0	2	0	0	0	0
STAGE I	HEATR6	5	0	0	24	9	2	0	0	0	0
STAGE I	KNOP1	8	0	0	31	1	0	0	0	0	0
STAGE I	MRPL24	11	0	0	30	0	0	0	0	0	0
STAGE I	MRPS28	10	0	0	30	0	0	0	0	0	0
STAGE I	DHX38	1	3	0	6	28	1	0	0	0	0
STAGE I	EPPK1	9	0	0	29	0	1	0	0	0	0
STAGE I	RPL30	13	0	0	28	0	0	0	0	0	0
STAGE I	SRP68	3	0	0	28	9	0	0	0	0	0
STAGE I	STAU1	5	0	1	30	2	1	0	0	0	0
STAGE I	STAU2	11	0	0	28	0	0	0	0	0	0
STAGE I	SUPT6H	6	0	0	22	10	1	0	0	0	0
STAGE I	MRPL15	6	0	0	32	0	0	0	0	0	0
STAGE I	MRPL21	16	0	1	20	0	1	0	0	0	0
STAGE I	RPL7	10	0	0	28	0	0	0	0	0	0
STAGE I	TNRC6A	8	0	0	27	1	2	0	0	0	0
STAGE I	ADAR	11	0	0	26	0	1	0	0	0	0
STAGE I	CASC3	8	0	0	20	9	1	0	0	0	0
STAGE I	GSPT1	7	0	0	30	0	0	0	0	0	0
STAGE I	CPNE3	9	0	0	26	0	1	0	0	0	0
STAGE I	CSTF1	6	0	0	24	6	0	0	0	0	0
STAGE I	DIDO1	8	0	0	25	1	2	0	0	0	0
STAGE I	MRPS21	13	0	0	23	0	0	0	0	0	0
STAGE I	RBM8A	9	0	0	24	1	2	0	0	0	0
STAGE I	RIDA	12	0	1	23	0	0	0	0	0	0
STAGE I	YTHDF3	9	0	0	25	2	0	0	0	0	0
STAGE I	CLTC	7	0	2	26	0	0	0	0	0	0
STAGE I	MRPL45	6	0	0	19	9	1	0	0	0	0
STAGE I	NVL	10	0	0	24	0	0	0	1	0	0
STAGE I	YWHAB	4	0	0	26	5	0	0	0	0	0
STAGE I	EIF3E	11	0	0	23	0	0	0	0	0	0
STAGE I	ERAL1	7	0	0	23	5	0	0	0	0	0
STAGE I	FDPS	11	0	0	23	0	0	0	0	0	0
STAGE I	MEX3A	11	0	0	24	0	0	0	0	0	0
STAGE I	C1ORF35	16	0	0	20	0	0	0	0	0	0
STAGE I	NOL11	7	0	0	27	0	1	0	0	0	0
STAGE I	PRKDC	8	0	0	24	0	1	0	0	0	0
STAGE I	TRMT1L	9	1	0	23	0	1	0	0	0	0
STAGE I	UBFD1	11	0	1	24	0	0	0	0	0	0
STAGE I	BOP1	9	0	0	23	0	0	0	0	0	0
STAGE I	SNHG28	10	0	0	22	0	0	0	0	0	0
STAGE I	DARS2	14	0	0	22	0	0	0	0	0	0
STAGE I	LUC7L	7	0	0	25	0	0	0	0	0	0
STAGE I	PRPF3	13	0	0	18	0	1	0	0	0	0
STAGE I	RBM12B	10	0	0	20	2	0	0	0	0	0
STAGE I	RSL1D1	7	0	0	25	0	0	0	0	0	0
STAGE I	SMG1	8	0	1	21	0	2	0	1	0	0
STAGE I	TAGLN2	10	0	0	22	0	0	0	0	0	0
STAGE I	CCDC47	5	0	0	26	0	0	0	0	0	0
STAGE I	EIF4A3	3	0	0	28	0	0	0	0	0	0
STAGE I	FTSJ3	4	0	0	23	3	1	0	0	0	0
STAGE I	GPR161	12	0	0	17	0	2	0	0	0	0
STAGE I	HELZ	6	0	2	20	3	0	0	0	0	0
STAGE I	IBA57	13	0	0	18	0	0	0	0	0	0
STAGE I	MRPS23	5	0	0	26	0	0	0	0	0	0
STAGE I	NMT1	1	1	0	18	10	1	0	0	0	0
STAGE I	SNTB1	14	0	0	16	0	1	0	0	0	0
STAGE I	DDX27	5	1	1	22	1	0	0	0	0	1
STAGE I	DHX9	11	0	1	16	1	2	0	1	0	0
STAGE I	LSM14B	5	0	0	23	2	0	0	0	0	0
STAGE I	NUFIP2	7	0	0	23	0	0	0	0	0	0
STAGE I	RC3H1	10	0	0	20	0	0	0	0	0	0
STAGE I	RNPS1	7	0	0	22	0	0	0	1	0	0
STAGE I	RPS27	14	0	0	19	0	0	0	0	0	0
STAGE I	TACO1	5	0	0	25	0	0	0	0	0	0
STAGE I	ZNF768	10	0	0	19	0	1	0	0	0	0
STAGE I	KMT2C	1	3	0	6	0	6	0	0	12	1
STAGE I	LRRC59	9	0	0	20	0	0	0	0	0	0
STAGE I	TPD52L2	9	0	0	20	0	0	0	0	0	0
STAGE I	UBE2I	7	0	0	22	0	0	0	0	0	0
STAGE I	FUS	10	0	0	16	2	0	0	0	0	0
STAGE I	MRPL10	3	0	0	17	9	0	0	0	0	0
STAGE I	SPAG9	7	1	0	16	1	4	0	0	0	0
STAGE I	UBE2O	2	2	0	20	3	1	0	0	0	0
STAGE I	EIF4ENIF1	1	0	0	8	16	1	0	1	0	0
STAGE I	NBPF10	9	0	0	16	1	2	0	0	0	0
STAGE I	NUDT16L1	8	0	0	19	0	0	0	0	0	0
STAGE I	RPRD1B	2	0	0	23	3	0	0	0	0	0
STAGE I	XRCC6	0	0	0	9	18	0	0	0	0	0
STAGE I	CCDC43	0	0	0	21	3	1	0	1	0	0
STAGE I	KHDRBS3	11	0	1	13	0	1	0	0	0	0
STAGE I	MRPS7	3	0	0	23	0	1	0	0	0	0
STAGE I	RBM22	0	0	0	15	11	0	0	0	0	0
STAGE I	SAP30BP	3	0	0	22	1	0	0	0	0	0
STAGE I	SCAMP2	1	0	0	10	14	1	0	0	0	0
STAGE I	ZCCHC3	0	0	0	20	4	2	0	0	0	0
STAGE I	CGN	11	0	0	9	0	4	0	1	0	0
STAGE I	DHX8	1	0	0	11	13	0	0	0	0	0
STAGE I	EIF3H	15	0	1	9	0	0	0	0	0	0
STAGE I	FLYWCH2	8	0	0	18	0	0	0	0	0	0
STAGE I	MARF1	8	0	0	16	0	2	0	0	0	0
STAGE I	PLEC	9	0	0	13	1	1	0	1	0	0
STAGE I	RPL8	9	0	0	16	0	0	0	0	0	0
STAGE I	RTCB	2	0	0	6	17	0	0	0	0	0
STAGE I	TBL3	7	0	0	18	0	0	0	0	0	0
STAGE I	ZC3H18	1	4	0	5	15	0	0	0	0	0
STAGE I	CARHSP1	8	0	0	17	0	0	0	0	0	0
STAGE I	CLNS1A	9	0	1	13	1	0	0	0	0	0
STAGE I	DDX5	5	0	0	15	3	2	0	0	0	0
STAGE I	IFI16	10	0	0	12	0	2	0	0	0	0
STAGE I	KIAA0100	6	0	0	15	0	3	0	0	0	0
STAGE I	LARP4B	2	0	1	19	1	0	0	1	0	0
STAGE I	MAZ	9	0	0	14	0	1	0	0	0	1
STAGE I	PRPF6	9	0	0	13	2	0	0	0	0	0
STAGE I	RARS2	1	1	0	5	17	0	0	0	0	0
STAGE I	SF3A1	1	0	1	5	16	1	0	0	0	0
STAGE I	UTP18	7	0	0	15	2	0	0	0	0	0
STAGE I	ZNFX1	7	0	1	15	0	2	0	0	0	0
STAGE I	DBR1	1	0	0	17	6	0	0	0	0	0
STAGE I	LMNA	10	1	0	12	0	1	0	0	0	0
STAGE I	LSM14A	1	0	0	21	1	0	0	0	0	0
STAGE I	MAK16	5	7	0	11	0	0	0	0	0	0
STAGE I	NDRG1	10	1	0	12	0	1	0	0	0	0
STAGE I	NSRP1	4	0	0	14	5	0	0	0	0	0
STAGE I	SRRM2	8	0	0	16	0	0	0	0	0	0
STAGE I	UTP3	2	0	0	15	7	0	0	0	0	0
STAGE I	CSE1L	5	0	1	16	0	0	0	0	0	0
STAGE I	DCLRE1C	2	0	0	19	0	1	0	0	0	0
STAGE I	DDX31	2	0	0	12	7	1	0	0	0	0
STAGE I	DEK	2	0	1	18	0	1	0	0	0	0
STAGE I	DNTTIP2	1	0	0	14	4	2	0	1	0	0
STAGE I	HELZ2	9	0	0	12	0	1	0	0	0	0
STAGE I	LBR	10	0	0	11	0	1	0	0	0	0
STAGE I	NCOA5	2	0	0	16	3	1	0	0	0	0
STAGE I	RBBP6	8	0	0	13	0	1	0	0	0	0
STAGE I	RPL19	7	0	0	13	0	2	0	0	0	0
STAGE I	RPS15A	8	0	0	14	0	0	0	0	0	0
STAGE I	SF3B2	6	0	0	12	7	0	0	0	0	0
STAGE I	USP36	2	0	0	16	1	3	0	0	0	0
STAGE I	XRN2	3	0	0	17	4	0	0	0	0	0
STAGE I	ADD1	2	0	0	5	14	0	0	0	0	0
STAGE I	AKAP1	5	0	0	16	0	0	0	0	0	0
STAGE I	ALDOA	9	0	1	10	0	1	0	0	0	0
STAGE I	ANXA7	3	0	0	13	5	0	0	0	0	0
STAGE I	ATXN2L	7	0	0	14	0	0	0	0	0	0
STAGE I	DDX52	3	0	0	16	2	0	0	0	0	0
STAGE I	GTPBP4	2	0	0	19	0	0	0	0	0	0
STAGE I	MSI2	5	0	1	15	0	0	0	0	0	0
STAGE I	MTPAP	1	1	0	16	1	1	0	1	0	0
STAGE I	MYO18A	6	0	0	12	0	3	0	0	0	0
STAGE I	NAT10	4	0	0	15	0	3	0	0	0	0
STAGE I	NSA2	1	2	1	14	3	0	0	0	0	0
STAGE I	PC	12	0	1	10	0	1	0	1	0	0
STAGE I	POLDIP3	0	0	0	10	12	0	0	0	0	0
STAGE I	RBM39	2	0	0	15	2	1	0	1	0	0
STAGE I	RPL23A	6	0	0	15	0	0	0	0	0	0
STAGE I	RPUSD4	0	0	0	9	11	1	0	0	0	0
STAGE I	TEFM	2	0	0	12	7	0	0	0	0	0
STAGE I	ZC3H7A	9	0	0	11	0	2	0	0	0	0
STAGE I	CDC5L	3	0	0	14	3	0	0	0	0	0
STAGE I	COL14A1	14	1	0	2	0	3	0	1	0	0
STAGE I	CSDE1	1	0	0	13	5	1	0	0	0	0
STAGE I	DDX41	1	0	0	16	2	1	0	0	0	0
STAGE I	DHCR7	8	0	0	12	1	0	0	0	0	0
STAGE I	FASTKD5	1	0	0	16	2	1	0	0	0	0
STAGE I	HUWE1	2	2	0	7	0	9	0	0	0	0
STAGE I	MFAP1	0	1	0	6	12	1	0	0	0	0
STAGE I	MRPL27	9	0	0	11	0	0	0	0	0	0
STAGE I	MRPL28	7	0	0	13	0	0	0	0	0	0
STAGE I	MRPS31	0	1	0	8	11	0	0	0	0	0
STAGE I	NCBP2	2	1	0	16	1	0	0	0	0	0
STAGE I	NFX1	1	0	0	12	4	2	0	1	0	0
STAGE I	NME1	7	0	0	13	0	0	0	0	0	0
STAGE I	PRPF4B	1	2	1	10	3	3	0	0	0	0
STAGE I	RBM4B	8	0	0	11	1	0	0	0	0	0
STAGE I	S100A9	13	0	0	8	0	0	0	0	0	0
STAGE I	SCAF4	0	0	0	13	5	1	0	0	0	1
STAGE I	SF3A3	3	0	0	14	4	0	0	0	0	0
STAGE I	TUFM	9	0	0	13	0	1	0	0	0	0
STAGE I	UNK	3	0	0	16	0	0	0	1	0	0
STAGE I	AATF	3	0	1	13	2	0	0	0	0	0
STAGE I	ABT1	1	0	0	16	1	1	0	0	0	0
STAGE I	CPSF4	2	0	0	16	0	1	0	0	0	0
STAGE I	CRNKL1	3	0	0	15	0	3	0	0	0	0
STAGE I	DDX47	0	0	0	13	6	1	0	0	0	0
STAGE I	ESF1	1	0	0	15	1	2	0	0	0	0
STAGE I	FASTKD3	1	0	0	18	0	0	0	0	0	0
STAGE I	GDI2	2	0	0	17	0	0	0	0	0	0
STAGE I	ILF3	1	0	0	15	0	3	0	0	0	0
STAGE I	LUC7L3	8	0	0	11	0	0	0	0	0	0
STAGE I	MAPRE1	1	0	0	18	0	0	0	0	0	0
STAGE I	MRPS35	2	0	0	13	4	0	0	0	0	0
STAGE I	NOM1	2	0	0	15	2	0	0	0	0	0
STAGE I	PPHLN1	2	0	0	15	2	0	0	0	0	0
STAGE I	PRPF8	0	2	0	2	13	2	0	1	0	0
STAGE I	PTPN1	6	0	0	14	0	0	0	0	0	0
STAGE I	RBM38	7	0	1	12	1	0	0	0	0	0
STAGE I	RBM4	8	0	0	10	1	0	0	0	0	0
STAGE I	RPL7L1	2	0	0	13	4	0	0	0	0	0
STAGE I	RRP36	2	0	0	17	0	0	0	0	0	0
STAGE I	SARS	0	0	0	5	12	1	0	1	0	0
STAGE I	SEC31A	3	1	0	11	4	1	0	0	0	0
STAGE I	SEC62	4	0	0	13	3	0	0	0	0	0
STAGE I	SLBP	3	2	0	15	0	0	0	0	0	0
STAGE I	SRSF2	7	0	0	16	0	0	0	0	0	0
STAGE I	SSRP1	1	0	0	17	1	0	0	0	0	0
STAGE I	SUMO2	3	0	0	17	0	1	0	0	1	0
STAGE I	TRAP1	11	0	0	11	0	0	0	0	0	0
STAGE I	TRMT6	2	0	0	17	1	0	0	0	0	0
STAGE I	USO1	2	0	0	14	2	1	0	0	0	0
STAGE I	ZNF346	1	0	0	15	3	1	0	0	0	0
STAGE I	CELF2	2	0	0	15	0	1	0	0	0	0
STAGE I	DHX29	0	1	0	12	2	1	0	2	0	0
STAGE I	DROSHA	2	0	0	14	1	1	0	0	0	0
STAGE I	EIF4G1	4	0	0	10	4	0	0	0	1	0
STAGE I	FAM120A	1	1	0	12	4	2	0	0	0	0
STAGE I	FNDC3B	3	0	0	14	0	1	0	0	0	0
STAGE I	FUBP3	3	0	0	5	10	0	0	0	0	0
STAGE I	FYTTD1	1	1	0	13	3	0	0	0	0	0
STAGE I	GTF2E2	0	11	0	5	2	0	0	0	0	0
STAGE I	HNRNPF	0	0	0	13	5	0	0	0	0	0
STAGE I	HNRNPLL	2	0	0	11	4	0	0	1	0	0
STAGE I	HNRNPUL1	1	0	0	13	2	1	0	1	0	0
STAGE I	IGF2BP2	4	0	0	13	0	1	0	0	0	0
STAGE I	LASP1	5	0	0	12	0	1	0	0	0	0
STAGE I	MRPL16	1	1	0	16	0	0	0	0	0	0
STAGE I	MRPL2	2	0	0	15	0	1	0	0	0	0
STAGE I	NAA50	1	0	0	16	0	1	0	0	0	0
STAGE I	NGDN	0	0	0	15	3	1	0	0	0	0
STAGE I	NOA1	0	0	1	16	1	0	0	0	0	0
STAGE I	NOL6	1	0	0	15	2	0	0	0	0	0
STAGE I	NUPL2	2	1	0	14	1	1	0	0	0	0
STAGE I	PCBP2	2	0	0	7	7	2	0	0	0	0
STAGE I	RNF10	0	0	0	11	5	2	0	0	0	0
STAGE I	RPL38	3	1	0	14	0	0	0	0	0	0
STAGE I	RTF1	0	2	0	3	12	1	0	0	0	0
STAGE I	S100A16	11	0	0	7	0	0	0	0	0	0
STAGE I	SRP54	2	0	0	13	2	1	0	0	0	0
STAGE I	TAF15	3	1	0	11	4	0	0	0	0	0
STAGE I	TRA2B	3	0	0	15	0	0	0	0	0	0
STAGE I	ZNF598	7	1	0	11	0	0	0	0	0	0
STAGE I	ABCF1	0	1	0	16	1	0	0	0	0	0
STAGE I	ATP5F1C	2	0	0	15	0	0	0	0	0	0
STAGE I	BAZ1B	0	0	0	14	2	0	0	1	0	0
STAGE I	BRD2	1	0	0	10	6	0	0	0	0	0
STAGE I	C12ORF43	4	0	0	11	5	0	0	0	0	0
STAGE I	DHX16	0	0	0	11	6	0	0	0	0	0
STAGE I	DNAJB12	2	0	1	8	6	0	0	0	0	0
STAGE I	DNAJC21	1	0	0	15	1	0	0	0	0	0
STAGE I	DUSP14	3	0	0	14	0	0	0	0	0	0
STAGE I	EIF3C	7	0	0	10	0	0	0	0	0	0
STAGE I	ELAC2	0	1	0	1	14	1	0	0	0	0
STAGE I	KPNA2	6	0	0	11	1	1	0	0	0	0
STAGE I	METTL16	0	1	0	7	9	0	0	0	0	0
STAGE I	MRPL11	8	0	1	9	0	0	0	0	0	0
STAGE I	NCBP3	0	1	0	2	13	1	0	0	0	0
STAGE I	NOL7	3	0	0	14	0	0	0	0	0	0
STAGE I	NOP56	0	0	0	15	0	2	0	0	0	0
STAGE I	PDCD6IP	2	1	0	8	5	1	0	0	0	0
STAGE I	PRPF38A	2	0	0	15	0	0	0	0	0	0
STAGE I	PSIP1	2	0	0	15	0	0	0	1	0	1
STAGE I	PWP2	2	0	0	12	2	1	0	0	0	0
STAGE I	RALY	3	0	0	13	0	1	0	0	0	0
STAGE I	RBPMS	0	11	0	6	0	0	0	0	0	0
STAGE I	RPS20	6	0	0	11	0	0	0	0	0	0
STAGE I	RRP1B	2	0	0	15	0	0	0	0	0	0
STAGE I	SAMD4A	1	0	0	16	0	1	0	0	0	0
STAGE I	SDAD1	2	0	0	9	4	2	0	0	0	0
STAGE I	SNW1	0	0	0	5	12	0	0	0	0	0
STAGE I	STRAP	1	0	0	15	1	0	0	0	0	0
STAGE I	TRIP6	2	0	0	15	0	0	0	0	0	0
STAGE I	USP10	0	7	0	2	12	0	0	0	0	0
STAGE I	WDR33	0	0	0	8	8	1	0	0	0	0
STAGE I	XRN1	0	0	0	12	0	3	0	2	0	0
STAGE I	ZC3HAV1	2	0	1	8	3	2	0	1	0	0
STAGE I	ADK	5	0	0	10	1	0	0	0	0	0
STAGE I	AQR	0	1	0	7	7	1	0	0	0	0
STAGE I	ARPC1B	2	0	0	14	0	0	0	0	0	0
STAGE I	ATXN2	0	0	1	10	3	1	0	0	1	0
STAGE I	BTF3	1	2	0	6	6	1	0	0	0	0
STAGE I	C4BPA	11	0	1	4	0	0	0	1	0	0
STAGE I	CD3EAP	1	0	0	14	0	1	0	0	0	0
STAGE I	CDC42EP4	4	0	1	11	0	0	0	0	0	0
STAGE I	CPSF7	1	0	0	12	4	0	0	0	0	0
STAGE I	DCTN2	3	0	0	13	2	0	0	0	0	0
STAGE I	DDX23	0	0	0	13	2	1	0	0	0	0
STAGE I	DDX56	1	0	0	13	2	0	0	0	0	0
STAGE I	DIMT1	0	2	0	10	3	1	0	0	0	0
STAGE I	EXOSC10	0	0	0	9	7	0	0	0	0	0
STAGE I	FAM133B	1	0	0	14	1	0	0	0	0	0
STAGE I	FAM32A	1	0	0	12	3	0	0	0	0	0
STAGE I	FASN	2	1	0	11	0	2	0	0	0	0
STAGE I	GSTP1	7	0	0	8	1	1	0	0	0	0
STAGE I	GTPBP10	1	0	0	14	1	0	0	0	0	0
STAGE I	HNRNPUL2	0	0	0	7	8	0	0	1	0	0
STAGE I	IDH2	1	0	0	15	0	0	0	0	0	0
STAGE I	IQCG	1	1	0	13	0	1	0	0	0	0
STAGE I	ISY1	0	0	0	14	2	0	0	0	0	0
STAGE I	MCRIP2	7	0	0	9	0	0	0	0	0	0
STAGE I	MDH1	5	0	0	13	0	0	0	1	0	0
STAGE I	MKRN1	2	0	0	6	8	0	0	0	0	0
STAGE I	PABPC1L	4	0	0	12	0	0	0	0	0	0
STAGE I	PATL1	2	1	0	13	1	0	0	0	0	0
STAGE I	POLR2B	0	0	0	12	3	0	0	1	0	0
STAGE I	PTCD1	2	0	0	11	3	0	0	0	0	0
STAGE I	PTCD2	1	2	0	6	6	1	0	0	0	0
STAGE I	RBM14	8	0	0	6	1	1	0	0	0	0
STAGE I	RBMS1	0	0	0	15	0	1	0	0	0	0
STAGE I	SEC63	1	0	0	8	6	1	0	0	0	0
STAGE I	SEPT7	1	0	0	13	2	0	0	0	0	0
STAGE I	SPEN	0	0	0	7	4	2	0	0	3	0
STAGE I	SYNCRIP	1	0	0	12	3	0	0	0	0	0
STAGE I	TOP2A	5	0	0	11	0	0	0	0	0	0
STAGE I	TRIM28	2	0	0	14	0	0	0	0	0	0
STAGE I	URB1	1	0	0	12	2	1	0	0	0	0
STAGE I	WDR3	0	0	0	14	1	1	0	0	0	0
STAGE I	YTHDC2	0	1	0	13	1	0	0	1	0	0
STAGE I	ZNF207	3	0	0	11	1	0	0	1	0	0
STAGE I	ALYREF	2	1	0	12	0	0	0	0	0	0
STAGE I	APEX1	1	0	0	12	3	1	0	0	0	0
STAGE I	BCLAF1	1	0	0	6	2	5	0	1	0	0
STAGE I	BYSL	2	0	0	13	0	1	0	0	0	0
STAGE I	RTRAF	1	0	0	12	2	0	0	0	0	0
STAGE I	CANX	2	0	0	14	0	0	0	0	0	0
STAGE I	CCDC59	1	0	1	13	0	0	0	0	0	0
STAGE I	CHERP	1	0	0	13	2	0	0	0	0	0
STAGE I	CHMP4B	2	0	0	13	0	0	0	0	0	0
STAGE I	CLASP2	3	1	0	10	1	1	0	0	0	0
STAGE I	CNN2	0	3	0	12	0	0	0	0	0	0
STAGE I	CORO1A	9	0	0	5	0	1	0	0	0	0
STAGE I	CSRP1	10	0	0	5	0	0	0	0	0	0
STAGE I	CSTF3	4	0	0	11	0	1	0	0	0	0
STAGE I	CTNND1	1	0	0	7	6	1	0	0	0	0
STAGE I	DDX50	0	0	0	8	6	1	0	0	0	0
STAGE I	DHX36	0	0	0	12	2	1	0	0	0	0
STAGE I	EDC4	1	2	0	5	8	0	0	0	0	0
STAGE I	EFTUD2	1	0	0	14	0	0	0	0	0	0
STAGE I	ELAVL1	2	0	0	12	0	1	0	0	0	0
STAGE I	FKBP3	0	0	0	14	1	0	0	0	0	0
STAGE I	GMPR2	0	0	0	6	9	0	0	0	0	0
STAGE I	GNL2	4	0	0	13	0	0	0	0	0	0
STAGE I	GRSF1	1	0	1	11	2	0	0	0	0	0
STAGE I	HNRNPD	3	0	0	11	1	0	0	0	0	0
STAGE I	LAMA2	3	0	1	9	0	3	0	0	0	0
STAGE I	LSM2	2	0	0	13	1	0	0	0	0	0
STAGE I	MAGOHB	0	0	0	15	0	0	0	0	0	0
STAGE I	MKRN2	1	0	0	9	5	0	0	0	0	0
STAGE I	MKRN3	2	1	0	11	0	1	0	0	0	0
STAGE I	MRPL3	0	0	0	14	1	0	0	0	0	0
STAGE I	MRPS10	1	1	0	12	2	0	0	0	0	0
STAGE I	MRPS18A	3	0	0	12	0	0	0	0	0	0
STAGE I	NOP14	1	0	0	12	1	1	0	0	0	0
STAGE I	NOP16	1	0	0	13	0	1	0	0	0	0
STAGE I	PEF1	2	0	0	10	3	2	0	0	0	0
STAGE I	POP7	2	0	0	13	0	0	0	0	0	0
STAGE I	PRRC2A	2	0	1	10	2	0	0	0	0	0
STAGE I	RBM12	2	0	0	11	0	2	0	0	0	0
STAGE I	RBM15B	0	0	0	8	6	1	0	0	0	0
STAGE I	RBMXL1	0	0	0	10	4	1	0	0	0	0
STAGE I	RPL10	1	1	0	12	1	0	0	0	0	0
STAGE I	RPS2	7	0	0	8	0	0	0	0	0	0
STAGE I	RPS21	6	0	0	9	0	0	0	0	0	0
STAGE I	RPS5	2	0	0	9	0	4	0	0	0	0
STAGE I	RPUSD2	0	2	0	8	5	0	0	0	0	0
STAGE I	RRBP1	3	0	0	12	0	0	0	0	0	0
STAGE I	SF1	1	0	1	7	4	2	0	0	0	0
STAGE I	SND1	1	0	0	11	3	1	0	0	0	0
STAGE I	SNIP1	2	0	0	7	7	0	0	0	0	0
STAGE I	SRSF3	1	0	0	12	2	0	0	0	0	0
STAGE I	SRSF6	5	0	0	12	1	0	0	0	0	0
STAGE I	SSBP1	2	1	0	13	0	0	0	0	0	0
STAGE I	STX7	5	0	0	11	3	0	0	0	0	0
STAGE I	ELOA	0	0	0	8	5	1	0	1	0	0
STAGE I	TCP1	1	3	0	12	0	0	0	0	0	0
STAGE I	TMEM214	0	1	0	12	0	2	0	0	0	0
STAGE I	TOP1	1	0	1	10	3	0	0	0	0	0
STAGE I	TRA2A	2	1	0	12	0	0	0	0	0	0
STAGE I	UBA1	2	2	0	9	0	2	0	0	0	0
STAGE I	UPF1	1	0	0	10	3	1	0	0	0	0
STAGE I	USP42	0	0	0	11	4	0	0	0	0	0
STAGE I	XPO5	3	0	0	12	0	0	0	0	0	0
STAGE I	ACO1	1	0	1	11	0	0	0	1	0	0
STAGE I	AGO3	1	0	0	11	0	1	0	1	0	0
STAGE I	AKAP8	4	0	0	10	0	0	0	0	0	0
STAGE I	AKAP8L	4	0	1	7	0	2	0	0	0	0
STAGE I	ANKRD17	1	0	0	9	3	1	0	0	0	0
STAGE I	API5	1	0	0	9	2	2	0	1	0	0
STAGE I	CAPRIN1	3	0	0	9	1	1	0	0	0	0
STAGE I	CC2D1B	2	0	0	9	2	1	0	0	0	0
STAGE I	CCDC137	2	0	0	12	0	0	0	0	0	0
STAGE I	CCT2	3	0	0	11	0	0	0	0	0	0
STAGE I	CCT4	2	0	0	9	1	2	0	0	0	0
STAGE I	CCT6A	3	0	0	14	0	0	0	0	0	0
STAGE I	CDK13	1	0	0	6	5	2	0	0	0	0
STAGE I	DDX39B	3	0	1	11	0	0	0	0	0	0
STAGE I	EIF2S2	3	0	0	11	0	0	0	0	0	0
STAGE I	EIF3A	2	0	0	6	8	0	0	0	0	0
STAGE I	EIF3B	1	1	0	13	0	0	0	0	0	0
STAGE I	EIF4B	1	0	0	11	1	1	0	0	0	0
STAGE I	ETF1	0	0	0	14	0	0	0	0	0	0
STAGE I	FAM98A	1	0	0	11	0	2	0	0	0	0
STAGE I	FCF1	0	0	0	5	8	1	0	0	0	0
STAGE I	FIP1L1	0	0	0	12	2	0	0	0	0	0
STAGE I	GANAB	0	0	0	7	5	2	0	0	0	0
STAGE I	GOLGB1	0	0	0	10	1	2	0	1	0	0
STAGE I	GTPBP1	1	0	1	4	8	0	0	0	0	0
STAGE I	HADHB	0	0	1	11	3	0	0	0	0	0
STAGE I	HARS2	0	0	0	13	1	0	0	0	0	0
STAGE I	HDAC2	1	0	0	12	0	1	0	0	0	0
STAGE I	HIBADH	1	0	0	13	0	0	0	0	0	0
STAGE I	HMGB2	0	2	0	12	1	1	0	0	0	0
STAGE I	HNRNPH3	1	1	0	9	3	1	0	0	0	0
STAGE I	IPO4	1	0	0	11	2	1	0	0	0	0
STAGE I	KPNB1	2	0	0	12	0	0	0	0	0	0
STAGE I	KRI1	1	0	0	9	1	2	0	1	0	0
STAGE I	LRPPRC	2	0	0	8	0	4	0	0	0	0
STAGE I	MRPL32	1	0	0	13	0	0	0	0	0	0
STAGE I	MRPS30	3	0	0	11	0	0	0	0	0	0
STAGE I	MTERF1	1	0	0	12	1	0	0	0	0	0
STAGE I	MTHFD1	0	0	0	12	1	1	0	0	0	0
STAGE I	MTIF2	2	0	0	11	0	1	0	0	0	0
STAGE I	MYH14	2	0	1	10	0	1	0	0	0	0
STAGE I	MYH9	2	1	0	6	1	3	0	0	0	1
STAGE I	P4HB	2	1	0	11	0	0	0	0	0	0
STAGE I	PAIP1	2	0	0	12	0	0	0	0	0	0
STAGE I	PARP12	2	0	0	12	0	0	0	0	0	0
STAGE I	PCNP	1	0	0	10	3	0	0	0	0	0
STAGE I	PDCD11	0	1	0	9	2	2	0	0	0	0
STAGE I	PHF3	0	0	0	9	4	1	0	0	0	0
STAGE I	PNPT1	2	0	0	11	0	1	0	0	0	0
STAGE I	PPRC1	0	1	0	10	2	1	0	0	0	0
STAGE I	PRPF31	2	0	0	10	0	2	0	0	0	0
STAGE I	PUM3	1	0	0	13	0	0	0	0	0	0
STAGE I	PYM1	0	0	0	14	0	0	0	0	0	0
STAGE I	RBM23	0	0	0	7	7	0	0	0	0	0
STAGE I	RPLP0	0	1	0	12	0	1	0	0	0	0
STAGE I	S100A4	12	0	0	3	0	0	0	0	0	0
STAGE I	SERBP1	1	0	0	13	0	0	0	0	0	0
STAGE I	SNRPC	2	0	0	12	0	0	0	0	0	0
STAGE I	SORBS2	0	1	0	13	0	0	0	0	0	0
STAGE I	SRBD1	3	0	1	8	2	1	0	0	0	0
STAGE I	ST13	1	0	0	8	6	0	0	0	0	0
STAGE I	SUPT16H	0	1	0	10	1	3	0	0	0	0
STAGE I	TNRC6B	0	0	0	7	7	0	0	0	0	0
STAGE I	TPX2	2	1	0	12	0	1	0	0	0	0
STAGE I	U2AF2	5	0	0	8	1	0	0	0	0	0
STAGE I	U2SURP	0	0	0	9	3	2	0	0	0	0
STAGE I	UBAP2	1	0	1	11	1	0	0	0	0	0
STAGE I	UTP14A	2	0	0	11	0	1	0	0	0	0
STAGE I	UTP15	2	2	0	10	1	0	0	0	0	0
STAGE I	WDR36	1	1	0	11	1	1	0	0	0	0
STAGE I	WDR43	0	0	0	13	1	0	0	0	0	0
STAGE I	YARS2	1	0	0	13	0	0	0	0	0	0
STAGE I	YTHDF2	0	1	0	6	6	0	0	1	0	0
STAGE I	ZCCHC9	0	2	0	13	0	0	0	0	0	0
STAGE I	ZFC3H1	3	0	0	7	0	3	0	1	0	0
STAGE I	ZYX	2	0	0	11	0	1	0	0	0	0
STAGE I	AGO1	1	0	0	8	2	2	0	0	0	0
STAGE I	ANKHD1	0	0	1	7	0	3	0	2	0	0
STAGE I	BMS1	2	0	0	12	1	0	0	0	0	0
STAGE I	BRIX1	1	0	0	11	0	1	0	0	0	0
STAGE I	CALD1	1	0	0	8	0	4	0	0	0	0
STAGE I	CAT	6	0	1	9	0	0	0	0	0	0
STAGE I	CFAP20	0	2	0	2	8	1	0	0	0	0
STAGE I	DAZAP1	0	3	0	8	0	0	0	2	0	0
STAGE I	DBNL	3	1	0	12	1	0	0	0	0	0
STAGE I	DDX55	1	0	0	10	1	1	0	0	0	0
STAGE I	DNAJA1	2	0	0	11	0	0	0	0	0	0
STAGE I	DUSP11	1	0	0	10	3	0	0	0	0	0
STAGE I	EIF4H	0	0	0	9	4	0	0	0	0	0
STAGE I	ELOF1	2	0	0	10	1	1	0	0	0	0
STAGE I	EMG1	0	0	0	13	0	0	0	0	0	0
STAGE I	EPB41L2	0	1	0	10	0	2	0	0	0	0
STAGE I	EXOSC9	1	0	0	10	1	1	0	0	0	0
STAGE I	FBL	1	0	0	10	0	2	0	0	0	0
STAGE I	FKBP1A	0	0	0	13	0	0	0	0	0	0
STAGE I	FLNB	3	0	0	10	0	2	0	0	0	1
STAGE I	FMR1	3	1	0	8	0	1	0	0	0	0
STAGE I	FUBP1	0	0	1	9	3	0	0	0	0	0
STAGE I	FXR2	0	0	0	3	10	0	0	0	0	0
STAGE I	G3BP2	2	0	0	8	3	0	0	0	0	0
STAGE I	GP2	8	0	0	6	0	0	0	0	0	0
STAGE I	HNRNPA2B1	3	0	0	8	0	3	0	0	0	0
STAGE I	KDM5A	0	0	0	12	1	0	0	0	0	0
STAGE I	LIN7C	3	0	0	9	1	0	0	0	0	0
STAGE I	MAPT	1	0	1	10	0	1	0	0	0	0
STAGE I	MBNL1	0	1	0	12	0	0	0	0	0	0
STAGE I	MDH2	1	0	1	12	0	0	0	0	0	0
STAGE I	MEX3C	0	4	0	7	1	1	0	0	0	0
STAGE I	MEX3D	1	3	0	10	0	0	0	0	0	0
STAGE I	MKI67	1	1	0	8	0	3	0	0	0	0
STAGE I	MRPL37	5	0	0	10	0	0	0	0	0	0
STAGE I	MRPL43	0	2	0	9	3	0	0	0	0	0
STAGE I	NAP1L4	1	1	0	9	2	0	0	0	0	0
STAGE I	NOP2	0	0	0	12	0	1	0	0	0	0
STAGE I	NPM1	0	0	1	12	0	0	0	0	0	0
STAGE I	PA2G4	0	0	0	12	0	2	0	0	0	0
STAGE I	PHF10	1	2	0	8	2	0	0	0	0	0
STAGE I	PSMC2	1	0	0	11	1	0	0	0	0	0
STAGE I	PURG	0	11	0	3	0	0	0	0	0	0
STAGE I	QKI	1	2	1	8	0	0	0	1	0	0
STAGE I	RBM33	2	0	0	10	0	1	0	0	0	0
STAGE I	RBM47	0	1	0	10	1	1	0	0	0	0
STAGE I	REPIN1	2	1	0	10	1	1	0	0	0	0
STAGE I	RIF1	0	0	0	11	0	2	0	0	0	0
STAGE I	RPL13A	2	0	0	10	0	1	0	0	0	0
STAGE I	RPL23	6	0	0	9	0	0	0	0	0	0
STAGE I	RPL27A	1	1	0	11	0	0	0	0	0	0
STAGE I	RPN1	0	0	0	12	1	0	0	0	0	0
STAGE I	RPS11	2	0	0	11	0	0	0	0	0	0
STAGE I	SAMSN1	0	0	0	12	0	1	0	0	0	0
STAGE I	SART3	0	1	0	6	5	1	0	0	0	0
STAGE I	SCAF11	1	0	0	8	3	1	0	0	0	0
STAGE I	SF3B1	0	0	0	5	3	2	3	0	0	0
STAGE I	SMC1A	2	2	0	7	0	1	0	1	0	0
STAGE I	SRFBP1	1	1	0	9	2	0	0	0	0	0
STAGE I	SRP14	0	2	0	5	6	0	0	0	0	0
STAGE I	SRPK1	2	0	0	11	0	1	0	0	0	0
STAGE I	STK10	1	0	0	9	0	3	0	0	0	0
STAGE I	TARS	1	0	0	10	0	2	0	0	0	0
STAGE I	TES	0	0	0	12	0	1	0	0	0	0
STAGE I	TFRC	4	2	0	11	0	0	0	0	0	0
STAGE I	THRAP3	1	0	0	4	7	1	0	0	0	0
STAGE I	TRIM25	6	0	0	8	0	0	0	0	0	0
STAGE I	TRMT10C	2	0	1	11	0	1	0	0	0	0
STAGE I	TXNDC5	3	1	0	10	0	0	0	0	0	0
STAGE I	U2AF1	1	0	0	11	0	1	0	0	0	0
STAGE I	UBE2N	1	0	0	12	0	0	0	0	0	0
STAGE I	YBX1	1	0	0	12	0	0	0	0	0	0
STAGE I	YWHAE	0	1	1	4	7	0	0	0	0	0
STAGE I	ZFR	3	0	0	7	2	1	0	0	0	0
STAGE I	ZNF326	2	0	0	11	1	1	0	0	0	0
STAGE I	ZNF622	1	0	0	11	0	1	0	0	0	0
STAGE I	AARS	3	2	1	4	4	0	0	1	0	0
STAGE I	AKAP17A	0	1	0	11	0	0	0	0	0	0
STAGE I	BICC1	0	0	0	11	0	1	0	0	0	0
STAGE I	BUD13	0	0	0	6	6	0	0	0	0	0
STAGE I	C19ORF66	3	0	0	9	0	0	0	0	0	0
STAGE I	C1ORF52	0	0	0	12	0	0	0	0	0	0
STAGE I	CDKN2A	0	4	0	8	0	0	0	0	0	0
STAGE I	CHCHD1	3	0	0	9	0	0	0	0	0	0
STAGE I	CHCHD3	1	0	0	11	0	0	0	0	0	0
STAGE I	COPB1	2	0	1	9	0	1	0	0	0	0
STAGE I	CPSF6	4	0	0	7	0	1	0	0	0	0
STAGE I	CYCS	2	1	0	10	0	0	0	0	0	0
STAGE I	DDX21	0	0	0	10	0	2	0	0	0	0
STAGE I	DDX24	1	1	0	4	6	0	0	0	0	0
STAGE I	DDX39A	1	0	0	12	0	0	0	0	0	0
STAGE I	DDX3X	0	2	0	6	4	0	0	0	0	0
STAGE I	DDX6	0	0	0	5	6	0	0	1	0	0
STAGE I	DKC1	1	1	0	10	0	0	0	0	0	0
STAGE I	DLD	1	0	0	9	2	0	0	0	0	0
STAGE I	DYNC1H1	1	1	0	5	2	3	0	0	0	0
STAGE I	EBNA1BP2	1	0	0	10	1	0	0	0	0	0
STAGE I	EEF2	3	2	0	7	1	1	0	0	0	0
STAGE I	EIF3D	3	0	0	5	5	1	0	0	0	0
STAGE I	ELAVL2	0	0	0	11	0	1	0	0	0	0
STAGE I	FAM120C	1	1	0	8	0	2	0	0	0	0
STAGE I	FARSA	1	0	0	10	1	1	0	0	0	0
STAGE I	GNL3L	2	1	0	7	0	1	0	1	0	0
STAGE I	GTF2F1	0	0	0	7	5	0	0	0	0	0
STAGE I	HIST1H1C	1	0	0	11	0	0	0	0	0	0
STAGE I	HNRNPAB	0	0	0	12	0	0	0	0	0	0
STAGE I	HSD17B10	3	2	0	8	0	0	0	0	0	0
STAGE I	HTATSF1	1	1	0	7	2	1	0	0	0	0
STAGE I	IREB2	1	0	0	5	3	3	0	0	0	0
STAGE I	LARP7	1	0	0	6	4	1	0	0	0	0
STAGE I	LLPH	1	0	0	11	0	0	0	0	0	0
STAGE I	LSM3	1	0	0	10	1	0	0	0	0	0
STAGE I	MACF1	2	0	1	6	0	2	0	1	1	0
STAGE I	MAP2	1	0	0	11	0	1	0	0	0	0
STAGE I	MAP4	0	0	0	8	3	1	0	0	0	0
STAGE I	MARK2	2	0	1	5	3	0	0	1	0	0
STAGE I	MDC1	0	0	0	10	1	1	0	0	0	0
STAGE I	MEPCE	2	0	0	10	0	0	0	0	0	0
STAGE I	MRM1	3	0	0	9	0	0	0	0	0	0
STAGE I	MRPL39	2	1	0	9	0	0	0	0	0	0
STAGE I	MRPS11	2	0	0	10	0	0	0	0	0	0
STAGE I	MRPS18C	3	0	0	9	0	0	0	0	0	0
STAGE I	MRPS26	1	1	0	11	0	0	0	0	0	0
STAGE I	MSN	1	0	0	10	0	1	0	0	0	0
STAGE I	MTRF1	1	1	0	7	4	0	0	0	0	0
STAGE I	NARS	0	3	0	7	2	0	0	0	0	0
STAGE I	NOL8	1	0	0	11	0	0	0	0	0	0
STAGE I	OTUD4	0	0	0	8	4	1	0	0	0	0
STAGE I	PCBP1	0	0	0	11	1	0	0	0	0	0
STAGE I	PDAP1	2	0	1	8	1	0	0	0	0	0
STAGE I	PDIA4	3	0	0	10	0	0	0	0	0	0
STAGE I	PPAN	3	0	0	8	0	0	0	1	0	0
STAGE I	PPIA	1	0	0	11	0	0	0	0	0	0
STAGE I	PPIL4	3	0	0	4	8	0	0	0	0	0
STAGE I	PRKRA	2	1	0	13	0	0	0	0	0	0
STAGE I	PRMT1	4	0	0	10	0	0	0	0	0	0
STAGE I	PRRC2B	1	0	1	7	1	2	0	0	0	0
STAGE I	PTPN12	1	0	0	11	0	0	0	0	0	0
STAGE I	PURB	1	0	0	11	0	0	0	0	0	0
STAGE I	PUS7	0	0	0	11	0	0	0	1	0	0
STAGE I	RACK1	1	0	0	11	0	0	0	0	0	0
STAGE I	RANBP2	0	0	0	11	0	1	0	0	0	0
STAGE I	RBM26	0	0	0	3	6	2	0	1	0	0
STAGE I	RBM3	1	1	0	9	1	0	0	0	0	0
STAGE I	RP9	2	0	0	10	0	0	0	0	0	0
STAGE I	RPS3	6	0	0	6	0	0	0	0	0	0
STAGE I	SAMD4B	1	0	0	8	3	0	0	0	0	0
STAGE I	SART1	2	0	1	7	1	1	0	0	0	0
STAGE I	SEC61A1	0	0	0	10	1	1	0	0	0	0
STAGE I	MTREX	0	1	0	9	2	0	0	0	0	0
STAGE I	SNRPB	0	0	0	12	0	0	0	0	0	0
STAGE I	SNRPD1	2	0	0	11	0	0	0	0	0	0
STAGE I	SPATS2	0	0	0	11	1	0	0	0	0	0
STAGE I	SPTAN1	2	0	0	6	1	3	0	0	0	0
STAGE I	SRSF1	5	0	0	8	0	0	0	0	0	0
STAGE I	SRSF7	5	0	0	11	0	0	0	0	0	0
STAGE I	SSR1	1	1	0	10	0	0	0	0	0	0
STAGE I	SYNE2	0	0	0	8	0	4	0	0	0	0
STAGE I	TBL2	0	0	0	10	2	0	0	0	0	0
STAGE I	TCOF1	1	0	1	10	0	1	0	0	0	0
STAGE I	TFB1M	2	0	0	9	2	0	0	0	0	0
STAGE I	TRMT1	1	0	0	10	0	1	0	0	0	0
STAGE I	YBX3	0	0	0	12	0	0	0	0	0	0
STAGE I	YLPM1	0	0	0	4	7	1	0	0	0	0
STAGE I	YTHDC1	1	0	0	7	4	0	0	0	0	0
STAGE I	YWHAG	1	1	0	9	1	0	0	0	0	0
STAGE I	ZC3H7B	0	0	0	3	8	1	0	0	0	0
STAGE I	ZCCHC7	0	0	0	11	0	1	0	0	0	0
STAGE I	ZNF579	4	0	0	8	0	0	0	0	0	0
STAGE I	ACTN4	1	0	0	10	0	0	0	0	0	0
STAGE I	BZW2	0	0	0	10	0	1	0	0	0	0
STAGE I	CD44	1	0	0	10	0	0	0	0	0	0
STAGE I	CELF1	2	0	1	4	4	0	0	1	0	0
STAGE I	CISD2	1	0	1	8	1	0	0	0	0	0
STAGE I	CMSS1	2	0	1	8	0	0	0	0	0	0
STAGE I	CNDP2	1	3	0	8	0	0	0	0	0	0
STAGE I	CNN3	0	0	0	9	0	2	0	0	0	0
STAGE I	COPG1	1	0	0	7	1	3	0	0	0	0
STAGE I	CS	0	0	0	10	1	0	0	0	0	0
STAGE I	DARS	0	0	0	10	1	0	0	0	0	0
STAGE I	DNAJC2	1	0	0	9	0	0	0	1	0	0
STAGE I	EIF1	0	1	0	10	1	0	0	0	0	0
STAGE I	EXOSC6	1	2	0	4	4	0	0	0	0	0
STAGE I	RAMAC	1	0	0	10	0	0	0	0	0	0
STAGE I	TASOR	0	0	1	3	5	2	0	1	0	0
STAGE I	FLNA	1	1	0	5	0	3	0	1	0	0
STAGE I	GCN1	0	1	0	8	1	1	0	0	0	0
STAGE I	GPATCH8	0	0	0	6	5	0	0	0	0	0
STAGE I	HIST1H1E	1	0	0	9	0	1	0	0	0	0
STAGE I	HLTF	0	0	0	10	0	0	0	0	0	1
STAGE I	HMGB3	3	1	0	6	0	0	0	1	0	0
STAGE I	HNRNPH2	0	0	0	9	0	1	0	1	0	0
STAGE I	HNRNPR	0	0	0	5	3	2	0	1	0	0
STAGE I	IPO5	2	0	0	9	0	1	0	0	0	0
STAGE I	JUN	4	0	0	6	0	0	0	1	0	0
STAGE I	KHDRBS1	1	0	0	8	2	0	0	0	0	0
STAGE I	KYAT3	1	0	1	9	1	0	0	0	0	0
STAGE I	LEPR	2	0	0	8	0	0	0	1	0	0
STAGE I	LGALS1	2	0	0	9	0	0	0	0	0	0
STAGE I	LYAR	1	0	0	11	0	0	0	0	0	0
STAGE I	METAP2	0	0	0	6	4	1	0	0	0	0
STAGE I	MRPL14	2	0	0	9	0	0	0	0	0	0
STAGE I	MRPL4	4	0	0	8	0	0	0	0	0	0
STAGE I	MRPL42	1	0	0	10	0	0	0	0	0	0
STAGE I	MRPL51	0	0	0	12	0	0	0	0	0	0
STAGE I	MTHFSD	1	3	0	1	6	0	0	0	0	0
STAGE I	NDUFS6	3	0	0	8	0	0	0	0	0	0
STAGE I	NDUFV3	2	0	0	10	0	0	0	0	0	0
STAGE I	NELFE	2	0	0	9	0	0	0	0	0	0
STAGE I	NHP2	0	0	0	10	0	0	0	1	0	0
STAGE I	NKAP	1	0	0	8	0	1	0	1	0	0
STAGE I	NOC3L	0	0	0	9	2	0	0	0	0	0
STAGE I	NSFL1C	0	0	0	10	1	0	0	0	0	0
STAGE I	PABPC4	1	0	0	10	0	0	0	0	0	0
STAGE I	PABPN1	0	0	0	10	0	1	0	0	0	0
STAGE I	PAICS	0	0	0	11	0	0	0	0	0	0
STAGE I	PAWR	1	0	0	10	0	0	0	0	0	0
STAGE I	PEBP1	1	0	1	9	1	1	0	0	0	0
STAGE I	PEG10	1	0	0	9	0	0	0	1	0	0
STAGE I	PKN2	2	0	1	8	3	0	0	0	0	0
STAGE I	PNN	2	1	1	5	1	0	0	2	0	0
STAGE I	PNO1	0	1	0	11	0	0	0	0	0	0
STAGE I	POU5F1	2	0	0	10	0	0	0	0	0	0
STAGE I	PPIE	1	0	0	5	4	1	0	0	0	0
STAGE I	PRR3	0	0	0	10	1	0	0	0	0	0
STAGE I	PSPC1	0	0	0	7	3	1	0	0	0	0
STAGE I	R3HDM2	2	0	0	8	2	2	0	0	0	0
STAGE I	RAVER1	3	0	0	7	0	1	0	0	0	0
STAGE I	RBM28	1	0	0	10	0	0	0	0	0	0
STAGE I	RBM6	0	0	0	7	1	3	0	0	0	0
STAGE I	RBM7	0	0	0	8	3	0	0	0	0	0
STAGE I	RPL28	5	0	0	7	0	0	0	0	0	0
STAGE I	RPL35A	1	1	0	9	0	0	0	0	0	0
STAGE I	RPP25	1	0	0	10	0	0	0	0	0	0
STAGE I	RPS13	2	0	0	10	0	0	0	0	0	0
STAGE I	RPS18	1	0	0	10	0	0	0	0	0	0
STAGE I	RPS19	1	0	1	9	0	0	0	0	0	0
STAGE I	RRP1	2	0	0	7	0	2	0	0	0	0
STAGE I	SAFB	2	0	0	6	3	0	0	0	0	0
STAGE I	SAP18	1	0	0	9	2	0	0	0	0	0
STAGE I	SARNP	0	1	0	11	0	0	0	0	0	0
STAGE I	SEC61B	1	1	1	8	0	0	0	0	0	0
STAGE I	SMNDC1	0	2	0	7	1	1	0	0	0	0
STAGE I	SORBS1	0	1	0	9	0	1	0	0	0	0
STAGE I	SREK1	0	2	0	8	1	0	0	0	0	0
STAGE I	SRRM1	0	0	0	8	3	0	0	0	0	0
STAGE I	SRSF8	0	2	0	2	8	0	0	0	0	0
STAGE I	STX18	1	0	0	5	5	0	0	0	0	0
STAGE I	SUGP2	1	1	1	8	0	0	0	0	0	0
STAGE I	SYNE1	1	0	1	1	0	5	0	3	0	0
STAGE I	TBRG4	1	0	0	10	0	0	0	0	0	0
STAGE I	TIA1	1	0	0	10	0	0	0	1	0	0
STAGE I	TNPO1	4	2	0	5	2	1	0	0	0	0
STAGE I	TRNAU1AP	0	0	0	9	0	1	0	1	0	0
STAGE I	TRUB1	1	1	0	6	2	1	0	0	0	0
STAGE I	TRUB2	3	0	0	8	0	0	0	0	0	0
STAGE I	TSFM	1	0	0	9	0	1	0	0	0	0
STAGE I	VCP	1	0	0	8	1	1	0	0	0	0
STAGE I	VIM	3	0	0	10	0	0	0	0	0	0
STAGE I	BUD23	0	1	0	11	0	0	0	0	0	0
STAGE I	WDR46	1	0	0	9	0	1	0	0	0	0
STAGE I	XIRP1	0	0	0	8	0	3	0	0	0	0
STAGE I	ZC3H13	0	1	0	3	6	1	0	0	0	0
STAGE I	TUT7	0	0	0	8	0	3	0	0	0	0
STAGE I	ZCCHC8	1	0	0	9	0	1	0	0	0	0
STAGE I	ZCRB1	2	0	0	7	2	0	0	0	0	0
STAGE I	ZFP36L2	2	0	0	8	0	1	0	0	0	0
STAGE I	ALDOC	7	0	0	4	0	0	0	0	0	0
STAGE I	ALG13	1	0	0	9	1	0	0	0	0	0
STAGE I	ATP1A1	0	0	0	9	0	1	0	0	0	0
STAGE I	ATP5F1A	0	1	0	7	2	0	0	0	0	0
STAGE I	CCDC9B	0	2	0	8	0	0	0	0	0	0
STAGE I	CALR	2	0	0	9	0	0	0	0	0	0
STAGE I	CAST	0	1	0	7	0	2	0	0	0	0
STAGE I	CDC40	0	0	0	6	4	0	0	0	0	0
STAGE I	CDK11B	0	2	0	6	2	0	0	0	0	0
STAGE I	CNBP	0	0	0	8	2	0	0	0	0	0
STAGE I	CNOT1	0	2	0	3	0	4	0	0	0	1
STAGE I	CNOT9	3	0	0	8	2	1	0	0	0	0
STAGE I	CRKL	1	0	0	5	4	0	0	0	0	0
STAGE I	CSNK1E	2	0	1	4	2	1	0	0	0	0
STAGE I	CTNNA1	0	0	0	7	2	1	0	0	0	0
STAGE I	DDX1	0	0	0	6	4	0	0	0	0	0
STAGE I	DDX18	0	0	0	6	1	3	0	0	0	0
STAGE I	DDX43	0	0	0	9	0	2	0	0	0	0
STAGE I	DHX15	0	0	0	8	1	1	0	0	0	0
STAGE I	DHX30	0	0	0	3	6	1	0	0	0	0
STAGE I	DSP	1	1	0	6	0	2	0	0	0	0
STAGE I	DUSP9	2	1	0	6	0	1	0	0	0	0
STAGE I	DYNC1I2	0	0	0	10	0	0	0	0	0	0
STAGE I	EIF1B	0	0	0	9	1	0	0	0	0	0
STAGE I	EIF3L	2	0	0	6	1	1	0	0	0	0
STAGE I	EIF4E2	0	0	0	8	1	1	0	0	0	0
STAGE I	EIF4G2	2	1	0	5	2	0	0	0	0	0
STAGE I	EIF5	2	1	0	6	1	0	0	0	0	0
STAGE I	EML4	3	0	0	9	0	0	0	0	0	0
STAGE I	ERI3	1	0	0	9	0	0	0	0	0	0
STAGE I	ESRP2	3	2	0	3	0	3	0	0	0	0
STAGE I	FAM98B	0	1	0	4	5	0	0	0	0	0
STAGE I	FAU	2	0	0	7	0	1	0	0	1	0
STAGE I	FBN1	0	1	0	6	0	3	0	0	0	0
STAGE I	FXR1	3	0	0	7	0	0	0	0	0	0
STAGE I	GGCT	1	0	0	9	0	0	0	0	0	0
STAGE I	GSPT2	0	2	0	6	0	2	0	0	0	0
STAGE I	HDLBP	0	0	0	6	3	1	0	0	0	0
STAGE I	HIST1H4H	1	0	0	8	0	1	0	0	0	0
STAGE I	HNRNPA1	1	0	0	9	0	0	0	0	0	0
STAGE I	HNRNPH1	1	0	0	8	0	1	0	0	0	0
STAGE I	HOOK1	1	0	0	8	0	1	0	0	0	0
STAGE I	HOXB6	5	0	0	5	0	0	0	0	0	0
STAGE I	HSP90B1	0	2	0	8	0	0	0	0	0	0
STAGE I	LRP1	0	0	0	5	1	4	0	1	0	0
STAGE I	LUC7L2	1	0	0	3	6	0	0	0	0	0
STAGE I	MATR3	0	0	0	5	4	1	0	0	0	0
STAGE I	METTL8	0	0	0	10	0	0	0	0	0	0
STAGE I	MMAA	0	0	0	5	3	2	0	0	0	0
STAGE I	MPHOSPH10	1	0	0	9	0	1	0	0	0	0
STAGE I	MRPL1	3	0	0	8	0	0	0	0	0	0
STAGE I	MRPL22	0	0	0	10	0	0	0	0	0	0
STAGE I	MRPL40	1	0	0	8	0	1	0	0	0	0
STAGE I	MRPL44	0	0	0	8	2	0	0	0	0	0
STAGE I	MRPS5	0	0	0	10	0	0	0	0	0	0
STAGE I	MSI1	0	1	0	8	0	1	0	0	0	0
STAGE I	MTO1	0	0	0	2	7	1	0	0	0	0
STAGE I	NAP1L1	1	1	0	9	0	0	0	0	0	0
STAGE I	NCBP1	1	0	0	9	0	0	0	0	0	0
STAGE I	NKRF	2	0	0	8	0	1	0	0	0	0
STAGE I	NMD3	3	0	0	6	1	0	0	0	0	0
STAGE I	NONO	1	0	0	8	1	1	0	0	0	0
STAGE I	NOP9	0	0	0	9	1	0	0	0	0	0
STAGE I	PCBP3	1	0	0	8	0	1	0	0	0	0
STAGE I	PHF6	2	0	0	7	1	1	0	0	0	0
STAGE I	PPIB	3	0	0	7	0	0	0	0	0	0
STAGE I	PPID	0	1	0	9	0	1	0	0	0	0
STAGE I	PSMB1	1	1	0	8	0	0	0	0	0	0
STAGE I	PTBP1	0	3	0	5	1	1	0	0	0	0
STAGE I	PUM2	0	0	1	4	2	3	0	0	0	0
STAGE I	PURA	0	0	0	6	4	0	0	0	0	0
STAGE I	RALYL	9	0	0	1	0	0	0	0	0	0
STAGE I	RAVER2	3	0	0	8	0	1	0	0	0	0
STAGE I	RBM42	2	0	0	8	0	0	0	0	0	0
STAGE I	RC3H2	1	0	0	8	0	1	0	0	0	0
STAGE I	RPL10A	1	0	0	9	0	0	0	0	0	0
STAGE I	RPL15	0	1	0	8	1	0	0	0	0	0
STAGE I	RPL17	0	2	0	8	0	0	0	0	1	0
STAGE I	RPL4	2	0	0	7	0	1	0	0	0	0
STAGE I	RPS27A	3	0	0	9	0	0	0	0	0	0
STAGE I	RPUSD3	3	0	0	8	0	1	0	0	0	0
STAGE I	RTN4	3	0	1	5	0	1	0	1	0	0
STAGE I	SBDS	0	0	0	9	1	0	0	0	0	0
STAGE I	SECISBP2	1	0	0	6	3	1	0	0	0	0
STAGE I	SERPINH1	7	1	0	3	0	0	0	0	0	0
STAGE I	SLIRP	0	0	0	10	0	0	0	0	0	0
STAGE I	SNRNP200	1	0	0	6	2	2	0	0	0	0
STAGE I	SNRPA	1	0	0	9	0	0	0	0	0	0
STAGE I	SNRPA1	3	0	0	8	0	0	0	0	0	0
STAGE I	SNRPG	1	0	0	9	0	1	0	0	0	0
STAGE I	SON	1	0	0	7	2	0	0	0	0	0
STAGE I	SPATS2L	5	0	0	9	0	1	0	0	0	0
STAGE I	SPTBN1	2	0	0	8	0	0	0	0	0	0
STAGE I	SRPRB	0	0	0	10	0	0	0	0	0	0
STAGE I	SUB1	1	0	0	9	0	0	0	0	0	0
STAGE I	SUPT5H	1	0	0	9	1	0	0	0	0	0
STAGE I	TBCA	0	2	0	8	0	0	0	0	0	0
STAGE I	TCF20	1	0	0	6	1	2	0	1	0	0
STAGE I	TFAM	0	0	0	9	1	0	0	0	0	0
STAGE I	TIAL1	0	0	0	5	5	0	0	0	0	0
STAGE I	TWF2	0	0	0	9	0	1	0	0	0	0
STAGE I	UBE2M	2	0	0	8	0	0	0	0	0	0
STAGE I	UPF3B	1	0	0	8	0	1	0	0	0	0
STAGE I	UTP11	2	0	0	8	0	0	0	0	0	0
STAGE I	UTP20	0	0	0	10	0	0	0	0	0	0
STAGE I	WDR75	1	0	0	9	1	0	0	0	0	0
STAGE I	XRCC5	1	0	0	4	5	0	0	0	0	0
STAGE I	TUT4	2	0	0	8	0	0	0	0	0	0
STAGE I	ZMAT3	3	0	0	7	0	0	0	0	0	0
STAGE I	ACAA2	0	4	0	6	0	0	0	0	0	0
STAGE I	ADARB1	2	0	0	6	1	0	0	0	0	0
STAGE I	AHCYL2	2	0	0	7	0	1	0	0	0	0
STAGE I	AHNAK	1	0	0	5	0	3	0	0	0	0
STAGE I	ANK3	0	0	0	6	0	3	0	0	0	0
STAGE I	ARHGEF1	1	0	0	6	0	2	0	0	0	0
STAGE I	ATP5F1B	0	0	0	9	0	0	0	0	0	0
STAGE I	BCCIP	0	1	0	8	0	0	0	0	0	0
STAGE I	CACTIN	1	2	0	5	0	1	0	0	0	0
STAGE I	CAND1	1	0	0	8	0	0	0	0	0	0
STAGE I	CCDC86	0	0	0	9	0	0	0	0	0	0
STAGE I	CEBPZ	1	0	0	7	1	1	0	0	0	0
STAGE I	CFL1	2	0	0	7	0	0	0	0	0	0
STAGE I	CIRBP	0	3	0	5	0	1	0	0	0	0
STAGE I	CLK3	1	0	0	6	0	2	0	0	0	0
STAGE I	CNOT4	1	0	0	4	4	0	0	0	0	0
STAGE I	CPEB2	1	1	0	5	0	2	0	0	0	0
STAGE I	CPEB4	0	0	0	9	0	0	0	0	0	0
STAGE I	RADX	0	0	0	8	0	1	0	0	0	0
STAGE I	DDX54	0	0	0	8	1	0	0	0	0	0
STAGE I	DHX33	0	0	0	4	5	0	0	0	0	0
STAGE I	DIAPH1	0	0	0	8	0	1	0	0	0	0
STAGE I	DMGDH	0	2	0	6	0	1	0	0	0	0
STAGE I	DUS3L	2	0	0	5	0	2	0	0	0	0
STAGE I	EIF2AK2	4	0	0	7	0	1	0	0	0	0
STAGE I	EIF4A2	3	0	0	5	0	0	0	1	0	0
STAGE I	EIF5B	0	0	0	8	0	1	0	0	0	0
STAGE I	ERH	0	0	0	9	0	0	0	0	0	0
STAGE I	EWSR1	1	0	0	6	1	0	0	1	0	0
STAGE I	EXOSC2	3	0	0	7	0	0	0	0	0	0
STAGE I	EZR	1	2	0	5	0	0	0	1	0	0
STAGE I	FAM50A	1	1	0	7	0	0	0	0	0	0
STAGE I	FASTKD2	1	0	0	7	1	0	0	0	0	0
STAGE I	GEMIN5	0	0	0	5	3	0	0	1	0	0
STAGE I	GIGYF2	0	0	0	3	5	1	0	0	0	0
STAGE I	NOP53	0	0	0	9	0	0	0	0	0	0
STAGE I	HLA-A	0	0	0	9	0	0	0	0	0	0
STAGE I	HMGB1	0	0	0	8	1	0	0	0	0	0
STAGE I	HNRNPDL	3	0	0	3	2	0	0	1	0	0
STAGE I	HNRNPK	0	0	0	4	4	0	0	1	0	0
STAGE I	HNRNPL	1	0	0	8	0	0	0	0	0	0
STAGE I	HSP90AB1	2	0	0	5	0	1	0	0	0	1
STAGE I	HSPA1A	2	0	0	7	0	0	0	0	0	0
STAGE I	IGF2BP1	6	0	0	2	0	1	0	0	0	0
STAGE I	IMMT	1	0	0	8	1	0	0	0	0	0
STAGE I	LARP1B	1	0	0	8	0	1	0	0	0	0
STAGE I	LARP4	1	0	0	9	0	0	0	0	0	0
STAGE I	LIMA1	0	0	0	8	0	1	0	0	0	0
STAGE I	LTA4H	0	0	0	8	0	1	0	0	0	0
STAGE I	MAGOH	3	0	0	7	0	0	0	0	0	0
STAGE I	MBNL2	0	1	0	9	0	0	0	0	0	0
STAGE I	MBNL3	4	0	0	5	0	0	0	0	0	0
STAGE I	MGST1	0	0	1	8	0	1	0	0	0	0
STAGE I	NIFK	0	0	0	9	0	0	0	0	0	0
STAGE I	NIP7	1	2	0	6	1	0	0	0	0	0
STAGE I	NOSIP	2	0	0	7	0	0	0	0	0	0
STAGE I	NSF	2	0	0	8	0	0	0	0	0	0
STAGE I	NSUN2	0	0	0	9	0	0	0	0	0	0
STAGE I	NSUN5	0	0	0	8	0	1	0	0	0	0
STAGE I	NUDT21	0	2	0	6	1	0	0	0	0	0
STAGE I	OASL	1	0	0	7	0	1	0	0	0	0
STAGE I	OLA1	0	0	0	9	0	0	0	0	0	0
STAGE I	PABPC4L	0	0	0	9	0	0	0	0	0	0
STAGE I	PHGDH	1	0	0	8	0	0	0	0	0	0
STAGE I	PIN4	4	0	0	10	0	0	0	0	0	0
STAGE I	PMS1	0	1	0	6	1	1	0	0	0	0
STAGE I	POLR2A	0	0	0	4	4	1	0	0	0	0
STAGE I	POLRMT	0	3	0	4	0	2	0	0	0	0
STAGE I	PRDX1	1	0	1	6	0	1	0	0	0	0
STAGE I	PSMC1	1	0	1	8	0	0	0	0	0	0
STAGE I	PTRH1	3	0	0	6	0	0	0	0	0	0
STAGE I	PUS1	1	0	0	8	0	1	0	0	0	0
STAGE I	RBFOX2	2	2	0	7	0	1	0	0	0	0
STAGE I	RBM10	2	1	0	4	1	2	0	0	0	0
STAGE I	RBM19	0	0	0	7	1	2	0	0	0	0
STAGE I	RBM27	1	0	0	6	3	0	0	0	0	0
STAGE I	RBMX2	2	0	0	7	0	0	0	0	0	0
STAGE I	RCC1L	0	0	0	8	1	0	0	0	0	0
STAGE I	RPL12	3	0	0	6	0	0	0	0	0	0
STAGE I	RPL7A	1	0	0	8	0	0	0	0	0	0
STAGE I	RPP25L	1	0	0	8	0	0	0	0	0	0
STAGE I	RPS10	1	0	0	8	0	0	0	0	0	0
STAGE I	RPS14	0	0	0	8	0	1	0	0	0	0
STAGE I	RPS23	0	2	0	6	1	0	0	0	0	0
STAGE I	RPS6	0	0	0	9	0	0	0	0	0	0
STAGE I	SAFB2	2	0	0	1	4	2	0	0	0	0
STAGE I	SLC16A3	2	1	0	6	0	0	0	0	0	0
STAGE I	SNRPD2	1	0	0	8	0	0	0	0	0	0
STAGE I	SRP19	0	1	0	8	0	0	0	0	0	0
STAGE I	SRRT	3	0	0	5	2	1	0	0	0	0
STAGE I	SRSF12	1	1	0	7	0	0	0	0	0	0
STAGE I	SSB	0	0	0	8	1	0	0	0	0	0
STAGE I	STIP1	2	0	1	6	0	0	0	0	0	0
STAGE I	SURF6	1	0	0	7	1	0	0	0	0	0
STAGE I	TECR	1	0	1	7	0	0	0	0	0	0
STAGE I	TLN1	1	0	0	6	1	1	0	0	0	0
STAGE I	TMPO	0	0	0	8	0	1	0	0	0	0
STAGE I	TOP3B	1	0	0	7	1	1	0	0	0	0
STAGE I	UBTF	1	0	0	4	3	1	0	0	0	0
STAGE I	YARS	1	0	1	7	0	0	0	0	0	0
STAGE I	ZCCHC24	2	0	0	7	0	0	0	0	0	0
STAGE I	ACAT1	0	1	0	6	0	1	0	0	0	0
STAGE I	ACO2	0	0	0	5	2	1	0	0	0	0
STAGE I	ADD3	0	3	0	6	1	0	0	0	0	0
STAGE I	AFDN	2	2	0	2	0	2	0	1	0	0
STAGE I	ALDH7A1	2	0	0	6	1	0	0	0	0	0
STAGE I	ANP32A	1	0	0	4	3	0	0	0	0	0
STAGE I	ANP32B	1	0	0	7	0	0	0	0	0	0
STAGE I	ASCC3	2	0	1	4	0	1	0	1	0	0
STAGE I	BASP1	1	0	0	6	0	1	0	0	0	0
STAGE I	C7ORF50	0	2	0	6	1	0	0	0	0	0
STAGE I	CCAR1	0	0	0	3	3	1	0	1	0	0
STAGE I	CHD2	3	0	0	5	0	0	0	0	0	0
STAGE I	CKAP4	0	1	0	7	0	0	0	0	0	0
STAGE I	CSTB	2	0	0	6	0	0	0	0	0	0
STAGE I	CSTF2T	0	0	0	5	3	0	0	0	0	0
STAGE I	DCN	1	0	0	7	0	0	0	0	0	0
STAGE I	DDX10	0	0	0	6	1	1	0	0	0	0
STAGE I	DDX49	1	0	0	7	0	0	0	0	0	0
STAGE I	DDX60L	0	1	1	6	0	0	0	0	0	0
STAGE I	DHX34	0	0	0	8	0	0	0	0	0	0
STAGE I	DHX57	1	0	0	6	1	0	0	0	0	0
STAGE I	DNM1	3	0	0	5	0	0	0	0	0	0
STAGE I	DST	1	1	1	2	0	2	0	1	0	0
STAGE I	EEF1G	1	0	0	7	0	1	0	0	0	0
STAGE I	EIF1AX	0	1	0	7	0	0	0	0	0	0
STAGE I	EIF2S1	1	0	0	8	0	0	0	0	0	0
STAGE I	EIF3G	3	0	0	5	0	0	0	0	0	0
STAGE I	FADS2	0	0	0	7	0	1	0	0	0	0
STAGE I	FEN1	0	0	0	8	0	0	0	0	0	0
STAGE I	FGFR1OP	1	1	0	6	0	0	0	0	0	0
STAGE I	FNDC3A	0	0	0	5	3	0	0	0	0	0
STAGE I	GAS2	4	0	0	6	0	0	0	0	0	0
STAGE I	GOLGA4	0	0	0	5	0	3	0	0	0	0
STAGE I	GRB2	3	0	0	7	0	0	0	0	0	0
STAGE I	GRWD1	0	0	0	7	1	0	0	0	0	0
STAGE I	H1FX	1	0	0	7	0	0	0	0	0	0
STAGE I	HIST1H1D	1	0	0	7	0	0	0	0	0	0
STAGE I	HIST1H4E	1	0	0	7	0	0	0	0	0	0
STAGE I	HNRNPA0	0	0	0	8	0	0	0	0	0	0
STAGE I	HNRNPA1L2	1	0	0	8	0	0	0	0	0	0
STAGE I	HNRNPA3	0	0	0	7	0	0	0	1	0	0
STAGE I	HNRNPM	1	0	0	6	1	0	0	0	0	0
STAGE I	IDH1	3	0	0	6	0	0	0	0	0	0
STAGE I	IGF2BP3	2	1	0	5	0	0	0	0	0	0
STAGE I	KIAA1324	1	0	0	5	0	2	0	1	0	0
STAGE I	KRR1	1	0	0	7	0	0	0	0	0	0
STAGE I	LAS1L	2	0	0	5	1	1	0	0	0	0
STAGE I	LRRC47	0	0	0	2	6	0	0	0	0	0
STAGE I	LSM4	1	0	0	7	0	0	0	0	0	0
STAGE I	LSM6	0	0	0	8	1	0	0	0	0	0
STAGE I	MAP1B	1	2	0	5	0	0	0	0	0	0
STAGE I	MEX3B	1	0	0	8	0	0	0	0	0	0
STAGE I	MRPL19	0	0	0	7	1	0	0	0	0	0
STAGE I	MRPL54	1	2	0	5	0	0	0	0	0	0
STAGE I	MTCL1	1	1	0	5	0	1	0	0	0	0
STAGE I	NAA15	1	0	0	7	0	1	0	0	0	0
STAGE I	NOL10	0	0	0	7	1	0	0	0	0	0
STAGE I	NOLC1	0	1	0	7	0	0	0	0	0	0
STAGE I	NOVA2	2	0	0	6	0	2	0	0	0	0
STAGE I	PARK7	0	0	0	8	1	0	0	0	0	0
STAGE I	PDIA2	7	0	0	1	0	0	0	0	0	0
STAGE I	PPP1CC	0	0	0	7	1	0	0	0	0	0
STAGE I	PSMA4	1	0	0	7	0	0	0	0	0	0
STAGE I	PTBP2	0	0	0	8	0	0	0	0	0	0
STAGE I	RBM14-RBM4	8	0	0	0	0	0	0	0	0	0
STAGE I	ROCK2	1	0	0	8	0	0	0	1	0	0
STAGE I	RPF2	1	0	0	7	0	0	0	0	0	0
STAGE I	RPL13	1	4	0	3	0	0	0	0	0	0
STAGE I	RPL31	0	0	0	8	0	0	0	0	0	0
STAGE I	RPL37	1	0	0	7	0	0	0	0	0	0
STAGE I	RPLP2	3	1	0	6	0	1	0	0	0	0
STAGE I	RPS26	0	0	0	8	0	0	0	0	0	0
STAGE I	RPS3A	0	1	0	7	0	0	0	0	0	0
STAGE I	RPS4X	0	0	1	5	0	2	0	0	0	0
STAGE I	RPS7	1	0	0	8	0	0	0	0	0	0
STAGE I	RWDD4	0	1	0	6	0	0	0	1	0	0
STAGE I	SARS2	1	0	0	7	0	0	0	0	0	0
STAGE I	SCAF8	1	0	0	1	5	2	0	0	0	0
STAGE I	SFPQ	1	0	0	7	0	0	0	0	0	0
STAGE I	SLC25A5	1	0	0	7	0	0	0	0	0	0
STAGE I	SNRNP70	0	0	0	8	0	0	0	0	0	0
STAGE I	SPOUT1	1	0	0	6	0	1	0	0	0	0
STAGE I	SRP72	0	0	0	5	2	1	0	0	0	0
STAGE I	SRPK2	0	0	0	6	0	2	0	0	0	0
STAGE I	SRSF4	0	0	0	5	3	0	0	0	0	0
STAGE I	STXBP1	4	0	0	5	0	0	0	0	0	0
STAGE I	TCERG1	1	0	0	8	0	0	0	0	0	0
STAGE I	TMEM263	1	1	0	7	0	0	0	0	0	0
STAGE I	UBE2L3	1	0	0	5	2	0	0	0	0	0
STAGE I	WDR6	0	0	0	5	1	2	0	0	0	0
STAGE I	YAP1	0	0	0	5	3	0	0	0	0	0
STAGE I	ZC3H10	1	0	0	8	0	0	0	0	0	0
STAGE I	ZCCHC17	0	0	0	7	1	0	0	0	0	0
STAGE I	ZFP36	1	0	0	7	0	0	0	0	0	0
STAGE I	ZRANB2	1	0	0	6	1	0	0	0	0	0
STAGE I	ACIN1	0	0	0	4	3	0	0	0	0	0
STAGE I	ANXA11	2	0	0	4	1	0	0	0	0	0
STAGE I	ARCN1	1	0	0	3	3	1	0	0	0	0
STAGE I	ATP2A2	0	0	0	3	4	0	0	0	0	0
STAGE I	BZW1	1	0	0	6	0	1	0	0	0	0
STAGE I	C19ORF47	1	0	0	6	0	0	0	0	0	0
STAGE I	C2ORF15	0	0	0	7	0	0	0	0	0	0
STAGE I	DBT	0	0	0	2	4	1	0	0	0	0
STAGE I	DUT	0	1	0	6	0	0	0	0	0	0
STAGE I	EBP	1	1	0	4	0	0	0	1	0	0
STAGE I	EDF1	1	1	0	6	0	0	0	0	0	0
STAGE I	EEF1A1	0	0	0	5	0	2	0	0	0	0
STAGE I	FKBP2	0	0	0	6	0	0	0	1	0	0
STAGE I	FN1	1	0	0	6	0	0	0	0	0	0
STAGE I	G3BP1	0	0	0	7	0	1	0	0	0	0
STAGE I	GFM1	1	0	0	6	0	0	0	0	0	0
STAGE I	GOT2	0	2	0	4	0	1	0	0	0	0
STAGE I	H1F0	2	0	0	5	0	0	0	0	0	0
STAGE I	HERC5	2	0	0	5	0	0	0	0	0	0
STAGE I	HIST1H1B	1	0	0	6	0	0	0	0	0	0
STAGE I	HIST1H4A	1	0	0	6	0	0	0	0	0	0
STAGE I	HIST1H4D	1	0	0	4	0	0	0	2	0	0
STAGE I	HMGN5	0	0	0	6	0	0	0	1	0	0
STAGE I	HSPA1B	2	0	0	5	0	0	0	0	0	0
STAGE I	HSPB1	1	1	0	5	0	0	0	0	0	0
STAGE I	IFIT5	1	1	0	6	0	0	0	0	0	0
STAGE I	IMP3	1	0	0	6	0	0	0	0	0	0
STAGE I	KTN1	0	0	0	6	0	1	0	0	0	0
STAGE I	LDHB	0	0	0	7	0	0	0	0	0	0
STAGE I	MRM3	1	1	0	4	1	0	0	0	0	0
STAGE I	MRPL20	0	2	0	4	0	1	0	0	0	0
STAGE I	MRPL34	0	1	0	6	0	0	0	0	0	0
STAGE I	MRPS12	2	0	0	5	0	1	0	0	0	0
STAGE I	MRPS24	1	0	0	6	0	0	0	0	0	0
STAGE I	MYO5A	0	1	0	6	0	0	0	0	0	0
STAGE I	NCL	0	0	1	5	1	2	0	0	0	0
STAGE I	NDRG4	0	2	0	5	0	0	0	0	0	0
STAGE I	NGRN	1	0	0	5	1	0	0	0	0	0
STAGE I	NOC2L	0	2	0	5	0	0	0	0	0	0
STAGE I	NOC4L	0	0	0	7	0	0	0	0	0	0
STAGE I	NOL12	2	0	0	5	0	0	0	0	0	0
STAGE I	NOVA1	1	0	0	6	0	0	0	0	0	0
STAGE I	NXF1	0	0	0	7	0	0	0	0	0	0
STAGE I	PCBP4	0	0	0	7	0	0	0	0	0	0
STAGE I	PDLIM5	2	0	0	5	0	0	0	0	0	0
STAGE I	PELP1	0	0	0	6	1	0	0	0	0	0
STAGE I	PFN1	0	0	0	7	0	0	0	0	0	0
STAGE I	PHF5A	0	0	0	6	1	0	0	0	0	0
STAGE I	PPIF	2	0	0	5	0	0	0	0	0	0
STAGE I	PRPF38B	0	0	0	5	2	0	0	0	0	0
STAGE I	PRPF40A	0	0	0	5	2	0	0	0	0	0
STAGE I	PTMA	0	0	0	7	0	0	0	0	0	0
STAGE I	PUM1	1	0	0	2	5	0	0	0	0	0
STAGE I	R3HDM1	0	0	0	7	0	0	0	0	0	0
STAGE I	RBM15	0	0	0	7	0	0	0	0	0	0
STAGE I	RBM24	1	0	0	6	0	0	0	0	0	0
STAGE I	RBM25	0	0	0	4	2	1	0	0	0	0
STAGE I	RBM45	0	0	0	5	1	1	0	0	0	0
STAGE I	RBM5	0	0	0	6	0	1	0	0	0	0
STAGE I	RBMS2	0	0	0	6	1	0	0	0	0	0
STAGE I	RBMS3	0	1	0	6	0	0	0	0	0	0
STAGE I	RPGR	1	2	0	4	0	1	0	0	0	0
STAGE I	RPL18A	1	0	0	6	0	0	0	0	0	0
STAGE I	RPL24	1	0	0	6	0	0	0	0	0	0
STAGE I	RPL3	1	0	0	6	0	0	0	0	0	0
STAGE I	RPL32	1	0	0	6	0	0	0	0	0	0
STAGE I	RPL35	1	0	0	5	0	0	0	1	0	0
STAGE I	RPL36	2	0	0	5	0	0	0	0	0	0
STAGE I	RPL5	3	0	0	7	0	0	0	0	0	0
STAGE I	RPS12	1	0	0	6	1	0	0	0	0	0
STAGE I	RPS16	1	0	0	6	0	0	0	0	0	0
STAGE I	RPS17	0	0	0	7	0	0	0	1	0	0
STAGE I	RPS27L	1	0	0	5	0	0	0	0	0	1
STAGE I	RPS9	2	0	0	5	0	1	0	0	0	0
STAGE I	RRP12	0	1	0	6	0	0	0	0	0	0
STAGE I	RRP8	1	1	0	5	0	0	0	0	0	0
STAGE I	RRP9	0	0	0	7	0	1	0	0	0	0
STAGE I	RSRC2	1	0	0	3	1	2	0	0	0	0
STAGE I	RTCA	0	0	0	7	0	0	0	0	0	0
STAGE I	SNRNP40	0	0	0	4	3	0	0	0	0	0
STAGE I	SNRPD3	1	0	0	6	0	0	0	0	0	0
STAGE I	SNU13	0	0	0	3	4	0	0	0	0	0
STAGE I	SPTBN5	0	2	0	3	0	1	0	1	0	0
STAGE I	SRSF10	0	0	0	5	2	0	0	0	0	0
STAGE I	SRSF11	1	1	0	5	0	0	0	0	0	0
STAGE I	SRSF5	0	0	0	7	0	0	0	0	0	0
STAGE I	SUGP1	1	1	0	4	1	0	0	0	0	0
STAGE I	TPT1	0	1	0	5	1	0	0	0	0	0
STAGE I	TRIM56	2	0	0	5	0	0	0	0	0	0
STAGE I	ZC3H15	0	0	0	6	0	1	0	0	0	0
STAGE I	ZC3H4	0	0	0	7	1	0	0	0	0	0
STAGE I	ZC3H8	1	0	0	8	0	0	0	0	0	0
STAGE I	ZNF385A	1	0	0	5	1	1	0	0	0	0
STAGE I	ADARB2	2	0	1	3	0	0	0	0	0	0
STAGE I	APOB	0	0	0	3	0	3	0	0	0	0
STAGE I	APOBEC3B	1	0	0	4	0	1	0	0	0	0
STAGE I	APOBEC3F	1	0	0	5	0	0	0	0	0	0
STAGE I	C11ORF68	2	0	0	4	0	0	0	0	0	0
STAGE I	C14ORF93	0	0	0	4	1	1	0	0	0	0
STAGE I	CCDC124	1	0	0	5	0	0	0	0	0	0
STAGE I	CDV3	0	0	1	5	0	0	0	0	0	0
STAGE I	CFAP65	0	0	0	6	0	0	0	0	0	0
STAGE I	CHD3	0	0	0	1	2	2	0	1	0	0
STAGE I	CPEB3	0	0	0	6	0	0	0	0	0	0
STAGE I	CWC15	2	0	0	4	1	0	0	0	0	0
STAGE I	DDX46	0	0	0	5	0	1	0	0	0	0
STAGE I	DLAT	0	0	0	4	3	0	0	0	0	0
STAGE I	DYNC1LI1	1	2	0	3	0	0	0	0	0	0
STAGE I	DYNC2H1	0	1	0	4	0	1	0	0	0	0
STAGE I	DZIP3	2	0	0	3	0	1	0	0	0	0
STAGE I	EIF3I	1	0	0	5	0	0	0	0	0	0
STAGE I	EIF3J	1	1	0	3	2	0	0	0	0	0
STAGE I	EIF4G3	0	0	0	2	3	1	0	0	0	0
STAGE I	FKBP4	1	0	0	5	1	0	0	0	0	0
STAGE I	FSCN1	0	0	0	6	0	1	0	0	0	0
STAGE I	GAR1	1	0	0	5	0	0	0	0	0	0
STAGE I	GNL3	0	0	0	5	1	0	0	0	0	0
STAGE I	H2AFY	0	0	0	7	0	0	0	0	0	0
STAGE I	HIST1H4B	1	0	0	4	0	1	0	0	0	0
STAGE I	HMGA1	5	0	0	5	0	0	0	0	0	0
STAGE I	HSP90AA1	1	1	0	4	0	0	0	0	0	0
STAGE I	HSPA5	2	0	0	4	0	1	0	0	0	0
STAGE I	HSPA9	0	0	0	5	0	1	0	0	0	0
STAGE I	HSPD1	0	0	1	3	0	1	0	1	0	0
STAGE I	HSPE1	0	0	0	6	0	0	0	0	0	0
STAGE I	KCTD12	1	0	0	6	0	0	0	0	0	0
STAGE I	KIF1C	0	0	0	2	3	1	0	0	0	0
STAGE I	KRT18	1	0	0	5	0	0	0	0	0	0
STAGE I	LARP1	0	0	0	5	1	1	0	0	0	0
STAGE I	LDHA	2	0	0	4	0	0	0	0	0	0
STAGE I	MAT1A	2	0	0	4	0	0	0	0	0	0
STAGE I	MECP2	1	1	0	3	0	1	0	0	0	0
STAGE I	MRPL41	0	1	0	5	0	1	0	0	0	0
STAGE I	MRPS9	2	0	0	7	0	0	0	0	0	0
STAGE I	NKTR	0	0	0	6	0	0	0	0	0	0
STAGE I	NLRP11	5	0	0	0	0	1	0	0	0	0
STAGE I	NPM3	3	1	0	5	0	0	0	0	0	0
STAGE I	P2RX7	1	0	0	3	0	1	0	1	0	0
STAGE I	PAFAH1B3	1	0	0	5	0	0	0	0	0	0
STAGE I	TENT4B	1	2	0	3	0	0	0	0	0	0
STAGE I	PDIA3	0	1	0	5	0	0	0	0	0	0
STAGE I	PKM	3	0	0	3	0	0	0	0	0	0
STAGE I	PNISR	0	0	0	5	0	0	0	1	0	0
STAGE I	PPP1R10	0	0	0	6	0	0	0	0	0	0
STAGE I	RAN	0	0	0	6	0	0	0	0	0	0
STAGE I	RBM20	0	2	0	4	0	0	0	0	0	0
STAGE I	RBMX	1	1	0	4	0	1	0	0	0	0
STAGE I	ROR2	1	0	0	3	0	2	0	0	0	0
STAGE I	RPL18	1	0	0	5	0	0	0	0	0	0
STAGE I	RPL21	0	0	0	6	0	0	0	0	0	0
STAGE I	RPL29	0	0	0	6	0	0	0	0	0	0
STAGE I	RPL36A	0	0	0	6	0	0	0	0	0	0
STAGE I	RPL37A	1	0	0	5	0	0	0	0	0	0
STAGE I	RPL6	0	0	0	6	0	0	0	0	0	0
STAGE I	RPS15	0	3	0	4	0	0	0	0	0	0
STAGE I	RPS24	3	0	0	4	0	0	0	0	0	0
STAGE I	RPS25	0	0	0	6	0	0	0	0	0	0
STAGE I	RPS8	1	0	0	4	0	1	0	0	0	0
STAGE I	SELENOH	1	0	0	5	0	0	0	0	0	0
STAGE I	SEPT11	2	0	0	4	0	0	0	0	0	0
STAGE I	SF3B6	0	0	0	6	0	0	0	0	0	0
STAGE I	SNRPF	0	0	0	6	0	0	0	0	0	0
STAGE I	SNTB2	1	2	0	2	1	0	0	0	0	0
STAGE I	SUMO1	0	0	0	3	2	0	0	1	0	0
STAGE I	SUPV3L1	0	0	0	6	0	0	0	0	0	0
STAGE I	SYF2	0	0	0	2	4	0	0	0	0	0
STAGE I	TMA7	0	0	0	6	0	0	0	0	0	0
STAGE I	TNKS1BP1	1	0	0	3	1	1	0	0	0	0
STAGE I	TNS1	1	0	0	5	0	0	0	0	0	0
STAGE I	TRMT2A	1	0	0	5	0	0	0	0	0	0
STAGE I	UBC	0	0	0	4	0	1	0	1	0	0
STAGE I	UBQLN1	0	0	0	6	0	0	0	0	0	0
STAGE I	ZC3H14	0	0	0	3	1	2	0	0	0	0
STAGE I	ABCE1	0	0	0	4	0	1	0	0	0	0
STAGE I	AFF4	0	0	0	4	0	1	0	0	0	0
STAGE I	AFP	4	0	0	2	0	1	0	0	0	0
STAGE I	ALDH18A1	0	0	0	3	0	2	0	0	0	0
STAGE I	APEH	0	0	0	3	2	0	0	0	0	0
STAGE I	APOBEC3C	2	0	0	5	0	0	0	0	0	0
STAGE I	CADM1	4	0	0	5	0	1	0	0	0	0
STAGE I	CCDC9	0	0	0	5	0	0	0	0	0	0
STAGE I	CNN1	2	0	0	3	0	0	0	0	0	0
STAGE I	CRYAB	0	0	0	5	0	0	0	0	0	0
STAGE I	DDX17	1	0	0	2	0	2	0	0	0	0
STAGE I	DDX28	1	2	0	2	0	0	0	0	0	0
STAGE I	DDX51	0	0	0	5	0	0	0	0	0	0
STAGE I	DNAJC1	1	0	1	5	0	0	0	0	0	0
STAGE I	EIF4A1	0	0	0	3	2	0	0	0	0	0
STAGE I	EIF4E	1	0	0	4	0	0	0	0	0	0
STAGE I	ENO1	0	0	0	5	0	0	0	0	0	0
STAGE I	ERP29	0	0	0	5	0	0	0	0	0	0
STAGE I	FASTKD1	0	0	0	5	0	0	0	0	0	0
STAGE I	FRG1	0	1	0	4	0	0	0	0	0	0
STAGE I	GLRX3	4	1	0	4	0	0	0	0	0	0
STAGE I	GRN	0	0	0	5	0	0	0	0	0	0
STAGE I	HADH	1	0	0	4	0	0	0	0	0	0
STAGE I	HIST1H4K	1	0	0	4	0	0	0	0	0	0
STAGE I	HSPA8	0	0	0	1	0	2	0	1	0	1
STAGE I	IFIT2	0	1	0	2	0	2	0	0	0	0
STAGE I	KHSRP	0	0	0	4	0	0	0	1	0	0
STAGE I	LGALS3	1	0	0	5	0	0	0	0	0	0
STAGE I	LIN28B	2	0	0	3	0	0	0	0	0	0
STAGE I	LMF2	1	0	0	4	0	0	0	0	0	0
STAGE I	LSM8	0	0	0	5	0	0	0	0	0	0
STAGE I	MAT2A	0	0	0	5	0	0	0	0	0	0
STAGE I	MOV10	0	0	0	5	0	0	0	0	0	0
STAGE I	MRPS15	1	0	0	4	0	0	0	0	0	0
STAGE I	MRTO4	1	0	0	6	0	0	0	0	0	0
STAGE I	MYEF2	0	1	0	3	0	0	0	1	0	0
STAGE I	NDRG2	0	0	0	5	0	0	0	0	0	0
STAGE I	NQO1	1	3	0	2	0	0	0	0	0	0
STAGE I	PES1	3	0	0	3	0	1	0	0	0	0
STAGE I	PGRMC1	1	0	0	4	0	0	0	0	0	0
STAGE I	PPIG	1	0	0	4	0	1	0	0	0	0
STAGE I	RCC2	0	0	0	5	0	0	0	0	0	0
STAGE I	REXO4	2	0	0	4	1	0	0	0	0	0
STAGE I	RNH1	1	1	0	3	0	0	0	0	0	0
STAGE I	RPL26	0	0	0	5	0	0	0	0	0	0
STAGE I	RPP30	0	0	0	5	0	0	0	0	0	0
STAGE I	RPS28	2	0	0	3	0	0	0	0	0	0
STAGE I	RPSA	0	1	0	5	0	0	0	0	0	0
STAGE I	RRP7A	4	0	0	5	0	0	0	0	0	0
STAGE I	RSL24D1	0	1	0	3	1	0	0	0	1	0
STAGE I	SEC23IP	0	0	0	3	1	1	0	0	0	0
STAGE I	SLC25A48	0	0	0	5	0	0	0	0	0	0
STAGE I	SRSF9	0	0	0	5	0	0	0	0	0	0
STAGE I	STRBP	2	0	0	4	0	0	0	0	0	0
STAGE I	SUCLG1	0	0	0	5	0	0	0	0	0	0
STAGE I	TMED10	0	0	0	4	1	0	0	0	0	0
STAGE I	TRMT10A	1	0	0	2	0	2	0	0	0	0
STAGE I	TSR1	0	1	0	3	1	0	0	0	0	0
STAGE I	TXN	0	0	0	5	0	0	0	0	0	0
STAGE I	YBX2	0	1	0	4	0	0	0	0	0	0
STAGE I	ZFP36L1	0	0	0	5	0	0	0	0	0	0
STAGE I	ZNF106	2	1	0	5	0	0	0	0	0	0
STAGE I	ALDH6A1	0	0	0	4	0	0	0	0	0	0
STAGE I	ALKBH5	1	0	0	0	4	0	0	0	0	0
STAGE I	ANXA2	0	0	0	4	0	0	0	0	0	0
STAGE I	ARL6IP4	1	0	0	3	0	0	0	0	0	0
STAGE I	ASS1	2	0	0	2	0	0	0	0	0	0
STAGE I	BST2	0	0	0	4	0	0	0	0	0	0
STAGE I	CISD1	0	1	0	4	0	0	0	0	0	0
STAGE I	CXXC5	0	0	0	3	0	1	0	0	0	0
STAGE I	DBI	0	0	0	4	0	0	0	0	0	0
STAGE I	EIF5A	1	0	0	4	0	0	0	0	0	0
STAGE I	FARSB	0	0	0	4	0	1	0	0	0	0
STAGE I	FBRSL1	0	0	0	4	0	0	0	0	0	0
STAGE I	GNE	0	0	0	3	0	1	0	0	0	0
STAGE I	HABP4	0	0	0	3	0	1	0	0	0	0
STAGE I	HIST1H4L	1	0	0	3	0	0	0	0	0	0
STAGE I	HMGN2	1	0	0	4	0	0	0	0	0	0
STAGE I	HNRNPC	0	0	0	4	0	0	0	0	0	0
STAGE I	MRPL57	0	0	0	4	0	0	0	0	0	0
STAGE I	NAF1	0	1	0	3	0	0	0	0	0	0
STAGE I	NOP58	0	0	1	3	0	0	0	0	0	0
STAGE I	OGN	1	0	0	3	0	0	0	0	0	0
STAGE I	PCSK9	3	1	0	0	0	1	0	0	0	0
STAGE I	PDS5A	0	1	0	1	2	0	0	0	0	0
STAGE I	PTBP3	0	0	0	3	0	1	0	0	0	0
STAGE I	PTCD3	1	0	0	4	0	0	0	0	0	0
STAGE I	CAVIN1	0	0	0	4	0	0	0	0	0	0
STAGE I	RDX	0	0	0	4	0	0	0	0	0	0
STAGE I	RPL14	0	0	0	4	0	0	0	0	0	0
STAGE I	RPS19BP1	1	0	0	4	0	1	0	0	0	0
STAGE I	SF3A2	0	2	0	2	0	0	0	0	0	0
STAGE I	SRPRA	0	0	0	2	2	0	0	0	0	0
STAGE I	TAGLN	1	0	0	4	0	1	0	0	0	0
STAGE I	TARDBP	0	0	0	3	1	0	0	0	0	0
STAGE I	TDRD3	0	0	3	1	0	0	0	0	0	0
STAGE I	TMA16	0	1	0	3	0	0	0	0	0	0
STAGE I	TRIM71	1	1	0	1	0	1	0	0	0	0
STAGE I	UTP4	1	2	0	1	0	0	0	0	0	0
STAGE I	WBP11	1	0	0	4	0	0	0	0	0	0
STAGE I	A1CF	0	0	0	4	0	0	0	0	0	0
STAGE I	MAP3K20	3	0	0	3	0	0	0	0	0	0
STAGE I	CSTF2	0	0	0	2	1	0	0	0	0	0
STAGE I	DCD	1	0	0	2	0	1	0	0	0	0
STAGE I	EPB41	1	0	0	1	0	1	0	1	0	0
STAGE I	EPS8L3	0	0	0	3	0	0	0	0	0	0
STAGE I	TENT5A	0	0	0	2	0	1	0	0	0	0
STAGE I	HIST1H4F	1	0	0	2	0	0	0	0	0	0
STAGE I	MANF	0	0	0	3	0	0	0	0	0	0
STAGE I	MYBBP1A	0	1	0	1	0	1	0	0	0	0
STAGE I	NUSAP1	0	2	0	1	0	0	0	0	0	0
STAGE I	PATZ1	1	0	0	2	0	0	0	0	0	0
STAGE I	PCDHGA9	0	0	1	1	0	0	0	1	0	0
STAGE I	PLA2G1B	0	1	0	1	0	1	0	0	0	0
STAGE I	PRDX3	0	0	0	2	1	0	0	0	0	0
STAGE I	PRKAR2A	0	0	0	3	0	0	0	0	0	0
STAGE I	RPF1	0	0	0	3	0	0	0	0	0	0
STAGE I	RPL11	1	0	0	2	0	0	0	0	0	0
STAGE I	RPL22	0	0	0	2	1	0	0	0	0	0
STAGE I	RPL27	0	0	0	3	0	0	0	0	0	0
STAGE I	SCG3	0	1	0	2	0	0	0	0	0	0
STAGE I	SECISBP2L	1	1	0	2	0	0	0	0	0	0
STAGE I	SLTM	0	0	1	2	0	0	0	0	0	0
STAGE I	TKT	0	0	0	3	0	0	0	0	0	0
STAGE I	VIL1	1	0	0	1	0	1	0	0	0	0
STAGE I	ZNF638	0	0	0	3	0	0	0	0	0	0
STAGE I	CPLX2	1	0	0	1	0	1	0	0	0	0
STAGE I	ELAVL3	2	0	0	0	0	0	0	0	0	0
STAGE I	PCDH20	0	0	0	2	0	0	0	0	0	0
STAGE I	RIMS1	2	0	0	1	0	0	0	0	0	0
STAGE I	RPL17-C18ORF32	0	2	0	0	0	0	0	0	0	0
STAGE I	SLC25A11	1	0	0	2	0	0	0	0	0	0
STAGE I	SLC3A2	0	0	0	2	0	0	0	0	0	0
STAGE I	TMSB4X	0	2	0	0	0	0	0	0	0	0
STAGE I	AIMP1	1	0	0	0	0	0	0	0	0	0
STAGE I	CHGA	0	1	0	0	0	0	0	0	0	0
STAGE I	HNRNPCL1	0	1	0	0	0	0	0	0	0	0
STAGE I	MCAT	0	0	0	1	0	0	0	0	0	0
STAGE I	HIST2H4B	1	0	0	0	0	0	0	0	0	0
STAGE II	MRPL13	77	2	1	238	4	2	0	0	0	0
STAGE II	DCAF13	69	5	1	247	1	3	0	1	0	0
STAGE II	YWHAZ	65	2	1	229	0	3	0	0	0	0
STAGE II	DAP3	50	0	1	224	1	3	0	0	0	0
STAGE II	TFB2M	54	0	1	215	6	2	0	0	0	0
STAGE II	C1ORF131	55	0	0	215	1	1	0	0	0	0
STAGE II	MTDH	56	0	1	200	4	2	0	0	0	0
STAGE II	NUCKS1	44	5	1	213	2	1	0	0	0	0
STAGE II	RBM34	56	3	3	198	3	0	0	0	0	0
STAGE II	PTDSS1	54	0	0	194	5	4	0	1	0	0
STAGE II	MRPL9	53	0	0	194	3	3	0	0	0	0
STAGE II	CCAR2	1	16	0	36	193	2	0	1	0	0
STAGE II	PABPC1	65	2	1	178	2	5	0	0	1	0
STAGE II	SCAMP3	69	1	0	190	1	1	0	1	0	0
STAGE II	SF3B4	55	0	0	181	0	3	0	1	0	0
STAGE II	CHTOP	61	1	0	180	2	3	0	0	0	0
STAGE II	ZC3H11A	42	0	0	179	6	9	0	0	0	1
STAGE II	RPRD2	58	0	0	165	6	1	0	0	0	0
STAGE II	ARF1	47	0	0	184	5	1	0	0	0	0
STAGE II	AGO2	69	4	1	155	1	7	0	0	2	0
STAGE II	HEATR1	55	0	0	158	3	9	0	1	0	0
STAGE II	PARP1	44	1	0	171	1	7	0	0	2	0
STAGE II	CCT3	49	1	3	169	2	6	0	1	0	0
STAGE II	HEATR6	75	0	5	135	24	5	0	1	0	0
STAGE II	CTTN	82	1	3	118	18	3	0	0	0	0
STAGE II	F11R	58	0	0	162	4	3	0	1	0	0
STAGE II	ISG20L2	51	0	1	160	11	9	0	0	1	0
STAGE II	ILF2	53	0	0	162	0	3	0	2	0	0
STAGE II	UTP25	43	0	0	174	1	4	0	2	0	0
STAGE II	SUCO	35	0	2	167	6	10	0	3	0	0
STAGE II	UBAP2L	53	0	1	158	2	3	0	1	0	0
STAGE II	HDGF	51	0	0	166	3	0	0	0	0	0
STAGE II	PARN	21	0	1	189	4	1	0	2	0	0
STAGE II	MRPS14	32	2	0	176	5	2	0	0	0	0
STAGE II	RBBP5	43	2	0	157	10	3	0	1	0	0
STAGE II	NTPCR	52	2	0	161	5	0	0	0	0	0
STAGE II	GPATCH4	56	0	0	157	5	2	0	0	0	1
STAGE II	RIDA	56	0	0	154	3	1	0	0	0	0
STAGE II	UTP23	88	3	1	124	1	0	0	0	0	0
STAGE II	LSM1	72	2	3	133	6	0	0	0	0	0
STAGE II	PUF60	64	2	0	143	2	2	0	0	0	0
STAGE II	RRP15	39	0	2	165	0	0	0	0	0	0
STAGE II	TPR	32	1	0	149	8	14	0	3	0	0
STAGE II	TSNAX	51	0	0	148	6	2	0	0	0	1
STAGE II	EPRS	40	2	1	161	1	5	0	0	0	0
STAGE II	ENSA	62	0	0	143	0	1	0	0	0	0
STAGE II	POP1	57	1	0	140	2	3	0	1	0	0
STAGE II	NOL11	38	0	2	153	4	3	0	0	0	0
STAGE II	CASC3	46	2	5	100	47	1	0	0	1	0
STAGE II	BOP1	66	2	0	131	1	0	0	0	0	0
STAGE II	HNRNPU	54	1	0	133	6	6	0	1	0	0
STAGE II	PSMD4	56	0	1	142	0	3	0	1	0	0
STAGE II	SRP68	31	3	2	140	22	1	0	0	0	0
STAGE II	UCHL5	32	1	0	164	4	1	0	0	0	0
STAGE II	EIF2D	46	2	0	135	11	1	0	2	0	0
STAGE II	YTHDF1	20	0	0	155	11	4	0	1	0	0
STAGE II	CACYBP	32	2	0	154	0	0	0	0	0	0
STAGE II	ARHGEF2	66	0	2	125	4	7	0	1	0	0
STAGE II	DDX42	44	1	5	95	36	7	0	1	0	0
STAGE II	URB2	65	1	0	131	0	5	0	0	0	0
STAGE II	UBE2O	30	2	2	135	16	2	0	0	0	0
STAGE II	FTSJ3	43	0	1	121	13	6	0	2	0	0
STAGE II	LRRC59	45	1	3	134	0	1	0	2	1	0
STAGE II	BAG4	71	2	3	92	10	3	0	1	0	0
STAGE II	ADAR	51	1	1	127	1	2	0	0	0	0
STAGE II	RBM8A	57	3	1	119	1	1	0	0	0	0
STAGE II	SUPT6H	28	3	3	84	56	11	0	1	0	0
STAGE II	COA6	55	0	0	123	0	2	0	0	0	0
STAGE II	TAGLN2	62	1	1	123	0	1	0	1	0	0
STAGE II	EIF3E	64	1	0	106	2	3	0	0	0	0
STAGE II	DDX19A	3	10	1	36	132	1	0	0	0	0
STAGE II	RRS1	38	3	0	139	0	0	0	0	0	1
STAGE II	CLTC	53	0	4	109	3	6	0	3	0	0
STAGE II	FDPS	51	3	0	119	0	3	0	2	0	0
STAGE II	MRPS23	33	0	1	138	2	0	0	0	0	0
STAGE II	MRPL15	29	0	0	141	2	2	0	0	0	0
STAGE II	RPL30	59	0	0	111	1	0	0	0	0	0
STAGE II	TCEA1	28	1	0	132	8	3	0	1	0	0
STAGE II	CSTF1	49	0	0	142	6	2	0	0	0	0
STAGE II	MRPS21	58	2	1	111	1	1	0	0	0	0
STAGE II	PRRC2C	37	0	3	127	1	7	0	1	0	0
STAGE II	MRPS28	47	0	2	121	4	0	0	0	0	0
STAGE II	MEX3A	48	2	0	116	2	2	0	1	0	0
STAGE II	PRPF3	54	2	0	111	1	1	0	2	0	0
STAGE II	MRPL24	53	0	0	119	1	1	0	0	0	0
STAGE II	STAU1	16	1	5	129	15	3	0	1	0	0
STAGE II	CPNE3	49	0	0	118	2	1	0	1	0	0
STAGE II	LSM14B	25	1	0	129	12	2	0	0	0	0
STAGE II	VIRMA	56	1	0	99	5	6	0	1	0	0
STAGE II	PRKDC	29	0	3	112	0	17	0	3	0	0
STAGE II	TACO1	42	0	0	119	0	2	0	0	0	0
STAGE II	STAU2	38	2	2	115	7	3	0	1	0	0
STAGE II	UTP18	38	1	2	111	7	4	0	0	0	0
STAGE II	CCDC47	45	0	1	111	9	1	0	1	0	0
STAGE II	KHDRBS3	83	1	0	86	0	0	0	2	0	1
STAGE II	KPNA2	57	0	0	117	0	2	0	0	0	0
STAGE II	DARS2	49	0	0	116	4	6	0	1	0	0
STAGE II	NDRG1	75	1	0	77	2	2	0	0	0	0
STAGE II	LARP4B	26	4	0	112	16	3	0	1	0	0
STAGE II	HELZ	60	0	3	85	8	8	0	5	0	0
STAGE II	KNOP1	22	0	0	128	5	0	0	0	0	0
STAGE II	RPL8	65	4	0	82	5	2	0	0	1	0
STAGE II	GTPBP4	37	1	0	128	0	2	0	0	0	0
STAGE II	TRMT1L	37	2	0	106	4	1	0	1	0	0
STAGE II	SNHG28	55	0	0	93	0	2	0	0	1	0
STAGE II	CLNS1A	43	3	2	96	5	1	0	1	0	0
STAGE II	ERAL1	30	1	0	105	11	2	0	0	0	0
STAGE II	MRPL45	28	1	2	76	40	3	0	0	0	0
STAGE II	MRPL21	68	0	1	85	1	1	0	0	0	0
STAGE II	PLEC	69	4	0	59	10	9	0	2	0	0
STAGE II	THUMPD1	27	1	0	118	10	1	0	0	0	0
STAGE II	MRPL10	19	4	0	80	43	0	0	0	0	0
STAGE II	RPL7	43	0	0	109	2	1	0	0	0	0
STAGE II	YTHDF3	29	0	0	104	7	3	0	2	0	0
STAGE II	DDX47	9	5	0	90	37	1	0	0	0	0
STAGE II	SPAG9	40	3	4	89	6	5	0	0	0	0
STAGE II	DDX27	17	1	0	112	9	3	0	3	0	0
STAGE II	DDX5	45	0	4	74	15	3	0	4	0	0
STAGE II	MRPS7	29	3	0	107	2	2	0	1	0	0
STAGE II	NSRP1	29	1	2	72	40	3	0	0	0	0
STAGE II	SNTB1	77	2	2	51	1	5	0	0	0	0
STAGE II	SUMO2	30	1	0	110	5	0	0	0	0	0
STAGE II	ADD1	1	10	0	16	112	2	0	1	0	0
STAGE II	GDI2	26	0	0	98	11	3	0	1	0	0
STAGE II	SAP30BP	51	2	2	96	3	2	0	0	0	0
STAGE II	ATP5F1C	23	0	0	107	1	3	0	0	0	0
STAGE II	DHX38	5	11	0	36	80	4	0	1	0	0
STAGE II	EPPK1	64	4	0	63	1	4	0	0	0	0
STAGE II	MAPRE1	15	1	0	115	5	0	0	1	0	0
STAGE II	IBA57	48	1	0	82	0	0	0	0	0	0
STAGE II	NME1	38	0	0	93	0	1	0	0	0	0
STAGE II	GSPT1	25	0	0	95	4	7	0	1	0	0
STAGE II	TPD52L2	29	1	0	100	3	1	0	0	0	0
STAGE II	RBM12B	54	0	0	64	7	2	0	2	0	0
STAGE II	NMT1	3	2	0	64	54	2	1	2	0	0
STAGE II	CSE1L	15	0	1	105	2	3	0	1	0	1
STAGE II	FXR1	19	0	3	99	4	4	0	0	0	0
STAGE II	ALYREF	29	2	0	93	5	0	0	0	0	0
STAGE II	DHX9	43	1	0	70	9	7	0	0	1	0
STAGE II	EIF3H	86	2	1	34	0	0	0	0	0	0
STAGE II	ABCF1	6	2	0	96	10	8	0	0	0	0
STAGE II	RNPS1	28	0	0	93	2	2	0	0	0	0
STAGE II	SUPT5H	28	1	1	84	10	6	0	3	0	0
STAGE II	EIF4A3	30	0	0	84	1	6	0	0	0	0
STAGE II	NVL	44	0	2	74	0	3	0	1	0	0
STAGE II	SEC63	17	4	2	70	24	5	0	0	0	0
STAGE II	TOP2A	27	4	2	83	2	4	0	1	0	0
STAGE II	MRPL27	47	0	0	75	3	1	0	0	0	0
STAGE II	RARS2	1	3	1	57	55	3	0	1	0	0
STAGE II	C1ORF35	47	0	0	71	2	0	0	0	0	0
STAGE II	FASTKD3	29	2	0	92	7	3	0	1	0	0
STAGE II	UBE2I	24	3	2	89	5	0	0	0	0	0
STAGE II	CDC5L	13	2	2	74	18	5	0	4	0	0
STAGE II	USP36	26	1	2	83	5	0	0	1	0	0
STAGE II	DIDO1	23	0	0	74	14	5	0	2	0	0
STAGE II	NBPF10	58	1	1	50	0	6	0	1	0	0
STAGE II	NCBP2	22	0	0	87	9	1	0	0	0	0
STAGE II	PRPF6	30	0	0	82	8	2	0	1	0	0
STAGE II	DDX52	29	2	2	81	16	4	0	0	0	0
STAGE II	POLDIP3	3	3	0	41	68	1	0	0	0	0
STAGE II	XRCC6	2	1	1	54	56	5	0	1	0	0
STAGE II	AKAP1	36	2	4	68	3	3	0	0	0	0
STAGE II	RPRD1B	8	1	3	94	6	2	0	0	1	0
STAGE II	SF3B2	14	2	0	70	27	3	0	1	0	0
STAGE II	UBFD1	19	0	1	87	8	0	0	0	0	0
STAGE II	YWHAB	8	2	1	87	15	3	0	0	1	0
STAGE II	ZC3H18	4	15	0	39	57	4	0	1	0	0
STAGE II	BYSL	13	2	0	99	1	0	0	1	0	0
STAGE II	EIF4ENIF1	18	0	0	37	70	2	0	2	0	0
STAGE II	FASTKD5	26	0	0	90	18	5	0	0	0	0
STAGE II	GPR161	43	1	0	73	0	2	0	1	0	0
STAGE II	MKRN1	3	2	0	69	38	2	0	0	0	0
STAGE II	MSI2	43	2	15	51	5	2	0	1	0	0
STAGE II	NUFIP2	29	3	1	69	6	2	0	3	0	0
STAGE II	PUM3	14	3	0	84	1	6	0	2	0	0
STAGE II	RPL19	44	0	2	66	2	2	0	0	0	0
STAGE II	DEK	16	2	0	91	0	1	0	0	0	0
STAGE II	DNAJC21	26	0	0	86	11	2	0	0	0	0
STAGE II	DROSHA	10	0	0	83	13	4	0	1	0	0
STAGE II	LASP1	35	2	2	68	5	1	0	2	0	0
STAGE II	LUC7L3	46	2	4	61	3	1	0	1	0	0
STAGE II	UNK	29	4	1	74	3	3	0	1	0	0
STAGE II	DHX8	4	3	1	53	47	4	0	3	1	1
STAGE II	XPO5	8	4	0	91	0	8	0	2	0	0
STAGE II	LSM14A	15	1	2	76	10	1	0	0	0	1
STAGE II	NCBP3	2	2	1	33	75	2	0	1	0	1
STAGE II	NOP2	21	1	0	89	0	1	0	0	0	0
STAGE II	RBM22	4	3	0	47	55	2	0	0	0	0
STAGE II	RC3H1	51	0	0	64	4	8	0	2	0	0
STAGE II	NOL7	17	2	1	84	5	0	0	1	0	0
STAGE II	CCDC137	33	1	0	76	2	2	0	0	0	0
STAGE II	RBM38	25	1	1	78	0	2	0	0	0	0
STAGE II	RPS27	51	0	0	55	2	1	0	0	0	0
STAGE II	COL14A1	87	1	1	11	0	10	0	3	0	0
STAGE II	AATF	16	2	0	73	13	1	0	0	0	0
STAGE II	EIF4G1	14	1	0	76	12	5	0	0	0	1
STAGE II	RBBP6	30	0	0	69	11	6	0	2	0	1
STAGE II	RPL38	35	2	1	70	1	0	0	0	0	0
STAGE II	DHCR7	40	0	3	56	1	3	0	0	0	0
STAGE II	DHX16	7	2	0	73	19	0	0	2	0	0
STAGE II	ESF1	3	2	1	78	11	5	0	3	0	0
STAGE II	P4HB	44	2	1	72	1	2	0	0	0	0
STAGE II	RSL1D1	21	1	0	78	0	2	0	1	0	0
STAGE II	SRRM2	39	1	0	63	10	8	0	2	0	0
STAGE II	TBL3	25	2	0	75	1	3	0	0	0	0
STAGE II	EIF2S2	7	1	1	91	1	3	0	0	0	0
STAGE II	EMG1	20	1	0	82	3	1	0	0	0	0
STAGE II	LMNA	48	0	0	50	1	3	0	0	0	0
STAGE II	S100A16	54	0	1	48	0	1	0	0	0	0
STAGE II	TNRC6A	39	0	0	68	6	10	0	2	1	0
STAGE II	GMPR2	5	0	0	31	63	1	0	0	0	0
STAGE II	LBR	45	2	0	58	0	3	0	0	0	0
STAGE II	SRPK1	7	1	2	84	1	3	0	2	0	0
STAGE II	TPX2	11	0	0	90	1	1	0	0	0	0
STAGE II	CGN	54	0	0	47	1	3	0	0	0	0
STAGE II	DHX36	12	2	0	76	8	3	0	1	0	0
STAGE II	ISY1	3	2	0	85	12	1	0	0	0	0
STAGE II	MRPS10	12	2	0	81	9	3	0	0	0	0
STAGE II	TEFM	13	8	0	70	19	2	0	0	0	0
STAGE II	ABT1	9	3	0	83	3	3	0	1	0	0
STAGE II	CCDC43	3	2	0	73	24	0	0	0	0	0
STAGE II	FLYWCH2	22	1	0	75	1	0	0	0	0	0
STAGE II	NGDN	12	0	0	73	17	1	0	1	0	0
STAGE II	HNRNPUL1	4	3	0	71	17	4	0	0	0	0
STAGE II	IPO5	18	1	0	68	10	2	0	0	0	0
STAGE II	KMT2C	6	7	7	22	4	18	0	0	37	0
STAGE II	MAGOHB	15	4	0	79	1	1	0	0	0	0
STAGE II	NOM1	8	2	0	68	16	2	0	0	0	0
STAGE II	NSFL1C	5	0	0	84	10	2	0	1	0	0
STAGE II	RRP36	18	2	1	86	4	2	0	0	1	0
STAGE II	SMG1	22	0	2	57	0	10	0	10	0	0
STAGE II	DCLRE1C	10	1	2	79	0	4	0	1	0	0
STAGE II	KPNB1	15	3	1	66	10	5	0	2	0	0
STAGE II	MRPL51	17	2	0	75	4	2	0	1	0	0
STAGE II	STRAP	14	2	1	79	9	1	0	0	0	0
STAGE II	ZNF768	21	1	0	78	0	1	0	1	0	0
STAGE II	CDK13	7	1	1	58	32	1	0	2	0	0
STAGE II	FBL	18	1	0	80	1	3	0	0	0	0
STAGE II	IQCG	16	2	0	76	4	1	0	1	0	0
STAGE II	KDM5A	22	3	2	58	9	5	0	1	0	0
STAGE II	SF3A3	10	1	1	70	12	2	0	1	0	0
STAGE II	MRPS35	10	4	1	70	11	1	0	0	0	0
STAGE II	NCOA5	12	1	1	69	10	4	0	1	0	0
STAGE II	SAMD4B	16	0	0	65	17	2	0	0	0	0
STAGE II	ATXN2L	29	1	0	67	4	3	0	1	0	0
STAGE II	MARF1	24	4	0	51	8	11	0	1	0	0
STAGE II	NAT10	17	0	1	74	3	3	0	1	0	0
STAGE II	SCAMP2	8	4	2	34	48	0	0	0	0	0
STAGE II	TOP1	9	1	3	59	20	5	0	0	1	0
STAGE II	CCT2	18	2	0	71	0	4	0	2	0	0
STAGE II	GSTP1	46	3	0	47	1	2	0	0	0	0
STAGE II	IFI16	51	0	2	36	1	5	0	1	0	0
STAGE II	KIAA0100	24	4	0	58	10	3	0	1	0	1
STAGE II	MAK16	11	13	0	62	6	1	0	1	0	0
STAGE II	MTIF2	5	2	0	76	7	5	0	2	0	0
STAGE II	PTCD1	23	1	0	72	12	0	0	0	0	0
STAGE II	RBM28	6	1	1	79	0	4	0	1	0	0
STAGE II	RPS20	35	0	0	62	2	1	0	0	0	0
STAGE II	TFRC	35	0	0	77	1	1	0	0	0	0
STAGE II	YBX1	8	3	0	82	0	1	0	0	0	0
STAGE II	NOL10	4	2	0	82	1	3	0	1	0	0
STAGE II	PAIP1	6	4	1	74	7	1	0	0	0	0
STAGE II	PRPF38A	5	0	0	69	16	3	0	0	0	0
STAGE II	RTCB	1	1	0	41	52	0	0	0	0	0
STAGE II	SCAF4	5	1	0	77	6	4	0	1	0	0
STAGE II	SRSF1	33	0	0	51	11	1	0	0	0	0
STAGE II	CARHSP1	27	2	0	69	0	1	0	0	0	0
STAGE II	FNDC3B	23	0	1	67	0	6	0	1	0	0
STAGE II	MTO1	8	0	0	52	25	8	0	2	0	1
STAGE II	SNRPA1	18	2	1	68	3	1	0	0	0	0
STAGE II	SNW1	2	2	0	39	49	4	0	1	0	0
STAGE II	TRA2B	11	0	0	70	5	4	0	2	0	0
STAGE II	CCT6A	14	0	1	73	4	4	0	0	0	0
STAGE II	CPSF6	22	0	2	52	14	3	0	0	0	0
STAGE II	LUC7L	26	1	0	66	4	2	0	0	0	0
STAGE II	MRPL3	2	1	0	82	4	3	0	0	0	0
STAGE II	NUPL2	11	1	1	72	8	1	0	1	0	0
STAGE II	PWP2	6	1	0	74	4	3	0	0	0	0
STAGE II	RBM4	31	1	3	52	3	2	0	0	0	0
STAGE II	TARS	10	0	1	73	0	5	0	1	0	0
STAGE II	BRIX1	13	0	0	75	0	2	0	0	0	0
STAGE II	CPSF7	10	0	0	55	23	2	0	0	0	0
STAGE II	EIF3B	7	4	1	73	0	4	0	0	0	0
STAGE II	FYTTD1	19	0	0	67	6	1	0	0	0	0
STAGE II	PPIL4	14	3	0	45	32	2	0	0	0	0
STAGE II	SCAF8	7	5	1	26	42	5	0	3	0	0
STAGE II	ZCCHC3	3	4	0	69	18	1	0	0	0	0
STAGE II	EFTUD2	4	2	0	63	13	8	0	1	0	0
STAGE II	RBM23	10	0	0	46	34	0	0	0	0	0
STAGE II	RRP1B	6	1	1	76	2	2	0	1	0	0
STAGE II	TRMT6	2	2	2	79	5	3	0	1	0	0
STAGE II	DBR1	4	3	0	69	14	0	0	0	0	0
STAGE II	MDC1	10	5	0	71	1	4	0	0	0	0
STAGE II	MRPL2	8	2	0	71	1	5	0	0	0	0
STAGE II	MTPAP	3	0	1	74	7	2	0	1	0	0
STAGE II	RPL7L1	10	3	1	68	8	0	0	0	0	0
STAGE II	USP42	22	1	3	60	12	4	0	1	0	0
STAGE II	ACTN4	13	1	2	60	2	9	0	2	0	0
STAGE II	BAZ1B	11	0	0	64	7	6	0	2	0	0
STAGE II	CSTF3	16	0	1	62	1	6	0	0	0	0
STAGE II	EIF4H	6	0	0	55	25	1	0	0	0	0
STAGE II	NSUN2	16	4	0	66	2	4	0	0	0	0
STAGE II	PCBP2	3	1	2	44	33	2	0	2	0	0
STAGE II	SRSF2	49	1	0	55	2	1	0	1	0	0
STAGE II	CDC42EP4	34	2	1	48	3	1	0	0	0	0
STAGE II	DKC1	27	1	0	69	0	3	0	2	0	1
STAGE II	DNAJB12	7	2	1	39	36	3	0	0	0	0
STAGE II	HELZ2	25	3	2	53	1	5	0	2	0	0
STAGE II	MKRN2	7	1	1	56	21	1	0	0	0	0
STAGE II	NAA50	6	2	2	76	1	0	0	0	0	0
STAGE II	PUS7	9	2	3	68	4	7	0	1	0	0
STAGE II	RALY	9	2	1	74	4	1	0	0	0	0
STAGE II	RPL23	30	2	1	46	1	2	0	1	0	0
STAGE II	SND1	8	2	2	57	12	4	0	1	0	0
STAGE II	UBAP2	9	0	2	65	4	1	0	4	0	0
STAGE II	BMS1	6	1	0	71	7	5	0	0	1	0
STAGE II	CDC40	16	3	0	43	24	2	0	1	0	0
STAGE II	CDKN2A	13	27	0	51	0	0	0	0	0	0
STAGE II	DDX1	5	5	0	66	11	2	0	1	0	0
STAGE II	HARS2	2	4	0	44	34	2	0	0	0	0
STAGE II	ILF3	14	1	7	60	4	2	0	0	0	0
STAGE II	MTREX	1	7	1	34	40	4	0	0	1	0
STAGE II	TUFM	22	19	0	63	1	3	0	0	0	0
STAGE II	HTATSF1	5	4	0	62	3	11	0	1	0	0
STAGE II	LSM2	10	1	0	72	3	0	0	0	0	0
STAGE II	MRPL11	24	2	0	57	1	1	0	0	0	0
STAGE II	RPS15A	25	1	2	53	0	2	0	0	0	0
STAGE II	GTF2E2	10	16	0	46	9	1	0	3	0	0
STAGE II	SRP54	12	1	0	54	19	1	0	0	0	0
STAGE II	U2SURP	4	0	0	66	7	1	0	3	0	0
STAGE II	XRN2	1	1	0	53	27	1	0	0	0	0
STAGE II	YBX3	24	3	0	65	0	0	0	1	0	0
STAGE II	ZC3H7A	22	5	1	41	12	5	0	0	0	0
STAGE II	HDAC2	10	2	2	67	3	1	0	1	0	0
STAGE II	LDHB	34	1	0	71	0	2	0	1	0	0
STAGE II	MYO18A	46	2	4	37	4	7	0	1	0	0
STAGE II	PNO1	3	0	0	74	3	1	0	0	0	0
STAGE II	PSIP1	15	2	0	67	0	2	0	3	0	0
STAGE II	S100A9	53	1	0	27	3	0	0	0	0	0
STAGE II	SDAD1	14	0	0	56	15	0	0	0	0	0
STAGE II	SSRP1	4	3	0	67	2	7	0	0	0	0
STAGE II	ALDOA	21	1	1	55	0	3	0	0	0	0
STAGE II	CCT4	4	1	0	69	6	0	0	1	1	0
STAGE II	DDX56	6	2	0	69	5	2	0	0	0	0
STAGE II	FAM98A	3	0	0	73	1	5	0	0	0	0
STAGE II	HNRNPUL2	5	2	1	36	34	2	0	1	0	0
STAGE II	MKRN3	7	11	0	56	1	7	0	1	0	0
STAGE II	MRPS18A	10	7	0	66	0	1	0	0	0	0
STAGE II	SERBP1	6	0	0	71	3	1	0	0	0	0
STAGE II	SLC16A3	30	2	0	47	1	1	0	0	1	0
STAGE II	UTP3	26	0	0	37	36	2	0	0	0	0
STAGE II	ANXA7	10	2	0	37	31	2	0	1	0	0
STAGE II	CAND1	18	0	2	58	2	4	0	0	0	0
STAGE II	CMSS1	7	0	1	66	3	1	0	1	0	0
STAGE II	NFX1	8	0	2	41	29	5	0	0	0	0
STAGE II	NOP56	4	0	0	74	0	1	0	0	0	0
STAGE II	PRPF8	3	2	0	25	41	6	0	1	1	0
STAGE II	SARS	5	2	2	39	32	2	0	0	0	0
STAGE II	SART3	2	0	0	45	30	4	0	1	0	0
STAGE II	SF3A1	1	0	0	18	60	1	0	1	0	0
STAGE II	SYNCRIP	4	1	1	59	10	5	0	2	0	0
STAGE II	TRAP1	21	0	1	50	1	3	0	1	0	0
STAGE II	ELAC2	5	5	0	28	44	2	0	1	0	0
STAGE II	IGF2BP2	12	0	0	60	1	3	0	3	0	0
STAGE II	NGRN	22	1	0	48	13	1	0	0	0	0
STAGE II	NUDT16L1	25	0	0	52	0	1	0	0	0	0
STAGE II	RBM39	12	1	1	51	11	5	0	1	0	0
STAGE II	RPUSD4	5	5	0	27	43	2	0	0	0	0
STAGE II	SEC61A1	5	1	0	67	3	3	0	0	0	0
STAGE II	UTP11	12	0	0	63	7	1	0	0	0	0
STAGE II	CHERP	15	1	0	53	7	4	0	2	0	0
STAGE II	CYCS	6	1	0	68	2	1	0	1	0	0
STAGE II	DDX24	5	1	0	32	42	4	0	0	1	0
STAGE II	HSP90AB1	10	4	1	59	1	2	0	1	0	0
STAGE II	MAZ	39	1	0	53	0	3	0	1	0	0
STAGE II	MCRIP2	24	3	0	53	1	0	0	1	0	0
STAGE II	MRPL28	27	2	0	51	1	2	0	0	0	0
STAGE II	PRPF4B	8	7	0	38	17	7	0	0	0	1
STAGE II	RPUSD3	12	2	0	66	1	2	0	1	0	0
STAGE II	RTF1	4	2	1	16	54	3	0	0	0	0
STAGE II	TCP1	3	8	0	65	7	1	0	0	0	0
STAGE II	WDR3	12	1	0	62	4	2	0	0	0	0
STAGE II	ZNF598	24	0	0	50	4	0	0	1	0	0
STAGE II	ZNF622	20	2	0	50	2	4	0	1	0	0
STAGE II	ANKRD17	19	1	1	37	15	10	0	0	0	0
STAGE II	CSDE1	4	1	1	53	13	5	0	0	0	0
STAGE II	DDX39A	11	0	0	59	3	2	0	1	0	0
STAGE II	EIF1	13	4	0	57	4	0	0	0	0	0
STAGE II	ELAVL1	9	2	0	60	7	2	0	0	0	0
STAGE II	GNL2	8	2	1	63	1	3	0	0	0	0
STAGE II	MKI67	1	7	0	54	2	16	0	2	0	1
STAGE II	RPL23A	34	1	0	49	0	1	0	0	0	0
STAGE II	RPS3	24	2	0	49	1	1	0	0	0	0
STAGE II	ZFR	12	0	0	49	10	4	0	1	0	1
STAGE II	ZNF207	15	2	2	43	15	4	0	1	0	0
STAGE II	ZNFX1	19	2	0	52	3	4	0	2	0	0
STAGE II	CC2D1B	5	2	0	50	16	4	0	0	0	0
STAGE II	DDX31	3	4	1	47	21	4	0	0	0	0
STAGE II	GANAB	8	0	1	45	15	4	0	2	0	0
STAGE II	LAS1L	6	1	0	58	5	5	0	0	0	0
STAGE II	PHGDH	16	1	0	57	2	2	0	0	0	0
STAGE II	PMS1	6	0	1	51	11	7	0	0	1	0
STAGE II	PPHLN1	11	0	1	44	17	4	0	1	0	0
STAGE II	PRRC2A	9	2	0	53	13	2	0	1	0	0
STAGE II	RBM12	20	1	1	42	16	3	0	3	0	1
STAGE II	RBM4B	32	0	1	40	5	2	0	0	0	0
STAGE II	UPF1	12	0	0	46	16	3	0	1	0	0
STAGE II	BUD23	12	0	0	64	1	3	0	0	0	0
STAGE II	ZC3H13	2	9	0	20	37	3	0	3	0	0
STAGE II	DHX29	4	5	0	37	31	3	0	1	0	0
STAGE II	DHX57	5	3	1	57	10	3	0	0	0	0
STAGE II	ERI3	11	0	1	60	1	1	0	0	0	0
STAGE II	HMGA1	9	1	1	67	0	0	0	0	0	0
STAGE II	HNRNPF	6	2	0	45	25	2	0	0	0	0
STAGE II	MRPS5	6	1	1	66	1	0	0	0	0	0
STAGE II	NARS	1	1	1	48	23	1	0	1	0	0
STAGE II	NSF	12	2	1	57	3	3	0	1	0	0
STAGE II	RBM14	32	0	0	34	7	5	0	1	0	0
STAGE II	SARS2	10	3	0	59	3	2	0	2	0	0
STAGE II	SNRNP40	7	5	0	43	26	2	0	0	0	0
STAGE II	SNRPC	25	1	0	66	0	1	0	1	0	0
STAGE II	TIAL1	4	4	1	45	22	2	0	2	0	0
STAGE II	CAPRIN1	33	0	1	47	8	3	0	1	0	1
STAGE II	GRB2	32	1	1	41	1	1	0	1	0	0
STAGE II	LLPH	13	3	1	56	6	1	0	0	0	0
STAGE II	LRRC47	1	5	0	41	24	1	0	0	0	0
STAGE II	LUC7L2	3	6	0	40	25	5	0	1	0	0
STAGE II	MRM1	18	5	0	58	1	1	0	0	0	0
STAGE II	MRPL39	3	3	0	65	4	0	0	0	0	0
STAGE II	MRPS31	8	10	0	19	42	3	0	0	0	0
STAGE II	POLR2B	5	10	0	50	18	2	0	2	0	0
STAGE II	PRR3	9	3	0	62	6	1	0	0	0	0
STAGE II	RPF2	15	4	0	56	2	1	0	0	0	1
STAGE II	ZC3H7B	5	1	3	27	36	4	0	0	0	0
STAGE II	CSRP1	46	1	1	35	0	1	0	1	0	0
STAGE II	DNTTIP2	8	2	1	48	12	4	0	0	0	0
STAGE II	FARSA	11	0	0	55	5	2	0	1	0	0
STAGE II	MDH1	4	0	1	63	1	0	0	2	0	0
STAGE II	PDAP1	7	2	0	58	6	1	0	0	0	0
STAGE II	RPL35A	16	0	0	58	0	0	0	0	0	0
STAGE II	RPN1	5	1	0	65	2	3	0	0	0	0
STAGE II	TBRG4	5	0	0	63	2	2	0	0	0	0
STAGE II	TRIM28	12	6	1	43	5	8	0	2	0	0
STAGE II	U2AF1	24	1	0	64	0	1	1	0	1	0
STAGE II	URB1	8	1	1	54	4	4	0	1	1	0
STAGE II	UTP15	15	5	0	47	17	6	0	0	0	0
STAGE II	WDR43	11	1	0	72	1	1	0	0	1	0
STAGE II	ANK3	21	2	7	31	2	14	0	3	0	1
STAGE II	FASN	34	2	1	26	4	11	0	2	1	1
STAGE II	FEN1	7	0	0	63	0	3	0	0	0	0
STAGE II	FUS	22	1	0	47	3	0	0	1	0	1
STAGE II	G3BP2	13	0	0	44	9	6	0	1	0	0
STAGE II	RBM26	6	5	0	31	26	4	0	2	0	0
STAGE II	RPS21	24	1	0	46	0	0	0	0	0	0
STAGE II	SNRPG	4	2	0	66	0	0	0	1	0	0
STAGE II	YTHDF2	4	2	2	31	34	0	0	0	0	0
STAGE II	ZCCHC7	6	2	1	51	9	5	0	1	0	0
STAGE II	BRD2	8	3	0	42	19	1	0	1	0	0
STAGE II	C12ORF43	4	3	0	31	37	0	0	1	0	0
STAGE II	CD3EAP	10	3	0	54	2	2	0	1	0	0
STAGE II	CHCHD3	6	3	0	62	1	2	0	0	0	0
STAGE II	DDX23	4	7	1	48	15	4	0	1	0	0
STAGE II	DDX55	8	9	0	48	6	4	0	2	0	0
STAGE II	DNAJA1	17	1	1	61	0	2	0	0	0	0
STAGE II	HIBADH	6	0	0	57	1	4	0	0	0	0
STAGE II	IREB2	13	2	0	41	7	10	0	2	0	0
STAGE II	KRI1	13	0	0	49	10	1	0	1	0	0
STAGE II	MEX3C	5	5	0	49	12	4	0	0	0	0
STAGE II	MRPL32	4	2	0	61	3	1	0	0	0	0
STAGE II	MRPL37	7	0	0	64	0	0	0	0	0	0
STAGE II	PC	29	3	3	30	1	6	0	1	0	0
STAGE II	PNPT1	3	0	0	60	0	4	0	0	0	0
STAGE II	TRIM25	30	0	3	31	3	3	0	2	0	0
STAGE II	TRMT1	14	0	1	52	3	3	0	0	0	0
STAGE II	USP10	3	14	0	21	35	1	0	0	0	0
STAGE II	WDR33	3	1	0	39	25	2	0	3	0	0
STAGE II	CNOT4	5	1	1	37	21	2	0	2	0	0
STAGE II	CSTF2T	4	1	0	17	45	3	0	2	0	0
STAGE II	DUSP14	19	3	3	45	2	0	0	0	1	0
STAGE II	DYNC1H1	2	5	1	36	10	14	0	4	0	0
STAGE II	EBNA1BP2	9	0	0	59	5	0	0	0	0	0
STAGE II	FAM32A	13	1	0	52	5	0	0	0	1	0
STAGE II	METTL16	2	2	1	21	43	1	0	0	0	0
STAGE II	MTRF1	2	13	0	24	31	2	0	0	0	0
STAGE II	POP7	7	1	0	61	0	0	0	0	0	0
STAGE II	PSMC2	5	2	0	63	2	0	0	0	0	0
STAGE II	PUM1	4	2	4	19	33	4	0	3	0	0
STAGE II	RAVER1	15	1	0	52	2	1	0	0	0	0
STAGE II	RPS16	15	0	0	51	2	1	0	0	0	0
STAGE II	TAF15	11	1	2	43	13	0	0	0	0	0
STAGE II	U2AF2	11	2	1	50	3	3	0	1	0	0
STAGE II	UBE2L3	21	2	0	44	19	1	0	0	0	0
STAGE II	ZNF326	9	2	0	47	14	1	0	1	0	0
STAGE II	ZNF346	10	2	1	37	21	1	0	0	0	0
STAGE II	AGO1	4	0	0	45	10	6	0	0	0	0
STAGE II	ALDOC	25	1	0	42	0	2	0	0	0	0
STAGE II	DDX41	5	2	0	48	7	5	0	0	0	0
STAGE II	DLD	5	1	0	55	6	1	0	0	0	0
STAGE II	EDC4	4	8	0	20	34	2	0	1	0	0
STAGE II	GNL3L	10	0	0	48	2	9	0	1	0	0
STAGE II	HMGB1	14	5	0	45	10	1	0	0	0	0
STAGE II	HNRNPLL	5	3	0	45	20	1	0	1	0	0
STAGE II	LSM3	6	1	0	60	2	0	0	1	0	0
STAGE II	PCNP	6	2	1	49	11	1	0	0	0	0
STAGE II	PSMA4	10	2	0	58	2	0	0	0	0	0
STAGE II	RPS24	16	1	0	48	3	0	0	1	0	0
STAGE II	S100A4	56	0	1	16	0	0	0	0	0	0
STAGE II	SRSF3	11	1	0	54	5	0	0	1	0	0
STAGE II	SSBP1	3	2	0	63	1	1	0	0	0	0
STAGE II	WDR46	5	1	0	55	4	5	0	0	1	0
STAGE II	YARS	22	2	1	57	0	2	0	0	0	0
STAGE II	ALKBH5	4	3	0	25	30	4	0	1	0	0
STAGE II	APEX1	5	1	0	47	14	3	0	0	0	0
STAGE II	CPSF4	29	1	0	55	1	2	0	0	0	0
STAGE II	HLTF	10	1	0	54	0	3	0	1	0	0
STAGE II	MEPCE	6	2	0	54	2	5	0	1	0	0
STAGE II	PABPC4	10	0	0	55	0	4	0	0	0	0
STAGE II	RNF10	7	1	0	36	21	6	0	1	0	0
STAGE II	RPP25	11	2	0	61	0	0	0	0	0	0
STAGE II	SRSF12	20	4	0	63	0	1	0	1	0	0
STAGE II	SSR1	12	3	1	46	5	4	0	0	0	0
STAGE II	TFB1M	7	4	0	39	16	2	0	1	0	0
STAGE II	ADK	13	1	7	41	9	0	0	1	0	0
STAGE II	ATP5F1A	6	0	0	45	18	1	0	0	0	0
STAGE II	CNBP	3	2	0	52	10	0	0	0	0	0
STAGE II	CRNKL1	3	4	0	46	6	7	0	2	0	0
STAGE II	DDX50	4	0	0	39	26	0	0	0	0	1
STAGE II	DNAJC2	24	1	0	58	0	3	0	1	0	0
STAGE II	EIF3C	21	1	1	44	0	1	0	0	0	0
STAGE II	EXOSC10	1	3	1	29	29	2	1	1	0	0
STAGE II	FIP1L1	3	2	1	43	13	3	0	0	0	0
STAGE II	KHSRP	13	4	0	52	4	4	0	1	0	0
STAGE II	MAGOH	5	3	0	58	2	0	0	0	0	0
STAGE II	MRPS12	33	1	0	53	1	3	0	0	0	0
STAGE II	MTHFSD	5	14	0	26	28	2	0	0	0	0
STAGE II	PKN2	16	1	2	33	18	4	0	1	0	0
STAGE II	PPID	8	14	0	44	8	2	0	1	1	0
STAGE II	PPIE	6	0	0	45	17	3	0	0	0	0
STAGE II	PURB	23	0	0	56	3	3	0	0	0	0
STAGE II	SEPT7	4	3	0	42	17	2	0	0	0	0
STAGE II	STIP1	9	1	0	58	3	3	0	2	0	0
STAGE II	TRMT10C	8	4	0	58	0	2	0	0	0	0
STAGE II	TXNDC5	14	3	0	49	1	3	0	1	0	0
STAGE II	UTP14A	5	2	1	52	8	4	0	0	0	0
STAGE II	AKAP8	17	0	0	43	7	3	0	0	0	0
STAGE II	EIF3D	0	1	0	36	23	2	0	2	0	0
STAGE II	FMR1	5	1	0	49	4	7	0	1	0	0
STAGE II	FUBP1	10	0	0	32	19	4	0	0	0	0
STAGE II	GLRX3	1	7	0	60	0	2	0	0	0	0
STAGE II	GPATCH8	5	2	2	22	31	7	0	1	0	0
STAGE II	HSP90AA1	5	3	2	52	1	4	0	0	1	1
STAGE II	IDH2	15	1	0	47	1	0	0	0	0	0
STAGE II	IMMT	2	1	0	53	6	5	0	2	0	0
STAGE II	LRPPRC	11	3	2	50	0	6	0	2	1	0
STAGE II	LYAR	1	13	0	53	1	1	0	2	0	0
STAGE II	MRPL14	9	2	0	53	0	1	0	0	0	0
STAGE II	MTHFD1	14	0	1	52	8	3	0	2	0	0
STAGE II	NDUFS6	35	1	0	49	1	0	0	1	0	0
STAGE II	NELFE	12	3	0	55	1	1	0	0	0	0
STAGE II	PEF1	11	1	1	34	19	4	0	0	0	0
STAGE II	PRMT1	11	1	0	53	1	2	0	0	0	0
STAGE II	PTPN1	22	1	3	38	3	3	0	0	0	0
STAGE II	R3HDM2	2	0	0	39	22	4	0	1	0	0
STAGE II	RCC1L	2	1	0	49	14	1	0	1	0	0
STAGE II	RP9	5	1	0	56	1	3	0	0	0	0
STAGE II	SSB	7	0	2	57	1	2	0	1	0	0
STAGE II	SUPT16H	6	1	0	45	7	4	0	0	0	0
STAGE II	SUPV3L1	4	0	2	55	4	2	0	0	0	0
STAGE II	TCOF1	18	3	0	57	5	3	0	0	0	0
STAGE II	USO1	11	0	1	39	10	4	0	2	0	0
STAGE II	C4BPA	41	1	0	18	0	3	0	2	0	0
STAGE II	CCDC59	4	2	0	57	2	1	0	0	1	0
STAGE II	EXOSC9	10	0	0	55	2	3	0	0	0	0
STAGE II	FUBP3	6	4	0	23	34	2	0	1	0	0
STAGE II	GGCT	7	2	0	57	1	2	0	1	0	0
STAGE II	HNRNPA2B1	11	0	1	50	4	2	0	3	0	0
STAGE II	MPHOSPH10	2	2	0	58	3	1	0	1	0	0
STAGE II	MRPL19	3	0	0	54	10	0	0	0	0	0
STAGE II	MYH9	2	2	3	35	8	14	0	3	0	1
STAGE II	NOL6	9	0	0	45	7	6	0	1	0	0
STAGE II	PHF6	3	1	0	54	2	1	0	0	0	0
STAGE II	SREK1	0	5	0	25	32	3	0	1	0	0
STAGE II	SYNE1	16	3	2	6	4	33	0	9	0	0
STAGE II	TLN1	6	0	0	36	10	14	0	2	0	0
STAGE II	BASP1	23	1	0	48	1	0	0	0	0	0
STAGE II	C19ORF47	9	0	2	53	1	1	0	0	0	0
STAGE II	CWC15	7	6	0	41	13	2	0	0	1	0
STAGE II	DUSP11	1	0	0	54	12	0	0	0	0	0
STAGE II	HSPD1	6	1	0	56	0	3	0	1	0	0
STAGE II	LARP1	7	11	0	40	9	6	0	2	0	0
STAGE II	LARP7	5	0	1	28	25	2	0	2	0	1
STAGE II	MRPL34	12	2	0	53	0	2	0	0	0	0
STAGE II	NAP1L4	2	3	0	39	19	2	0	2	0	0
STAGE II	NKRF	5	1	0	52	3	4	0	0	0	0
STAGE II	NMD3	15	0	1	45	3	1	0	0	0	0
STAGE II	POU5F1	7	6	0	48	2	2	0	1	0	0
STAGE II	REPIN1	4	3	0	40	19	3	0	0	0	0
STAGE II	SF3B6	5	1	0	56	0	0	0	1	0	0
STAGE II	SNRPD1	3	1	0	59	0	0	0	0	0	0
STAGE II	SRPRB	2	1	0	54	0	3	0	2	0	0
STAGE II	STX18	3	8	0	15	40	2	0	1	0	0
STAGE II	TMEM214	4	0	0	50	5	4	0	1	0	0
STAGE II	ZC3H15	2	1	1	47	10	3	0	1	0	0
STAGE II	ZCCHC9	0	4	0	42	17	0	0	0	0	0
STAGE II	C1ORF52	10	0	0	47	9	0	0	0	1	0
STAGE II	CALR	16	1	0	49	4	0	0	0	0	0
[truncated: 3,570 more rows]

## Sheet: S6
Supplementary Table 6. STRING interactions between RNA-binding proteins and breast cancer proteins (experimental data and databases, interaction score: 0.9)
Breast cancer proteins	RNA-binding proteins	Node1_string_internal_id	Node2_string_internal_id	Node1_external_id	Node2_external_id
SF3B1	SF3B6	4440663	4433588	9606.ENSP00000335321	9606.ENSP00000233468
SF3B1	PHF5A	4440663	4432935	9606.ENSP00000335321	9606.ENSP00000216252
CNOT3	CNOT9	4442114	4436056	9606.ENSP00000351159	9606.ENSP00000273064
SF3B1	SNRNP200	4440663	4439101	9606.ENSP00000335321	9606.ENSP00000317123
SF3B1	SART1	4440663	4438591	9606.ENSP00000335321	9606.ENSP00000310448
SF3B1	PRPF31	4440663	4439663	9606.ENSP00000335321	9606.ENSP00000324122
CNOT3	CNOT1	4442114	4439404	9606.ENSP00000351159	9606.ENSP00000320949
SF3B1	SF3B4	4440663	4435985	9606.ENSP00000335321	9606.ENSP00000271628
SF3B1	SF3A2	4440663	4433166	9606.ENSP00000335321	9606.ENSP00000221494
SF3B1	SF3B2	4440663	4439231	9606.ENSP00000335321	9606.ENSP00000318861
SF3B1	SNRPA1	4440663	4434347	9606.ENSP00000335321	9606.ENSP00000254193
SF3B1	SNRPD3	4440663	4432879	9606.ENSP00000335321	9606.ENSP00000215829
SF3B1	SNRPD1	4440663	4437667	9606.ENSP00000335321	9606.ENSP00000300413
SF3B1	PRPF3	4440663	4438990	9606.ENSP00000335321	9606.ENSP00000315379
SF3B1	SNRPG	4440663	4436020	9606.ENSP00000335321	9606.ENSP00000272348
SF3B1	SNRPF	4440663	4435728	9606.ENSP00000335321	9606.ENSP00000266735
SF3B1	LSM3	4440663	4437830	9606.ENSP00000335321	9606.ENSP00000302160
SF3B1	PRPF38A	4440663	4434531	9606.ENSP00000335321	9606.ENSP00000257181
SF3B1	PRPF6	4440663	4435686	9606.ENSP00000335321	9606.ENSP00000266079
SF3B1	LSM8	4440663	4434090	9606.ENSP00000335321	9606.ENSP00000249299
SF3B1	SNRNP40	4440663	4435298	9606.ENSP00000335321	9606.ENSP00000263694
SF3B1	SNRPA	4440663	4433858	9606.ENSP00000335321	9606.ENSP00000243563
MED23	QKI	4443020	4442608	9606.ENSP00000357047	9606.ENSP00000355094
MED23	ZC3H13	4443020	4436459	9606.ENSP00000357047	9606.ENSP00000282007
SF3B1	SF3A1	4440663	4432876	9606.ENSP00000335321	9606.ENSP00000215793
ACTG1	CFL1	4450595	4449639	9606.ENSP00000458162	9606.ENSP00000432660
HIST1H3B	HIST1H4D	4451891	4451392	9606.ENSP00000484841	9606.ENSP00000479461
HIST1H3B	HIST1H4B	4451891	4444934	9606.ENSP00000484841	9606.ENSP00000366974
HIST1H3B	HIST1H4K	4451891	4451423	9606.ENSP00000484841	9606.ENSP00000479794
HIST1H3B	HIST1H4E	4451891	4451886	9606.ENSP00000484841	9606.ENSP00000484789
HIST1H3B	HIST2H4B	4451891	4450668	9606.ENSP00000484841	9606.ENSP00000462355
HIST1H3B	HIST1H4A	4451891	4451358	9606.ENSP00000484841	9606.ENSP00000479106
HIST1H3B	HIST1H4L	4451891	4451542	9606.ENSP00000484841	9606.ENSP00000480960
HIST1H3B	HIST1H4F	4451891	4433901	9606.ENSP00000484841	9606.ENSP00000244537
HIST1H3B	HIST1H4H	4451891	4444931	9606.ENSP00000484841	9606.ENSP00000366956
SMARCA4	BAZ1B	4447900	4441256	9606.ENSP00000395654	9606.ENSP00000342434
SMARCD1	HMGB1	4446356	4441512	9606.ENSP00000378414	9606.ENSP00000345347
RHOA	PKN2	4448110	4443561	9606.ENSP00000400175	9606.ENSP00000359552
TBL1XR1	CDC5L	4448367	4443756	9606.ENSP00000405574	9606.ENSP00000360532
SPEN	CDC5L	4444620	4443756	9606.ENSP00000364912	9606.ENSP00000360532
SMARCA4	CDC5L	4447900	4443756	9606.ENSP00000395654	9606.ENSP00000360532
SEPT9	CDC5L	4447686	4443756	9606.ENSP00000391249	9606.ENSP00000360532
SF3B1	U2AF2	4440663	4438366	9606.ENSP00000335321	9606.ENSP00000307863
SMARCD1	CDC5L	4446356	4443756	9606.ENSP00000378414	9606.ENSP00000360532
PARP4	CDC5L	4445631	4443756	9606.ENSP00000371419	9606.ENSP00000360532
SEPT9	SEPT7	4447686	4446882	9606.ENSP00000391249	9606.ENSP00000381992
AKT1	HSP90AA1	4450372	4440643	9606.ENSP00000451828	9606.ENSP00000335153
RBMX	SRSF9	4443584	4433468	9606.ENSP00000359645	9606.ENSP00000229390
FBXW7	RPS27A	4436442	4436015	9606.ENSP00000281708	9606.ENSP00000272317
RBMX	HNRNPA0	4443584	4439037	9606.ENSP00000359645	9606.ENSP00000316042
SF3B1	SNW1	4440663	4434897	9606.ENSP00000335321	9606.ENSP00000261531
KMT2A	RBBP5	4449798	4435446	9606.ENSP00000436786	9606.ENSP00000264515
SMARCD1	PHF10	4446356	4441186	9606.ENSP00000378414	9606.ENSP00000341805
BRAF	YWHAE	4436778	4435415	9606.ENSP00000288602	9606.ENSP00000264335
RBMX	SF3A2	4443584	4433166	9606.ENSP00000359645	9606.ENSP00000221494
BAP1	RPS27A	4448867	4436015	9606.ENSP00000417132	9606.ENSP00000272317
ACTG1	PFN1	4450595	4433326	9606.ENSP00000458162	9606.ENSP00000225655
AKT2	HSP90AA1	4445979	4440643	9606.ENSP00000375892	9606.ENSP00000335153
RHOA	ARHGEF1	4448110	4440774	9606.ENSP00000400175	9606.ENSP00000337261
PIK3R1	CRKL	4449428	4441611	9606.ENSP00000428056	9606.ENSP00000346300
RBMX	HNRNPD	4443584	4438847	9606.ENSP00000359645	9606.ENSP00000313199
BRCA1	MDC1	4448999	4444725	9606.ENSP00000418960	9606.ENSP00000365588
BRCA1	GTF2F1	4448999	4446275	9606.ENSP00000418960	9606.ENSP00000377969
SF3B1	ZCRB1	4440663	4435705	9606.ENSP00000335321	9606.ENSP00000266529
MEN1	RBBP5	4440761	4435446	9606.ENSP00000337088	9606.ENSP00000264515
SF3B1	RBM22	4440663	4432775	9606.ENSP00000335321	9606.ENSP00000199814
SF3B1	MFAP1	4440663	4435780	9606.ENSP00000335321	9606.ENSP00000267812
SF3B1	SYF2	4440663	4433663	9606.ENSP00000335321	9606.ENSP00000236273
KMT2D	RBBP5	4437718	4435446	9606.ENSP00000301067	9606.ENSP00000264515
RBMX	SRRM2	4443584	4437792	9606.ENSP00000359645	9606.ENSP00000301740
ITCH	UBC	4451496	4449992	9606.ENSP00000480499	9606.ENSP00000441543
ACTG1	TMSB4X	4450595	4445428	9606.ENSP00000458162	9606.ENSP00000370010
RHOA	DIAPH1	4448110	4446828	9606.ENSP00000400175	9606.ENSP00000381565
RHOA	ARHGEF2	4448110	4442552	9606.ENSP00000400175	9606.ENSP00000354837
HRAS	GRB2	4448459	4446042	9606.ENSP00000407586	9606.ENSP00000376345
SMARCA4	PHF10	4447900	4441186	9606.ENSP00000395654	9606.ENSP00000341805
RHOA	EZR	4448110	4442801	9606.ENSP00000400175	9606.ENSP00000356042
ITCH	RPS27A	4451496	4436015	9606.ENSP00000480499	9606.ENSP00000272317
FGFR2	GRB2	4448546	4446042	9606.ENSP00000410294	9606.ENSP00000376345
BRCA1	RIF1	4448999	4433849	9606.ENSP00000418960	9606.ENSP00000243326
SF3B1	SRRM2	4440663	4437792	9606.ENSP00000335321	9606.ENSP00000301740
RHOA	ROCK2	4448110	4439164	9606.ENSP00000400175	9606.ENSP00000317985
SEPT9	SEPT11	4447686	4435510	9606.ENSP00000391249	9606.ENSP00000264893
HIST1H3B	H2AFY	4451891	4449254	9606.ENSP00000484841	9606.ENSP00000423563
KDM6A	RBBP5	4444981	4435446	9606.ENSP00000367203	9606.ENSP00000264515
SMARCA4	HMGB1	4447900	4441512	9606.ENSP00000395654	9606.ENSP00000345347
EGFR	PTPN12	4436186	4434062	9606.ENSP00000275493	9606.ENSP00000248594
AKT1	YWHAZ	4450372	4446480	9606.ENSP00000451828	9606.ENSP00000379287
ESR1	HSP90AB1	4448358	4443770	9606.ENSP00000405330	9606.ENSP00000360609
RBMX	HNRNPH1	4443584	4441896	9606.ENSP00000359645	9606.ENSP00000349168
ESR1	HSP90AA1	4448358	4440643	9606.ENSP00000405330	9606.ENSP00000335153
ESR2	HSP90AA1	4441379	4440643	9606.ENSP00000343925	9606.ENSP00000335153
SMARCD1	JUN	4446356	4443699	9606.ENSP00000378414	9606.ENSP00000360266
FOXO3	YWHAZ	4447277	4446480	9606.ENSP00000385824	9606.ENSP00000379287
FOXO3	YWHAB	4447277	4444040	9606.ENSP00000385824	9606.ENSP00000361930
ESR1	JUN	4448358	4443699	9606.ENSP00000405330	9606.ENSP00000360266
ESR1	UBE2I	4448358	4441792	9606.ENSP00000405330	9606.ENSP00000348056
PIK3R1	GRB2	4449428	4446042	9606.ENSP00000428056	9606.ENSP00000376345
ITCH	YAP1	4451496	4451342	9606.ENSP00000480499	9606.ENSP00000478927
AFDN	F11R	4445990	4443014	9606.ENSP00000375960	9606.ENSP00000357005
SF3B1	NCBP2	4440663	4439879	9606.ENSP00000335321	9606.ENSP00000326806
BRCA1	UBE2I	4448999	4441792	9606.ENSP00000418960	9606.ENSP00000348056
HIST1H3B	RPS27A	4451891	4436015	9606.ENSP00000484841	9606.ENSP00000272317
ERBB2	PTPN12	4435897	4434062	9606.ENSP00000269571	9606.ENSP00000248594
CDKN2A	UBE2I	4448997	4441792	9606.ENSP00000418915	9606.ENSP00000348056
ITCH	UBE2M	4451496	4434272	9606.ENSP00000480499	9606.ENSP00000253023
AKT1	PRKDC	4450372	4438858	9606.ENSP00000451828	9606.ENSP00000313420
ESR1	PELP1	4448358	4437754	9606.ENSP00000405330	9606.ENSP00000301396
MYB	TRIM28	4441013	4434273	9606.ENSP00000339992	9606.ENSP00000253024
BRCA1	SUMO1	4448999	4446000	9606.ENSP00000418960	9606.ENSP00000376077
MYC	HUWE1	4451407	4441066	9606.ENSP00000479618	9606.ENSP00000340648
BRCA1	UBE2N	4448999	4439045	9606.ENSP00000418960	9606.ENSP00000316176
RHOA	RPS27A	4448110	4436015	9606.ENSP00000400175	9606.ENSP00000272317
FOXO3	YWHAE	4447277	4435415	9606.ENSP00000385824	9606.ENSP00000264335
HIST1H3B	TNPO1	4451891	4440721	9606.ENSP00000484841	9606.ENSP00000336712
ATR	SMC1A	4441363	4439602	9606.ENSP00000343741	9606.ENSP00000323421
ESR1	TRIM25	4448358	4439646	9606.ENSP00000405330	9606.ENSP00000323889
CDKN2A	HUWE1	4448997	4441066	9606.ENSP00000418915	9606.ENSP00000340648
ESR1	FKBP4	4448358	4432546	9606.ENSP00000405330	9606.ENSP00000001008
EP300	DDX5	4435224	4433337	9606.ENSP00000263253	9606.ENSP00000225792
AKT1	PTPN1	4450372	4443784	9606.ENSP00000451828	9606.ENSP00000360683
SMAD4	KPNB1	4441161	4436840	9606.ENSP00000341551	9606.ENSP00000290158
TP53	YWHAE	4435880	4435415	9606.ENSP00000269305	9606.ENSP00000264335
RHOA	CTNND1	4448110	4446884	9606.ENSP00000400175	9606.ENSP00000382004
MYC	JUN	4451407	4443699	9606.ENSP00000479618	9606.ENSP00000360266
CDKN2A	SUMO2	4448997	4448385	9606.ENSP00000418915	9606.ENSP00000405965
SMAD3	KPNB1	4440414	4436840	9606.ENSP00000332973	9606.ENSP00000290158
BRCA1	SUMO2	4448999	4448385	9606.ENSP00000418960	9606.ENSP00000405965
TP53	EIF2AK2	4435880	4433575	9606.ENSP00000269305	9606.ENSP00000233057
CASP8	PLEC	4442125	4439640	9606.ENSP00000351273	9606.ENSP00000323856
RHOA	KTN1	4448110	4446394	9606.ENSP00000400175	9606.ENSP00000378725
TP53	TRIM28	4435880	4434273	9606.ENSP00000269305	9606.ENSP00000253024
AKT1	KHSRP	4450372	4446783	9606.ENSP00000451828	9606.ENSP00000381216
CD3EAP	UBTF	4450763	4437879	9606.ENSP00000465099	9606.ENSP00000302640
PIK3R1	YWHAZ	4449428	4446480	9606.ENSP00000428056	9606.ENSP00000379287
ESR1	PPID	4448358	4437987	9606.ENSP00000405330	9606.ENSP00000303754
RBMX	DDX5	4443584	4433337	9606.ENSP00000359645	9606.ENSP00000225792
BRCA1	XRCC5	4448999	4445991	9606.ENSP00000418960	9606.ENSP00000375978
TP53	DDX5	4435880	4433337	9606.ENSP00000269305	9606.ENSP00000225792
SF3B1	TCERG1	4440663	4437327	9606.ENSP00000335321	9606.ENSP00000296702
MYC	RPL11	4451407	4444414	9606.ENSP00000479618	9606.ENSP00000363676
MDM2	TRIM28	4434604	4434273	9606.ENSP00000258149	9606.ENSP00000253024
ATM	TRIM28	4436300	4434273	9606.ENSP00000278616	9606.ENSP00000253024
CHEK2	MDC1	4445704	4444725	9606.ENSP00000372023	9606.ENSP00000365588
AKT1	VIM	4450372	4450181	9606.ENSP00000451828	9606.ENSP00000446007
SF3B1	EIF4A3	4440663	4435883	9606.ENSP00000335321	9606.ENSP00000269349
MYC	SNW1	4451407	4434897	9606.ENSP00000479618	9606.ENSP00000261531
ESR1	DDX5	4448358	4433337	9606.ENSP00000405330	9606.ENSP00000225792
SF3B1	PPIL4	4440663	4434298	9606.ENSP00000335321	9606.ENSP00000253329
NCOR1	TRIM28	4435844	4434273	9606.ENSP00000268712	9606.ENSP00000253024
ESR1	DDX17	4448358	4446598	9606.ENSP00000405330	9606.ENSP00000380033
SF3B1	AQR	4440663	4432668	9606.ENSP00000335321	9606.ENSP00000156471
SF3B1	HNRNPM	4440663	4439758	9606.ENSP00000335321	9606.ENSP00000325376
ESR1	HSPB1	4448358	4434059	9606.ENSP00000405330	9606.ENSP00000248553
ESR1	GRB2	4448358	4446042	9606.ENSP00000405330	9606.ENSP00000376345
BRCA1	DCLRE1C	4448999	4445031	9606.ENSP00000418960	9606.ENSP00000367527
ZFP36L1	YWHAB	4447551	4444040	9606.ENSP00000388402	9606.ENSP00000361930
SMARCA4	JUN	4447900	4443699	9606.ENSP00000395654	9606.ENSP00000360266
NCOA3	DDX5	4443859	4433337	9606.ENSP00000361066	9606.ENSP00000225792
NOTCH1	SNW1	4436260	4434897	9606.ENSP00000277541	9606.ENSP00000261531
ITCH	UBE2N	4451496	4439045	9606.ENSP00000480499	9606.ENSP00000316176
SMAD4	SNW1	4441161	4434897	9606.ENSP00000341551	9606.ENSP00000261531
SMAD4	SNIP1	4441161	4437249	9606.ENSP00000341551	9606.ENSP00000296215
ZFP36L1	EXOSC2	4447551	4443924	9606.ENSP00000388402	9606.ENSP00000361433
SMAD3	SNW1	4440414	4434897	9606.ENSP00000332973	9606.ENSP00000261531
ESR1	DDX54	4448358	4439641	9606.ENSP00000405330	9606.ENSP00000323858
BRCA1	CSTF1	4448999	4432996	9606.ENSP00000418960	9606.ENSP00000217109
ATR	SSRP1	4441363	4436287	9606.ENSP00000343741	9606.ENSP00000278412
ESR2	DDX54	4441379	4439641	9606.ENSP00000343925	9606.ENSP00000323858
SF3B1	HNRNPA0	4440663	4439037	9606.ENSP00000335321	9606.ENSP00000316042
SF3B1	HNRNPD	4440663	4438847	9606.ENSP00000335321	9606.ENSP00000313199
BRCA1	SMC1A	4448999	4439602	9606.ENSP00000418960	9606.ENSP00000323421
ITCH	PCBP2	4451496	4442251	9606.ENSP00000480499	9606.ENSP00000352438
PTEN	RPS27A	4443848	4436015	9606.ENSP00000361021	9606.ENSP00000272317
NCOR1	SNW1	4435844	4434897	9606.ENSP00000268712	9606.ENSP00000261531
EGFR	RPS27A	4436186	4436015	9606.ENSP00000275493	9606.ENSP00000272317
BRCA1	RPS27A	4448999	4436015	9606.ENSP00000418960	9606.ENSP00000272317
EP300	SNW1	4435224	4434897	9606.ENSP00000263253	9606.ENSP00000261531
NOTCH1	RPS27A	4436260	4436015	9606.ENSP00000277541	9606.ENSP00000272317
RBMX	HNRNPM	4443584	4439758	9606.ENSP00000359645	9606.ENSP00000325376
RBMX	HNRNPA1	4443584	4441190	9606.ENSP00000359645	9606.ENSP00000341826
SF3B1	DHX38	4440663	4435824	9606.ENSP00000335321	9606.ENSP00000268482
NRAS	YWHAG	4443345	4438211	9606.ENSP00000358548	9606.ENSP00000306330
HRAS	YWHAZ	4448459	4446480	9606.ENSP00000407586	9606.ENSP00000379287
AKT1	YWHAE	4450372	4435415	9606.ENSP00000451828	9606.ENSP00000264335
USP9X	RPS27A	4439052	4436015	9606.ENSP00000316357	9606.ENSP00000272317
HRAS	YWHAB	4448459	4444040	9606.ENSP00000407586	9606.ENSP00000361930
NTRK3	CRKL	4442438	4441611	9606.ENSP00000354207	9606.ENSP00000346300
AKT1	YWHAG	4450372	4438211	9606.ENSP00000451828	9606.ENSP00000306330
NRAS	YWHAE	4443345	4435415	9606.ENSP00000358548	9606.ENSP00000264335
HRAS	YWHAG	4448459	4438211	9606.ENSP00000407586	9606.ENSP00000306330
HRAS	YWHAE	4448459	4435415	9606.ENSP00000407586	9606.ENSP00000264335
ACTG1	ARPC1B	4450595	4447620	9606.ENSP00000458162	9606.ENSP00000389631
MYB	PPID	4441013	4437987	9606.ENSP00000339992	9606.ENSP00000303754
SMARCD1	BAZ1B	4446356	4441256	9606.ENSP00000378414	9606.ENSP00000342434
PIK3R1	PELP1	4449428	4437754	9606.ENSP00000428056	9606.ENSP00000301396
SMARCA4	SUPT16H	4447900	4432946	9606.ENSP00000395654	9606.ENSP00000216297
RBMX	EIF4A3	4443584	4435883	9606.ENSP00000359645	9606.ENSP00000269349
SF3B1	SRSF1	4440663	4434667	9606.ENSP00000335321	9606.ENSP00000258962
RBMX	SNRPA	4443584	4433858	9606.ENSP00000359645	9606.ENSP00000243563
AKT1	HSP90AB1	4450372	4443770	9606.ENSP00000451828	9606.ENSP00000360609
RBMX	SF3A1	4443584	4432876	9606.ENSP00000359645	9606.ENSP00000215793
BUB1B	PSMA4	4436731	4432626	9606.ENSP00000287598	9606.ENSP00000044462
RBMX	SF3B6	4443584	4433588	9606.ENSP00000359645	9606.ENSP00000233468
RBMX	DHX15	4443584	4440727	9606.ENSP00000359645	9606.ENSP00000336741
NRAS	COPB1	4443345	4434113	9606.ENSP00000358548	9606.ENSP00000249923
RBMX	SF3B4	4443584	4435985	9606.ENSP00000359645	9606.ENSP00000271628
RHOA	GDI2	4448110	4445338	9606.ENSP00000400175	9606.ENSP00000369538
PTEN	ROCK2	4443848	4439164	9606.ENSP00000361021	9606.ENSP00000317985
SF3B1	DDX5	4440663	4433337	9606.ENSP00000335321	9606.ENSP00000225792
RBMX	SF3B2	4443584	4439231	9606.ENSP00000359645	9606.ENSP00000318861
ITCH	UBE2O	4451496	4439626	9606.ENSP00000480499	9606.ENSP00000323687
CDKN2A	RPS27A	4448997	4436015	9606.ENSP00000418915	9606.ENSP00000272317
SF3B1	DDX23	4440663	4438627	9606.ENSP00000335321	9606.ENSP00000310723
AKT1	YWHAB	4450372	4444040	9606.ENSP00000451828	9606.ENSP00000361930
ITCH	PSMD4	4451496	4443212	9606.ENSP00000480499	9606.ENSP00000357879
RBMX	PTBP1	4443584	4441922	9606.ENSP00000359645	9606.ENSP00000349428
IRAK4	UBE2N	4447666	4439045	9606.ENSP00000390651	9606.ENSP00000316176
TP53	PSMC1	4435880	4434851	9606.ENSP00000269305	9606.ENSP00000261303
RHOA	PFN1	4448110	4433326	9606.ENSP00000400175	9606.ENSP00000225655
ZNF28	TRIM28	4447992	4434273	9606.ENSP00000397693	9606.ENSP00000253024
CNOT3	PABPC1	4442114	4438834	9606.ENSP00000351159	9606.ENSP00000313007
RHOA	MYH9	4448110	4432924	9606.ENSP00000400175	9606.ENSP00000216181
FOXO3	YWHAG	4447277	4438211	9606.ENSP00000385824	9606.ENSP00000306330
CTSS	CSTB	4443237	4436920	9606.ENSP00000357981	9606.ENSP00000291568
HRAS	TLN1	4448459	4439035	9606.ENSP00000407586	9606.ENSP00000316029
CNOT3	EIF4A1	4442114	4437038	9606.ENSP00000351159	9606.ENSP00000293831
RHOA	PRKAR2A	4448110	4435616	9606.ENSP00000400175	9606.ENSP00000265563
CNOT3	EIF4A3	4442114	4435883	9606.ENSP00000351159	9606.ENSP00000269349
NRAS	TLN1	4443345	4439035	9606.ENSP00000358548	9606.ENSP00000316029
PIK3CA	TNS1	4435346	4432714	9606.ENSP00000263967	9606.ENSP00000171887
CNOT3	EIF4A2	4442114	4439848	9606.ENSP00000351159	9606.ENSP00000326381
AKT1	GRB2	4450372	4446042	9606.ENSP00000451828	9606.ENSP00000376345
ATR	SUPT16H	4441363	4432946	9606.ENSP00000343741	9606.ENSP00000216297
SMAD4	RPS27A	4441161	4436015	9606.ENSP00000341551	9606.ENSP00000272317
TBL1XR1	SNW1	4448367	4434897	9606.ENSP00000405574	9606.ENSP00000261531
RHOA	TNS1	4448110	4432714	9606.ENSP00000400175	9606.ENSP00000171887
CDKN2A	AGO3	4448997	4444126	9606.ENSP00000418915	9606.ENSP00000362287
ESR1	SMC1A	4448358	4439602	9606.ENSP00000405330	9606.ENSP00000323421
ITCH	UBA1	4451496	4440870	9606.ENSP00000480499	9606.ENSP00000338413
RHOA	HMGB1	4448110	4441512	9606.ENSP00000400175	9606.ENSP00000345347
BRAF	PEBP1	4436778	4434854	9606.ENSP00000288602	9606.ENSP00000261313
MAP2K4	ROCK2	4448551	4439164	9606.ENSP00000410402	9606.ENSP00000317985
CDKN2A	AGO1	4448997	4444131	9606.ENSP00000418915	9606.ENSP00000362300
AKT1	DKC1	4450372	4443348	9606.ENSP00000451828	9606.ENSP00000358563
RBMX	U2AF2	4443584	4438366	9606.ENSP00000359645	9606.ENSP00000307863
PIK3R1	PTPN1	4449428	4443784	9606.ENSP00000428056	9606.ENSP00000360683
FGFR2	JUN	4448546	4443699	9606.ENSP00000410294	9606.ENSP00000360266
GNAS	PRKAR2A	4443667	4435616	9606.ENSP00000360141	9606.ENSP00000265563
GATA3	HSP90AA1	4445191	4440643	9606.ENSP00000368632	9606.ENSP00000335153
NEK2	RPS27A	4442784	4436015	9606.ENSP00000355966	9606.ENSP00000272317
RHOA	TLN1	4448110	4439035	9606.ENSP00000400175	9606.ENSP00000316029
NF1	RPS27A	4442095	4436015	9606.ENSP00000351015	9606.ENSP00000272317
RHOA	GRB2	4448110	4446042	9606.ENSP00000400175	9606.ENSP00000376345
BRCA1	SUPT16H	4448999	4432946	9606.ENSP00000418960	9606.ENSP00000216297
BRCA1	SSRP1	4448999	4436287	9606.ENSP00000418960	9606.ENSP00000278412
ATR	RPS27A	4441363	4436015	9606.ENSP00000343741	9606.ENSP00000272317
BRCA1	ELOA	4448999	4447896	9606.ENSP00000418960	9606.ENSP00000395574
RBMX	MAGOHB	4443584	4439269	9606.ENSP00000359645	9606.ENSP00000319240
ERBB2	LRPPRC	4435897	4434797	9606.ENSP00000269571	9606.ENSP00000260665
RBMX	SNW1	4443584	4434897	9606.ENSP00000359645	9606.ENSP00000261531
RHOA	RTN4	4448110	4440824	9606.ENSP00000400175	9606.ENSP00000337838
RHOA	ZYX	4448110	4439687	9606.ENSP00000400175	9606.ENSP00000324422
EGFR	APOB	4436186	4433584	9606.ENSP00000275493	9606.ENSP00000233242
RBMX	FUS	4443584	4434343	9606.ENSP00000359645	9606.ENSP00000254108
CDKN2A	MOV10	4448997	4448087	9606.ENSP00000418915	9606.ENSP00000399797
PDGFRA	PTPN12	4434540	4434062	9606.ENSP00000257290	9606.ENSP00000248594
RBMX	PRPF31	4443584	4439663	9606.ENSP00000359645	9606.ENSP00000324122
GATA3	JUN	4445191	4443699	9606.ENSP00000368632	9606.ENSP00000360266
PIK3R1	TNS1	4449428	4432714	9606.ENSP00000428056	9606.ENSP00000171887
NRAS	SND1	4443345	4441654	9606.ENSP00000358548	9606.ENSP00000346762
HRAS	SND1	4448459	4441654	9606.ENSP00000407586	9606.ENSP00000346762
FOXA1	DDX5	4434131	4433337	9606.ENSP00000250448	9606.ENSP00000225792
CCNE1	PSMC1	4435118	4434851	9606.ENSP00000262643	9606.ENSP00000261303
ITCH	PSMC1	4451496	4434851	9606.ENSP00000480499	9606.ENSP00000261303
NRAS	RPS27A	4443345	4436015	9606.ENSP00000358548	9606.ENSP00000272317
HRAS	FXR1	4448459	4442017	9606.ENSP00000407586	9606.ENSP00000350170
HRAS	RPS27A	4448459	4436015	9606.ENSP00000407586	9606.ENSP00000272317
ITCH	PSMB1	4451496	4435028	9606.ENSP00000480499	9606.ENSP00000262193
ESR1	SUMO1	4448358	4446000	9606.ENSP00000405330	9606.ENSP00000376077
NEK2	YWHAG	4442784	4438211	9606.ENSP00000355966	9606.ENSP00000306330
KMT2A	AGO3	4449798	4444126	9606.ENSP00000436786	9606.ENSP00000362287
ITCH	PSMC2	4451496	4447684	9606.ENSP00000480499	9606.ENSP00000391211
CASP8	EIF4A1	4442125	4437038	9606.ENSP00000351273	9606.ENSP00000293831
NRAS	FXR1	4443345	4442017	9606.ENSP00000358548	9606.ENSP00000350170
PIK3CA	ACTN4	4435346	4434247	9606.ENSP00000263967	9606.ENSP00000252699
IRAK4	HMGB1	4447666	4441512	9606.ENSP00000390651	9606.ENSP00000345347
CHEK2	UBE2N	4445704	4439045	9606.ENSP00000372023	9606.ENSP00000316176
KMT2A	AGO1	4449798	4444131	9606.ENSP00000436786	9606.ENSP00000362300
ITCH	PSMA4	4451496	4432626	9606.ENSP00000480499	9606.ENSP00000044462
NEK2	YWHAE	4442784	4435415	9606.ENSP00000355966	9606.ENSP00000264335
AKT1	CAT	4450372	4433793	9606.ENSP00000451828	9606.ENSP00000241052
KMT2A	PRPF31	4449798	4439663	9606.ENSP00000436786	9606.ENSP00000324122
PIK3R1	ZYX	4449428	4439687	9606.ENSP00000428056	9606.ENSP00000324422
RHOA	PTPN1	4448110	4443784	9606.ENSP00000400175	9606.ENSP00000360683
EXOC2	MYH9	4433503	4432924	9606.ENSP00000230449	9606.ENSP00000216181
RHOA	SPTAN1	4448110	4444013	9606.ENSP00000400175	9606.ENSP00000361824
ITCH	HUWE1	4451496	4441066	9606.ENSP00000480499	9606.ENSP00000340648
HRAS	SPTAN1	4448459	4444013	9606.ENSP00000407586	9606.ENSP00000361824
ESR2	FKBP4	4441379	4432546	9606.ENSP00000343925	9606.ENSP00000001008
CDKN2A	SUMO1	4448997	4446000	9606.ENSP00000418915	9606.ENSP00000376077
ACTG1	DIAPH1	4450595	4446828	9606.ENSP00000458162	9606.ENSP00000381565
HRAS	SPTBN5	4448459	4439152	9606.ENSP00000407586	9606.ENSP00000317790
CHEK2	UBE2I	4445704	4441792	9606.ENSP00000372023	9606.ENSP00000348056
NRAS	QKI	4443345	4442608	9606.ENSP00000358548	9606.ENSP00000355094
SF3B1	NUDT21	4440663	4437662	9606.ENSP00000335321	9606.ENSP00000300291
NRAS	SPTBN5	4443345	4439152	9606.ENSP00000358548	9606.ENSP00000317790
RHOA	ACTN4	4448110	4434247	9606.ENSP00000400175	9606.ENSP00000252699
SMAD3	RPS27A	4440414	4436015	9606.ENSP00000332973	9606.ENSP00000272317
KDM6A	JUN	4444981	4443699	9606.ENSP00000367203	9606.ENSP00000360266
RBMX	SRRM1	4443584	4439835	9606.ENSP00000359645	9606.ENSP00000326261
NRAS	SPTBN1	4443345	4441904	9606.ENSP00000358548	9606.ENSP00000349259
FBXO32	UBE2N	4449432	4439045	9606.ENSP00000428205	9606.ENSP00000316176
GATA3	HSP90AB1	4445191	4443770	9606.ENSP00000368632	9606.ENSP00000360609
CCNE1	PSMA4	4435118	4432626	9606.ENSP00000262643	9606.ENSP00000044462
FBXO32	UBE2O	4449432	4439626	9606.ENSP00000428205	9606.ENSP00000323687
ESR1	ALDOA	4448358	4446386	9606.ENSP00000405330	9606.ENSP00000378669
HRAS	QKI	4448459	4442608	9606.ENSP00000407586	9606.ENSP00000355094
HRAS	SPTBN1	4448459	4441904	9606.ENSP00000407586	9606.ENSP00000349259
CCNE1	PSMB1	4435118	4435028	9606.ENSP00000262643	9606.ENSP00000262193
HRAS	HSP90AA1	4448459	4440643	9606.ENSP00000407586	9606.ENSP00000335153
ESR1	POLR2B	4448358	4445518	9606.ENSP00000405330	9606.ENSP00000370625
AKT1	PELP1	4450372	4437754	9606.ENSP00000451828	9606.ENSP00000301396
EP300	FKBP4	4435224	4432546	9606.ENSP00000263253	9606.ENSP00000001008
PTEN	PSMA4	4443848	4432626	9606.ENSP00000361021	9606.ENSP00000044462
SMAD4	POU5F1	4441161	4434735	9606.ENSP00000341551	9606.ENSP00000259915
BUB1B	DYNC1LI1	4436731	4436060	9606.ENSP00000287598	9606.ENSP00000273130
ZNF217	AGO2	4443754	4433122	9606.ENSP00000360526	9606.ENSP00000220592
SMAD3	PTPN12	4440414	4434062	9606.ENSP00000332973	9606.ENSP00000248594
ITCH	DZIP3	4451496	4442594	9606.ENSP00000480499	9606.ENSP00000355028
BUB1B	PSMB1	4436731	4435028	9606.ENSP00000287598	9606.ENSP00000262193
RHOA	HSP90AA1	4448110	4440643	9606.ENSP00000400175	9606.ENSP00000335153
PTEN	PSMB1	4443848	4435028	9606.ENSP00000361021	9606.ENSP00000262193
NRAS	HSP90AA1	4443345	4440643	9606.ENSP00000358548	9606.ENSP00000335153
KMT2A	MOV10	4449798	4448087	9606.ENSP00000436786	9606.ENSP00000399797
NCOA3	SMC1A	4443859	4439602	9606.ENSP00000361066	9606.ENSP00000323421
PIK3R1	CPSF6	4449428	4435722	9606.ENSP00000428056	9606.ENSP00000266679
TP53	PSMA4	4435880	4432626	9606.ENSP00000269305	9606.ENSP00000044462
SF3B1	SRSF7	4440663	4439803	9606.ENSP00000335321	9606.ENSP00000325905
ESR1	PDIA2	4448358	4433086	9606.ENSP00000405330	9606.ENSP00000219406
CBFB	PRMT1	4448775	4448400	9606.ENSP00000415151	9606.ENSP00000406162
FGFR2	NCBP2	4448546	4439879	9606.ENSP00000410294	9606.ENSP00000326806
RBMX	HNRNPL	4443584	4433154	9606.ENSP00000359645	9606.ENSP00000221419
SF3B1	CPSF4	4440663	4436970	9606.ENSP00000335321	9606.ENSP00000292476
ERCC4	RPS27A	4438598	4436015	9606.ENSP00000310520	9606.ENSP00000272317
BRCA1	XRCC6	4448999	4442230	9606.ENSP00000418960	9606.ENSP00000352257
SMAD3	SNIP1	4440414	4437249	9606.ENSP00000332973	9606.ENSP00000296215
CTSS	LTA4H	4443237	4433425	9606.ENSP00000357981	9606.ENSP00000228740
SF3B1	SRSF9	4440663	4433468	9606.ENSP00000335321	9606.ENSP00000229390
RBMX	SNRPF	4443584	4435728	9606.ENSP00000359645	9606.ENSP00000266735
SF3B1	WBP11	4440663	4434825	9606.ENSP00000335321	9606.ENSP00000261167
ERCC4	AQR	4438598	4432668	9606.ENSP00000310520	9606.ENSP00000156471
RBMX	CCAR1	4443584	4435657	9606.ENSP00000359645	9606.ENSP00000265872
MAP3K1	CRKL	4446923	4441611	9606.ENSP00000382423	9606.ENSP00000346300
BRCA1	POLR2B	4448999	4445518	9606.ENSP00000418960	9606.ENSP00000370625
CDK6	AGO2	4435642	4433122	9606.ENSP00000265734	9606.ENSP00000220592
BRCA2	RPS27A	4445332	4436015	9606.ENSP00000369497	9606.ENSP00000272317
CBFB	RBBP5	4448775	4435446	9606.ENSP00000415151	9606.ENSP00000264515
HRNR	PA2G4	4443191	4437907	9606.ENSP00000357791	9606.ENSP00000302886
NOTCH2	AGO2	4434503	4433122	9606.ENSP00000256646	9606.ENSP00000220592
RBMX	DDX23	4443584	4438627	9606.ENSP00000359645	9606.ENSP00000310723
FGFR2	NCBP1	4448546	4444514	9606.ENSP00000410294	9606.ENSP00000364289
NCOR1	RBBP5	4435844	4435446	9606.ENSP00000268712	9606.ENSP00000264515
SF3B1	SNRPC	4440663	4433898	9606.ENSP00000335321	9606.ENSP00000244520
CBFB	TNRC6A	4448775	4446455	9606.ENSP00000415151	9606.ENSP00000379144
FOXO3	AGO1	4447277	4444131	9606.ENSP00000385824	9606.ENSP00000362300
RBMX	HNRNPU	4443584	4436526	9606.ENSP00000359645	9606.ENSP00000283179
FBXW7	MKRN1	4436442	4434452	9606.ENSP00000281708	9606.ENSP00000255977
KRAS	ZC3HAV1	4434456	4433818	9606.ENSP00000256078	9606.ENSP00000242351
ATM	RIF1	4436300	4433849	9606.ENSP00000278616	9606.ENSP00000243326
BAP1	UBAP2L	4448867	4447610	9606.ENSP00000417132	9606.ENSP00000389445
BRCA1	SYNE1	4448999	4442844	9606.ENSP00000418960	9606.ENSP00000356224
ESR1	GTF2F1	4448358	4446275	9606.ENSP00000405330	9606.ENSP00000377969
HLA-DRB1	TRIM25	4442321	4439646	9606.ENSP00000353099	9606.ENSP00000323889
RBMX	SNRPD2	4443584	4441252	9606.ENSP00000359645	9606.ENSP00000342374
TP53	SUPT16H	4435880	4432946	9606.ENSP00000269305	9606.ENSP00000216297
MEN1	SCG3	4440761	4433115	9606.ENSP00000337088	9606.ENSP00000220478
RBMX	SRSF6	4443584	4433875	9606.ENSP00000359645	9606.ENSP00000244020
HRAS	FN1	4448459	4441661	9606.ENSP00000407586	9606.ENSP00000346839
SF3B1	PCBP1	4440663	4438137	9606.ENSP00000335321	9606.ENSP00000305556
CCND1	AGO2	4433391	4433122	9606.ENSP00000227507	9606.ENSP00000220592
SF3B1	MTREX	4440663	4433508	9606.ENSP00000335321	9606.ENSP00000230640
ATM	SSRP1	4436300	4436287	9606.ENSP00000278616	9606.ENSP00000278412
RBMX	WDR33	4443584	4439759	9606.ENSP00000359645	9606.ENSP00000325377
RBMX	FIP1L1	4443584	4440730	9606.ENSP00000359645	9606.ENSP00000336752
FBXO32	HERC5	4449432	4435418	9606.ENSP00000428205	9606.ENSP00000264350
NRAS	FN1	4443345	4441661	9606.ENSP00000358548	9606.ENSP00000346839
CBFB	MOV10	4448775	4448087	9606.ENSP00000415151	9606.ENSP00000399797
RBMX	PPIL4	4443584	4434298	9606.ENSP00000359645	9606.ENSP00000253329
KMT2A	PELP1	4449798	4437754	9606.ENSP00000436786	9606.ENSP00000301396
RBMX	PCBP2	4443584	4442251	9606.ENSP00000359645	9606.ENSP00000352438
PIK3R1	F11R	4449428	4443014	9606.ENSP00000428056	9606.ENSP00000357005
RBMX	DHX38	4443584	4435824	9606.ENSP00000359645	9606.ENSP00000268482
RBMX	CDC40	4443584	4443232	9606.ENSP00000359645	9606.ENSP00000357928
HRNR	CCT2	4443191	4437556	9606.ENSP00000357791	9606.ENSP00000299300
MYC	MOV10	4451407	4448087	9606.ENSP00000479618	9606.ENSP00000399797
CUX1	BAG4	4442352	4436719	9606.ENSP00000353401	9606.ENSP00000287322
RBMX	ADAR	4443584	4443107	9606.ENSP00000359645	9606.ENSP00000357459
RBMX	CPSF4	4443584	4436970	9606.ENSP00000359645	9606.ENSP00000292476
MED23	THRAP3	4443020	4441641	9606.ENSP00000357047	9606.ENSP00000346634
HRAS	PELP1	4448459	4437754	9606.ENSP00000407586	9606.ENSP00000301396
RBMX	SNRPD1	4443584	4437667	9606.ENSP00000359645	9606.ENSP00000300413
MEN1	APOB	4440761	4433584	9606.ENSP00000337088	9606.ENSP00000233242
NCOA3	THRAP3	4443859	4441641	9606.ENSP00000361066	9606.ENSP00000346634
CREBBP	SNW1	4435065	4434897	9606.ENSP00000262367	9606.ENSP00000261531
RBMX	PRPF38A	4443584	4434531	9606.ENSP00000359645	9606.ENSP00000257181
PIK3R1	ACTN4	4449428	4434247	9606.ENSP00000428056	9606.ENSP00000252699
PTEN	AGO2	4443848	4433122	9606.ENSP00000361021	9606.ENSP00000220592
MEN1	PCSK9	4440761	4437942	9606.ENSP00000337088	9606.ENSP00000303208
AKT1	MKRN1	4450372	4434452	9606.ENSP00000451828	9606.ENSP00000255977
ATR	CCAR2	4441363	4438620	9606.ENSP00000343741	9606.ENSP00000310670
GATA3	DDX5	4445191	4433337	9606.ENSP00000368632	9606.ENSP00000225792
CDKN1B	PSMA4	4433436	4432626	9606.ENSP00000228872	9606.ENSP00000044462
CD3EAP	BAZ1B	4450763	4441256	9606.ENSP00000465099	9606.ENSP00000342434
HRNR	DYNC1H1	4443191	4441877	9606.ENSP00000357791	9606.ENSP00000348965
RBMX	SNRPD3	4443584	4432879	9606.ENSP00000359645	9606.ENSP00000215829
ESR1	AGO1	4448358	4444131	9606.ENSP00000405330	9606.ENSP00000362300
NF1	PSMA4	4442095	4432626	9606.ENSP00000351015	9606.ENSP00000044462
SF3B1	SRSF6	4440663	4433875	9606.ENSP00000335321	9606.ENSP00000244020
RBMX	CSTF1	4443584	4432996	9606.ENSP00000359645	9606.ENSP00000217109
CTSS	CNN2	4443237	4435198	9606.ENSP00000357981	9606.ENSP00000263097
MST1	YWHAB	4448725	4444040	9606.ENSP00000414287	9606.ENSP00000361930
CREBBP	AGO2	4435065	4433122	9606.ENSP00000262367	9606.ENSP00000220592
CBFB	AGO1	4448775	4444131	9606.ENSP00000415151	9606.ENSP00000362300
HRNR	ANXA2	4443191	4441580	9606.ENSP00000357791	9606.ENSP00000346032
CHEK2	RPS27A	4445704	4436015	9606.ENSP00000372023	9606.ENSP00000272317
RHOA	CD44	4448110	4448037	9606.ENSP00000400175	9606.ENSP00000398632
BUB1B	RANBP2	4436731	4436527	9606.ENSP00000287598	9606.ENSP00000283195
RBMX	LSM8	4443584	4434090	9606.ENSP00000359645	9606.ENSP00000249299
RBMX	PABPN1	4443584	4432979	9606.ENSP00000359645	9606.ENSP00000216727
RBMX	CASC3	4443584	4435465	9606.ENSP00000359645	9606.ENSP00000264645
ATM	SUPT16H	4436300	4432946	9606.ENSP00000278616	9606.ENSP00000216297
CUX1	CPSF6	4442352	4435722	9606.ENSP00000353401	9606.ENSP00000266679
CDKN2A	TNRC6B	4448997	4448205	9606.ENSP00000418915	9606.ENSP00000401946
KMT2A	TNRC6A	4449798	4446455	9606.ENSP00000436786	9606.ENSP00000379144
SF3B1	MAGOHB	4440663	4439269	9606.ENSP00000335321	9606.ENSP00000319240
SF3B1	FUS	4440663	4434343	9606.ENSP00000335321	9606.ENSP00000254108
MYC	SMC1A	4451407	4439602	9606.ENSP00000479618	9606.ENSP00000323421
MEN1	P4HB	4440761	4439955	9606.ENSP00000337088	9606.ENSP00000327801
KMT2A	TNRC6B	4449798	4448205	9606.ENSP00000436786	9606.ENSP00000401946
HRAS	PEBP1	4448459	4434854	9606.ENSP00000407586	9606.ENSP00000261313
CASP8	PTBP1	4442125	4441922	9606.ENSP00000351273	9606.ENSP00000349428
NRAS	BAG4	4443345	4436719	9606.ENSP00000358548	9606.ENSP00000287322
RBMX	RBM22	4443584	4432775	9606.ENSP00000359645	9606.ENSP00000199814
RBMX	CSTF3	4443584	4439025	9606.ENSP00000359645	9606.ENSP00000315791
HLA-DRB1	CANX	4442321	4434023	9606.ENSP00000353099	9606.ENSP00000247461
RUNX1	LGALS3	4437664	4434352	9606.ENSP00000300305	9606.ENSP00000254301
CBLB	MKRN1	4435380	4434452	9606.ENSP00000264122	9606.ENSP00000255977
RUNX1	RBBP5	4437664	4435446	9606.ENSP00000300305	9606.ENSP00000264515
RHOA	CGN	4448110	4435986	9606.ENSP00000400175	9606.ENSP00000271636
SF3B1	SUGP1	4440663	4434007	9606.ENSP00000335321	9606.ENSP00000247001
AXIN1	PSMC1	4435059	4434851	9606.ENSP00000262320	9606.ENSP00000261303
CBFB	LGALS3	4448775	4434352	9606.ENSP00000415151	9606.ENSP00000254301
SF3B1	CSTF1	4440663	4432996	9606.ENSP00000335321	9606.ENSP00000217109
RBMX	DHX9	4443584	4442908	9606.ENSP00000359645	9606.ENSP00000356520
CBFB	BRD2	4448775	4446390	9606.ENSP00000415151	9606.ENSP00000378704
FBXO32	HUWE1	4449432	4441066	9606.ENSP00000428205	9606.ENSP00000340648
ITCH	MEX3C	4451496	4447250	9606.ENSP00000480499	9606.ENSP00000385610
ZFP36L1	EXOSC9	4447551	4445252	9606.ENSP00000388402	9606.ENSP00000368984
HLA-DRB1	DYNC1LI1	4442321	4436060	9606.ENSP00000353099	9606.ENSP00000273130
BUB1B	PSMC1	4436731	4434851	9606.ENSP00000287598	9606.ENSP00000261303
RBMX	LSM3	4443584	4437830	9606.ENSP00000359645	9606.ENSP00000302160
FOXO3	TNRC6A	4447277	4446455	9606.ENSP00000385824	9606.ENSP00000379144
RBMX	WBP11	4443584	4434825	9606.ENSP00000359645	9606.ENSP00000261167
FBXW7	UBE2M	4436442	4434272	9606.ENSP00000281708	9606.ENSP00000253023
NRAS	ZC3HAV1	4443345	4433818	9606.ENSP00000358548	9606.ENSP00000242351
BRCA1	NELFE	4448999	4444557	9606.ENSP00000418960	9606.ENSP00000364578
CTSS	ILF2	4443237	4442589	9606.ENSP00000357981	9606.ENSP00000355011
CD3EAP	CAVIN1	4450763	4441938	9606.ENSP00000465099	9606.ENSP00000349541
NRAS	LMNA	4443345	4443076	9606.ENSP00000358548	9606.ENSP00000357283
SMARCD1	GTF2F1	4446356	4446275	9606.ENSP00000378414	9606.ENSP00000377969
ZFP36L1	XRN1	4447551	4435521	9606.ENSP00000388402	9606.ENSP00000264951
RBMX	SNRPG	4443584	4436020	9606.ENSP00000359645	9606.ENSP00000272348
CASP8	TRIM25	4442125	4439646	9606.ENSP00000351273	9606.ENSP00000323889
SF3B1	CSTF3	4440663	4439025	9606.ENSP00000335321	9606.ENSP00000315791
RBMX	SRSF7	4443584	4439803	9606.ENSP00000359645	9606.ENSP00000325905
RBMX	RBM5	4443584	4441303	9606.ENSP00000359645	9606.ENSP00000343054
SMARCD1	SUPT16H	4446356	4432946	9606.ENSP00000378414	9606.ENSP00000216297
RBMX	SRSF1	4443584	4434667	9606.ENSP00000359645	9606.ENSP00000258962
RBMX	CSTF2T	4443584	4440358	9606.ENSP00000359645	9606.ENSP00000332444
EP300	AGO2	4435224	4433122	9606.ENSP00000263253	9606.ENSP00000220592
HRAS	ZC3HAV1	4448459	4433818	9606.ENSP00000407586	9606.ENSP00000242351
ESR2	PPID	4441379	4437987	9606.ENSP00000343925	9606.ENSP00000303754
SF3B1	HNRNPU	4440663	4436526	9606.ENSP00000335321	9606.ENSP00000283179
ESR1	AGO3	4448358	4444126	9606.ENSP00000405330	9606.ENSP00000362287
RBMX	SMNDC1	4443584	4443356	9606.ENSP00000359645	9606.ENSP00000358616
RBMX	PCBP1	4443584	4438137	9606.ENSP00000359645	9606.ENSP00000305556
RHOA	F11R	4448110	4443014	9606.ENSP00000400175	9606.ENSP00000357005
AXIN1	PSMA4	4435059	4432626	9606.ENSP00000262320	9606.ENSP00000044462
TP53	CDK13	4435880	4432736	9606.ENSP00000269305	9606.ENSP00000181839
CBFB	TNRC6B	4448775	4448205	9606.ENSP00000415151	9606.ENSP00000401946
ITCH	MKRN1	4451496	4434452	9606.ENSP00000480499	9606.ENSP00000255977
CNOT3	PAIP1	4442114	4437890	9606.ENSP00000351159	9606.ENSP00000302768
KMT2A	PRMT1	4449798	4448400	9606.ENSP00000436786	9606.ENSP00000406162
CD3EAP	MYBBP1A	4450763	4445565	9606.ENSP00000465099	9606.ENSP00000370968
HRAS	LGALS3	4448459	4434352	9606.ENSP00000407586	9606.ENSP00000254301
FBXO32	MEX3C	4449432	4447250	9606.ENSP00000428205	9606.ENSP00000385610
AXIN1	PSMB1	4435059	4435028	9606.ENSP00000262320	9606.ENSP00000262193
RBMX	SNRNP40	4443584	4435298	9606.ENSP00000359645	9606.ENSP00000263694
SF3B1	SRRM1	4440663	4439835	9606.ENSP00000335321	9606.ENSP00000326261
HRAS	LMNA	4448459	4443076	9606.ENSP00000407586	9606.ENSP00000357283
RBMX	NUDT21	4443584	4437662	9606.ENSP00000359645	9606.ENSP00000300291
FBXW7	CCT6A	4436442	4436191	9606.ENSP00000281708	9606.ENSP00000275603
RHOA	FKBP1A	4448110	4446979	9606.ENSP00000400175	9606.ENSP00000383003
SF3B1	PABPN1	4440663	4432979	9606.ENSP00000335321	9606.ENSP00000216727
SF3B1	HNRNPL	4440663	4433154	9606.ENSP00000335321	9606.ENSP00000221419
RBMX	MTREX	4443584	4433508	9606.ENSP00000359645	9606.ENSP00000230640
SF3B1	CSTF2T	4440663	4440358	9606.ENSP00000335321	9606.ENSP00000332444
RBMX	NCBP2	4443584	4439879	9606.ENSP00000359645	9606.ENSP00000326806
MST1	YWHAE	4448725	4435415	9606.ENSP00000414287	9606.ENSP00000264335
MYC	AGO2	4451407	4433122	9606.ENSP00000479618	9606.ENSP00000220592
NCOA3	AGO2	4443859	4433122	9606.ENSP00000361066	9606.ENSP00000220592
PIK3R1	CTNND1	4449428	4446884	9606.ENSP00000428056	9606.ENSP00000382004
ESR1	AGO2	4448358	4433122	9606.ENSP00000405330	9606.ENSP00000220592
CD3EAP	DDX21	4450763	4441590	9606.ENSP00000465099	9606.ENSP00000346120
CTSS	ALDOC	4443237	4433361	9606.ENSP00000357981	9606.ENSP00000226253
HLA-DRB1	OASL	4442321	4434555	9606.ENSP00000353099	9606.ENSP00000257570
HRNR	GRN	4443191	4432632	9606.ENSP00000357791	9606.ENSP00000053867
MYC	TNRC6B	4451407	4448205	9606.ENSP00000479618	9606.ENSP00000401946
MYC	TNRC6A	4451407	4446455	9606.ENSP00000479618	9606.ENSP00000379144
CCND3	AGO2	4444072	4433122	9606.ENSP00000362082	9606.ENSP00000220592
PIK3R1	TLN1	4449428	4439035	9606.ENSP00000428056	9606.ENSP00000316029
SMARCA4	GTF2F1	4447900	4446275	9606.ENSP00000395654	9606.ENSP00000377969
CBLB	UBE2M	4435380	4434272	9606.ENSP00000264122	9606.ENSP00000253023
CD3EAP	DEK	4450763	4446658	9606.ENSP00000465099	9606.ENSP00000380414
FBXO32	RPS27A	4449432	4436015	9606.ENSP00000428205	9606.ENSP00000272317
GATA3	FKBP4	4445191	4432546	9606.ENSP00000368632	9606.ENSP00000001008
NRAS	PEBP1	4443345	4434854	9606.ENSP00000358548	9606.ENSP00000261313
TP53	PSMB1	4435880	4435028	9606.ENSP00000269305	9606.ENSP00000262193
FBXO32	MKRN1	4449432	4434452	9606.ENSP00000428205	9606.ENSP00000255977
ITCH	HERC5	4451496	4435418	9606.ENSP00000480499	9606.ENSP00000264350
BUB1B	RPS27A	4436731	4436015	9606.ENSP00000287598	9606.ENSP00000272317
NCOA3	RBBP5	4443859	4435446	9606.ENSP00000361066	9606.ENSP00000264515
ITCH	TRIM71	4451496	4445772	9606.ENSP00000480499	9606.ENSP00000373272
ESR1	MOV10	4448358	4448087	9606.ENSP00000405330	9606.ENSP00000399797
FBXO32	RBBP6	4449432	4439156	9606.ENSP00000428205	9606.ENSP00000317872
MAP2K4	UBE2N	4448551	4439045	9606.ENSP00000410402	9606.ENSP00000316176
MYC	AGO3	4451407	4444126	9606.ENSP00000479618	9606.ENSP00000362287
RBMX	SNRNP200	4443584	4439101	9606.ENSP00000359645	9606.ENSP00000317123
CBFB	AGO2	4448775	4433122	9606.ENSP00000415151	9606.ENSP00000220592
FBXO32	TRIM71	4449432	4445772	9606.ENSP00000428205	9606.ENSP00000373272
APC	PSMA4	4434547	4432626	9606.ENSP00000257430	9606.ENSP00000044462
MAP3K1	TRIM25	4446923	4439646	9606.ENSP00000382423	9606.ENSP00000323889
NEK2	TPX2	4442784	4437665	9606.ENSP00000355966	9606.ENSP00000300403
ATM	RPS27A	4436300	4436015	9606.ENSP00000278616	9606.ENSP00000272317
SF3B1	WDR33	4440663	4439759	9606.ENSP00000335321	9606.ENSP00000325377
TP53	AGO2	4435880	4433122	9606.ENSP00000269305	9606.ENSP00000220592
CDKN2A	TNRC6A	4448997	4446455	9606.ENSP00000418915	9606.ENSP00000379144
RBMX	HNRNPA2B1	4443584	4441649	9606.ENSP00000359645	9606.ENSP00000346694
SF3B1	UPF3B	4440663	4436211	9606.ENSP00000335321	9606.ENSP00000276201
ESR1	UBE2M	4448358	4434272	9606.ENSP00000405330	9606.ENSP00000253023
TP53	HIST1H1D	4435880	4433900	9606.ENSP00000269305	9606.ENSP00000244534
RBMX	UPF3B	4443584	4436211	9606.ENSP00000359645	9606.ENSP00000276201
PIK3R1	BAG4	4449428	4436719	9606.ENSP00000428056	9606.ENSP00000287322
RBMX	SYF2	4443584	4433663	9606.ENSP00000359645	9606.ENSP00000236273
FBXO32	UBA1	4449432	4440870	9606.ENSP00000428205	9606.ENSP00000338413
RBMX	PHF5A	4443584	4432935	9606.ENSP00000359645	9606.ENSP00000216252
NF1	PSMC1	4442095	4434851	9606.ENSP00000351015	9606.ENSP00000261303
MAP2K4	RPS27A	4448551	4436015	9606.ENSP00000410402	9606.ENSP00000272317
RBMX	PRPF6	4443584	4435686	9606.ENSP00000359645	9606.ENSP00000266079
NOTCH1	AGO2	4436260	4433122	9606.ENSP00000277541	9606.ENSP00000220592
ESR1	TNRC6A	4448358	4446455	9606.ENSP00000405330	9606.ENSP00000379144
NF1	PSMB1	4442095	4435028	9606.ENSP00000351015	9606.ENSP00000262193
RBMX	SUGP1	4443584	4434007	9606.ENSP00000359645	9606.ENSP00000247001
MST1	YWHAG	4448725	4438211	9606.ENSP00000414287	9606.ENSP00000306330
NRAS	LGALS3	4443345	4434352	9606.ENSP00000358548	9606.ENSP00000254301
ESR1	CXXC5	4448358	4437862	9606.ENSP00000405330	9606.ENSP00000302543
MYC	AGO1	4451407	4444131	9606.ENSP00000479618	9606.ENSP00000362300
RBMX	SNRPC	4443584	4433898	9606.ENSP00000359645	9606.ENSP00000244520
FGFR2	GTF2F1	4448546	4446275	9606.ENSP00000410294	9606.ENSP00000377969
CCND1	PSMA4	4433391	4432626	9606.ENSP00000227507	9606.ENSP00000044462
FOXO3	AGO3	4447277	4444126	9606.ENSP00000385824	9606.ENSP00000362287
SF3B1	CASC3	4440663	4435465	9606.ENSP00000335321	9606.ENSP00000264645
PTEN	MKRN1	4443848	4434452	9606.ENSP00000361021	9606.ENSP00000255977
MST1	YWHAZ	4448725	4446480	9606.ENSP00000414287	9606.ENSP00000379287
HLA-DRB1	DYNC1H1	4442321	4441877	9606.ENSP00000353099	9606.ENSP00000348965
PIK3R1	ARHGEF1	4449428	4440774	9606.ENSP00000428056	9606.ENSP00000337261
ARID1A	SUPT16H	4439367	4432946	9606.ENSP00000320485	9606.ENSP00000216297
PIK3R1	HSP90AA1	4449428	4440643	9606.ENSP00000428056	9606.ENSP00000335153
FBXO32	DZIP3	4449432	4442594	9606.ENSP00000428205	9606.ENSP00000355028
NEK2	DYNC1H1	4442784	4441877	9606.ENSP00000355966	9606.ENSP00000348965
AKT2	MKRN1	4445979	4434452	9606.ENSP00000375892	9606.ENSP00000255977
RBMX	SNRPA1	4443584	4434347	9606.ENSP00000359645	9606.ENSP00000254193
NEK2	HSP90AA1	4442784	4440643	9606.ENSP00000355966	9606.ENSP00000335153
HRAS	BAG4	4448459	4436719	9606.ENSP00000407586	9606.ENSP00000287322
CBFB	AGO3	4448775	4444126	9606.ENSP00000415151	9606.ENSP00000362287
KMT2A	LAS1L	4449798	4444456	9606.ENSP00000436786	9606.ENSP00000363944
NEK2	FGFR1OP	4442784	4442752	9606.ENSP00000355966	9606.ENSP00000355812
HRNR	VCP	4443191	4442186	9606.ENSP00000357791	9606.ENSP00000351777
FBXO32	UBE2M	4449432	4434272	9606.ENSP00000428205	9606.ENSP00000253023
TMEM199	ATP5F1B	4436946	4434993	9606.ENSP00000292114	9606.ENSP00000262030
RUNX1	AGO2	4437664	4433122	9606.ENSP00000300305	9606.ENSP00000220592
FOXO3	AGO2	4447277	4433122	9606.ENSP00000385824	9606.ENSP00000220592
BRCA1	SYNE2	4448999	4442074	9606.ENSP00000418960	9606.ENSP00000350719
FBXW7	HERC5	4436442	4435418	9606.ENSP00000281708	9606.ENSP00000264350
TP53	PRDX1	4435880	4435133	9606.ENSP00000269305	9606.ENSP00000262746
SF3B1	CCAR1	4440663	4435657	9606.ENSP00000335321	9606.ENSP00000265872
PIK3R1	FGFR1OP	4449428	4442752	9606.ENSP00000428056	9606.ENSP00000355812
ITCH	TRIM25	4451496	4439646	9606.ENSP00000480499	9606.ENSP00000323889
CTNNA1	SPAG9	4438066	4434990	9606.ENSP00000304669	9606.ENSP00000262013
RBMX	CPSF7	4443584	4441519	9606.ENSP00000359645	9606.ENSP00000345412
RB1	HIST1H1D	4435747	4433900	9606.ENSP00000267163	9606.ENSP00000244534
ASXL1	RPS27A	4444606	4436015	9606.ENSP00000364839	9606.ENSP00000272317
CDKN1B	MYH9	4433436	4432924	9606.ENSP00000228872	9606.ENSP00000216181
FGFR2	POLR2B	4448546	4445518	9606.ENSP00000410294	9606.ENSP00000370625
RBMX	AQR	4443584	4432668	9606.ENSP00000359645	9606.ENSP00000156471
FOXA1	FKBP4	4434131	4432546	9606.ENSP00000250448	9606.ENSP00000001008
PTEN	PSMC1	4443848	4434851	9606.ENSP00000361021	9606.ENSP00000261303
MEN1	HSP90B1	4440761	4437604	9606.ENSP00000337088	9606.ENSP00000299767
RBMX	PRPF3	4443584	4438990	9606.ENSP00000359645	9606.ENSP00000315379
ESR2	UBE2M	4441379	4434272	9606.ENSP00000343925	9606.ENSP00000253023
EP300	AQR	4435224	4432668	9606.ENSP00000263253	9606.ENSP00000156471
RBMX	SART1	4443584	4438591	9606.ENSP00000359645	9606.ENSP00000310448
BRAF	ZC3HAV1	4436778	4433818	9606.ENSP00000288602	9606.ENSP00000242351
MAP2K4	TXN	4448551	4444406	9606.ENSP00000410402	9606.ENSP00000363641
ESR1	TNRC6B	4448358	4448205	9606.ENSP00000405330	9606.ENSP00000401946
ITCH	RBBP6	4451496	4439156	9606.ENSP00000480499	9606.ENSP00000317872
PTEN	PSMD4	4443848	4443212	9606.ENSP00000361021	9606.ENSP00000357879
MEN1	FBN1	4440761	4439770	9606.ENSP00000337088	9606.ENSP00000325527
SF3B1	CDC5L	4443756	4440663	9606.ENSP00000360532	9606.ENSP00000335321
CDH1	CTNND1	4446884	4434944	9606.ENSP00000382004	9606.ENSP00000261769
SF3B1	DDX42	4450728	4440663	9606.ENSP00000464050	9606.ENSP00000335321
SF3B1	SNRPD2	4441252	4440663	9606.ENSP00000342374	9606.ENSP00000335321
CBLB	UBC	4449992	4435380	9606.ENSP00000441543	9606.ENSP00000264122
IGF1R	PTPN1	4443784	4435797	9606.ENSP00000360683	9606.ENSP00000268035
RBMX	CDC5L	4443756	4443584	9606.ENSP00000360532	9606.ENSP00000359645
SF3B1	EFTUD2	4447727	4440663	9606.ENSP00000392094	9606.ENSP00000335321
CREBBP	SUMO1	4446000	4435065	9606.ENSP00000376077	9606.ENSP00000262367
SF3B1	PRPF8	4450629	4440663	9606.ENSP00000460348	9606.ENSP00000335321
SF3B1	SNU13	4447058	4440663	9606.ENSP00000383949	9606.ENSP00000335321
SF3B1	LSM2	4444602	4440663	9606.ENSP00000364813	9606.ENSP00000335321
SF3B1	SNRPB	4448654	4440663	9606.ENSP00000412566	9606.ENSP00000335321
SF3B1	LSM6	4449213	4440663	9606.ENSP00000422392	9606.ENSP00000335321
SF3B1	LSM4	4450918	4440663	9606.ENSP00000469468	9606.ENSP00000335321
SF3B1	SF3A3	4444082	4440663	9606.ENSP00000362110	9606.ENSP00000335321
BRCA1	POLR2A	4451459	4448999	9606.ENSP00000480158	9606.ENSP00000418960
STAG2	SMC1A	4439602	4433042	9606.ENSP00000323421	9606.ENSP00000218089
EGFR	GRB2	4446042	4436186	9606.ENSP00000376345	9606.ENSP00000275493
ARID1A	PHF10	4441186	4439367	9606.ENSP00000341805	9606.ENSP00000320485
STAG2	PDS5A	4437960	4433042	9606.ENSP00000303427	9606.ENSP00000218089
MDM2	RPL11	4444414	4434604	9606.ENSP00000363676	9606.ENSP00000258149
EXOC2	CDC5L	4443756	4433503	9606.ENSP00000360532	9606.ENSP00000230449
MSH2	CDC5L	4443756	4433580	9606.ENSP00000360532	9606.ENSP00000233146
NCOR1	CDC5L	4443756	4435844	9606.ENSP00000360532	9606.ENSP00000268712
BUB1B	CDC5L	4443756	4436731	9606.ENSP00000360532	9606.ENSP00000287598
ARID1A	CDC5L	4443756	4439367	9606.ENSP00000360532	9606.ENSP00000320485
CTNNA1	CDC5L	4443756	4438066	9606.ENSP00000360532	9606.ENSP00000304669
RBMX	SRSF3	4444253	4443584	9606.ENSP00000362820	9606.ENSP00000359645
ERBB2	GRB2	4446042	4435897	9606.ENSP00000376345	9606.ENSP00000269571
ERBB3	GRB2	4446042	4435741	9606.ENSP00000376345	9606.ENSP00000267101
BRAF	YWHAB	4444040	4436778	9606.ENSP00000361930	9606.ENSP00000288602
CBLB	RPS27A	4436015	4435380	9606.ENSP00000272317	9606.ENSP00000264122
RBMX	HNRNPF	4448121	4443584	9606.ENSP00000400433	9606.ENSP00000359645
SF3B1	CDC40	4443232	4440663	9606.ENSP00000357928	9606.ENSP00000335321
BRAF	YWHAZ	4446480	4436778	9606.ENSP00000379287	9606.ENSP00000288602
SF3B1	DHX16	4444730	4440663	9606.ENSP00000365625	9606.ENSP00000335321
SF3B1	CRNKL1	4444875	4440663	9606.ENSP00000366557	9606.ENSP00000335321
ATM	XRCC5	4445991	4436300	9606.ENSP00000375978	9606.ENSP00000278616
RBMX	TRA2B	4448854	4443584	9606.ENSP00000416959	9606.ENSP00000359645
SF3B1	DDX46	4448833	4440663	9606.ENSP00000416534	9606.ENSP00000335321
NCOR1	HDAC2	4449546	4435844	9606.ENSP00000430432	9606.ENSP00000268712
TP53	HDAC2	4449546	4435880	9606.ENSP00000430432	9606.ENSP00000269305
EP300	SUMO1	4446000	4435224	9606.ENSP00000376077	9606.ENSP00000263253
SF3B1	CWC15	4451135	4440663	9606.ENSP00000475615	9606.ENSP00000335321
RBMX	HNRNPK	4444702	4443584	9606.ENSP00000365439	9606.ENSP00000359645
IGF1R	CRKL	4441611	4435797	9606.ENSP00000346300	9606.ENSP00000268035
SMARCA4	POLR2A	4451459	4447900	9606.ENSP00000480158	9606.ENSP00000395654
ATM	PRKDC	4438858	4436300	9606.ENSP00000313420	9606.ENSP00000278616
RB1	PPP1CC	4441182	4435747	9606.ENSP00000341779	9606.ENSP00000267163
ATM	MDC1	4444725	4436300	9606.ENSP00000365588	9606.ENSP00000278616
TP53	PRKDC	4438858	4435880	9606.ENSP00000313420	9606.ENSP00000269305
BRAF	YWHAG	4438211	4436778	9606.ENSP00000306330	9606.ENSP00000288602
PDGFRA	CRKL	4441611	4434540	9606.ENSP00000346300	9606.ENSP00000257290
CREBBP	HDAC2	4449546	4435065	9606.ENSP00000430432	9606.ENSP00000262367
MDM2	UBE2I	4441792	4434604	9606.ENSP00000348056	9606.ENSP00000258149
TBL1XR1	HDAC2	4449546	4448367	9606.ENSP00000430432	9606.ENSP00000405574
BAP1	UBC	4449992	4448867	9606.ENSP00000441543	9606.ENSP00000417132
RET	GRB2	4446042	4441779	9606.ENSP00000376345	9606.ENSP00000347942
APC	CSNK1E	4446601	4434547	9606.ENSP00000380044	9606.ENSP00000257430
TP53	HSPA1A	4444600	4435880	9606.ENSP00000364802	9606.ENSP00000269305
ERBB2	HSP90AA1	4440643	4435897	9606.ENSP00000335153	9606.ENSP00000269571
RB1	HDAC2	4449546	4435747	9606.ENSP00000430432	9606.ENSP00000267163
AXIN1	UBC	4449992	4435059	9606.ENSP00000441543	9606.ENSP00000262320
MDM2	SUMO1	4446000	4434604	9606.ENSP00000376077	9606.ENSP00000258149
CTNNA1	LIMA1	4446350	4438066	9606.ENSP00000378400	9606.ENSP00000304669
SF3B1	DHX15	4440727	4440663	9606.ENSP00000336741	9606.ENSP00000335321
TP53	CSNK1E	4446601	4435880	9606.ENSP00000380044	9606.ENSP00000269305
USP9X	UBC	4449992	4439052	9606.ENSP00000441543	9606.ENSP00000316357
EGFR	CRKL	4441611	4436186	9606.ENSP00000346300	9606.ENSP00000275493
AXIN1	CSNK1E	4446601	4435059	9606.ENSP00000380044	9606.ENSP00000262320
KRAS	GRB2	4446042	4434456	9606.ENSP00000376345	9606.ENSP00000256078
SMAD4	UBE2I	4441792	4441161	9606.ENSP00000348056	9606.ENSP00000341551
KMT2C	RBBP5	4435446	4435027	9606.ENSP00000264515	9606.ENSP00000262189
RBMX	HNRNPUL1	4445976	4443584	9606.ENSP00000375863	9606.ENSP00000359645
EGFR	HSP90AA1	4440643	4436186	9606.ENSP00000335153	9606.ENSP00000275493
TP53	UBE2I	4441792	4435880	9606.ENSP00000348056	9606.ENSP00000269305
CASP8	EZR	4442801	4442125	9606.ENSP00000356042	9606.ENSP00000351273
MDM2	RPL5	4443502	4434604	9606.ENSP00000359345	9606.ENSP00000258149
TP53	NPM1	4437352	4435880	9606.ENSP00000296930	9606.ENSP00000269305
RUNX1	YAP1	4451342	4437664	9606.ENSP00000478927	9606.ENSP00000300305
SMAD3	JUN	4443699	4440414	9606.ENSP00000360266	9606.ENSP00000332973
BRCA1	UBC	4449992	4448999	9606.ENSP00000441543	9606.ENSP00000418960
NOTCH2	ATP2A2	4449928	4434503	9606.ENSP00000440045	9606.ENSP00000256646
STK11	MARK2	4447268	4439722	9606.ENSP00000385751	9606.ENSP00000324856
EGFR	PTPN1	4443784	4436186	9606.ENSP00000360683	9606.ENSP00000275493
PDGFRA	GRB2	4446042	4434540	9606.ENSP00000376345	9606.ENSP00000257290
CNOT3	CNOT4	4450162	4442114	9606.ENSP00000445508	9606.ENSP00000351159
CCND3	CDK11B	4450726	4444072	9606.ENSP00000464036	9606.ENSP00000362082
STK11	HSP90AA1	4440643	4439722	9606.ENSP00000335153	9606.ENSP00000324856
RHOA	UBC	4449992	4448110	9606.ENSP00000441543	9606.ENSP00000400175
GRIA2	NSF	4446795	4437302	9606.ENSP00000381293	9606.ENSP00000296526
MDM2	RPL23	4449110	4434604	9606.ENSP00000420311	9606.ENSP00000258149
TP53	SUMO1	4446000	4435880	9606.ENSP00000376077	9606.ENSP00000269305
NF1	POLR2A	4451459	4442095	9606.ENSP00000480158	9606.ENSP00000351015
EGFR	UBC	4449992	4436186	9606.ENSP00000441543	9606.ENSP00000275493
PTEN	UBC	4449992	4443848	9606.ENSP00000441543	9606.ENSP00000361021
ZNF217	HDAC2	4449546	4443754	9606.ENSP00000430432	9606.ENSP00000360526
TP53	UBC	4449992	4435880	9606.ENSP00000441543	9606.ENSP00000269305
TP53	HSP90AA1	4440643	4435880	9606.ENSP00000335153	9606.ENSP00000269305
SF3B1	TRA2B	4448854	4440663	9606.ENSP00000416959	9606.ENSP00000335321
CREBBP	JUN	4443699	4435065	9606.ENSP00000360266	9606.ENSP00000262367
EP300	JUN	4443699	4435224	9606.ENSP00000360266	9606.ENSP00000263253
MLH1	PMS1	4448418	4433549	9606.ENSP00000406490	9606.ENSP00000231790
SF3B1	PUF60	4449703	4440663	9606.ENSP00000434359	9606.ENSP00000335321
EP300	SNIP1	4437249	4435224	9606.ENSP00000296215	9606.ENSP00000263253
PIK3CA	ARHGEF1	4440774	4435346	9606.ENSP00000337261	9606.ENSP00000263967
EP300	HSP90AA1	4440643	4435224	9606.ENSP00000335153	9606.ENSP00000263253
PIK3CA	GRB2	4446042	4435346	9606.ENSP00000376345	9606.ENSP00000263967
IGF1R	RACK1	4449378	4435797	9606.ENSP00000426909	9606.ENSP00000268035
CCNE1	UBC	4449992	4435118	9606.ENSP00000441543	9606.ENSP00000262643
KMT2D	POLR2A	4451459	4437718	9606.ENSP00000480158	9606.ENSP00000301067
CDKN1B	UBC	4449992	4433436	9606.ENSP00000441543	9606.ENSP00000228872
TP53	SUMO2	4448385	4435880	9606.ENSP00000405965	9606.ENSP00000269305
ATM	SMC1A	4439602	4436300	9606.ENSP00000323421	9606.ENSP00000278616
EP300	SMC1A	4439602	4435224	9606.ENSP00000323421	9606.ENSP00000263253
MDM2	UBC	4449992	4434604	9606.ENSP00000441543	9606.ENSP00000258149
CBLB	UBE2N	4439045	4435380	9606.ENSP00000316176	9606.ENSP00000264122
EP300	PRMT1	4448400	4435224	9606.ENSP00000406162	9606.ENSP00000263253
SMAD3	SPTBN1	4441904	4440414	9606.ENSP00000349259	9606.ENSP00000332973
MDM2	RPS27A	4436015	4434604	9606.ENSP00000272317	9606.ENSP00000258149
CREBBP	SNIP1	4437249	4435065	9606.ENSP00000296215	9606.ENSP00000262367
TP53	RPS27A	4436015	4435880	9606.ENSP00000272317	9606.ENSP00000269305
EGFR	CTNND1	4446884	4436186	9606.ENSP00000382004	9606.ENSP00000275493
CDH1	LIMA1	4446350	4434944	9606.ENSP00000378400	9606.ENSP00000261769
EGFR	HSPA8	4449616	4436186	9606.ENSP00000432083	9606.ENSP00000275493
RBMX	RBM8A	4450692	4443584	9606.ENSP00000463058	9606.ENSP00000359645
TP53	CHD3	4445376	4435880	9606.ENSP00000369716	9606.ENSP00000269305
EGFR	CTTN	4444748	4436186	9606.ENSP00000365745	9606.ENSP00000275493
CTCF	POLR2A	4451459	4435355	9606.ENSP00000480158	9606.ENSP00000264010
RB1	JUN	4443699	4435747	9606.ENSP00000360266	9606.ENSP00000267163
TP53	TXN	4444406	4435880	9606.ENSP00000363641	9606.ENSP00000269305
CDKN1B	YWHAZ	4446480	4433436	9606.ENSP00000379287	9606.ENSP00000228872
TP53	ZNF385A	4440911	4435880	9606.ENSP00000338927	9606.ENSP00000269305
TP53	USP10	4450566	4435880	9606.ENSP00000457411	9606.ENSP00000269305
RET	CTNND1	4446884	4441779	9606.ENSP00000382004	9606.ENSP00000347942
TP53	YWHAB	4444040	4435880	9606.ENSP00000361930	9606.ENSP00000269305
CDKN1B	YWHAG	4438211	4433436	9606.ENSP00000306330	9606.ENSP00000228872
CREBBP	PELP1	4437754	4435065	9606.ENSP00000301396	9606.ENSP00000262367
CCNE1	CCT4	4446274	4435118	9606.ENSP00000377958	9606.ENSP00000262643
CREBBP	HMGB1	4441512	4435065	9606.ENSP00000345347	9606.ENSP00000262367
MDM2	RANBP2	4436527	4434604	9606.ENSP00000283195	9606.ENSP00000258149
EP300	UBC	4449992	4435224	9606.ENSP00000441543	9606.ENSP00000263253
CTNNA1	CTNND1	4446884	4438066	9606.ENSP00000382004	9606.ENSP00000304669
CREBBP	UBE2I	4441792	4435065	9606.ENSP00000348056	9606.ENSP00000262367
TP53	XRCC6	4442230	4435880	9606.ENSP00000352257	9606.ENSP00000269305
CDKN1B	YWHAE	4435415	4433436	9606.ENSP00000264335	9606.ENSP00000228872
RB1	RACK1	4449378	4435747	9606.ENSP00000426909	9606.ENSP00000267163
CDKN1B	PSMB1	4435028	4433436	9606.ENSP00000262193	9606.ENSP00000228872
TP53	YWHAZ	4446480	4435880	9606.ENSP00000379287	9606.ENSP00000269305
TP53	HMGA1	4448092	4435880	9606.ENSP00000399888	9606.ENSP00000269305
CDKN1B	YWHAB	4444040	4433436	9606.ENSP00000361930	9606.ENSP00000228872
EP300	DEK	4446658	4435224	9606.ENSP00000380414	9606.ENSP00000263253
MDM2	TPR	4442896	4434604	9606.ENSP00000356448	9606.ENSP00000258149
RB1	AATF	4451247	4435747	9606.ENSP00000477848	9606.ENSP00000267163
TP53	YWHAG	4438211	4435880	9606.ENSP00000306330	9606.ENSP00000269305
TP53	DROSHA	4449341	4435880	9606.ENSP00000425979	9606.ENSP00000269305
MYB	SND1	4441654	4441013	9606.ENSP00000346762	9606.ENSP00000339992
EP300	UBE2I	4441792	4435224	9606.ENSP00000348056	9606.ENSP00000263253
TP53	PRMT1	4448400	4435880	9606.ENSP00000406162	9606.ENSP00000269305
CCNE1	CCT2	4437556	4435118	9606.ENSP00000299300	9606.ENSP00000262643
ESR1	SAFB	4450849	4448358	9606.ENSP00000467423	9606.ENSP00000405330
EP300	PELP1	4437754	4435224	9606.ENSP00000301396	9606.ENSP00000263253
BRCA1	SUPT5H	4450951	4448999	9606.ENSP00000470252	9606.ENSP00000418960
ATM	POLR2A	4451459	4436300	9606.ENSP00000480158	9606.ENSP00000278616
MYB	UBE2I	4441792	4441013	9606.ENSP00000348056	9606.ENSP00000339992
SMAD4	ALYREF	4449181	4441161	9606.ENSP00000421592	9606.ENSP00000341551
ASXL1	UBC	4449992	4444606	9606.ENSP00000441543	9606.ENSP00000364839
EP300	HDAC2	4449546	4435224	9606.ENSP00000430432	9606.ENSP00000263253
CREBBP	PARP1	4442743	4435065	9606.ENSP00000355759	9606.ENSP00000262367
CREBBP	HIST1H1E	4438348	4435065	9606.ENSP00000307705	9606.ENSP00000262367
TP53	PSMD4	4443212	4435880	9606.ENSP00000357879	9606.ENSP00000269305
EP300	HIST1H1E	4438348	4435224	9606.ENSP00000307705	9606.ENSP00000263253
HIST1H2BC	UBC	4449992	4439472	9606.ENSP00000441543	9606.ENSP00000321744
CREBBP	POLR2A	4451459	4435065	9606.ENSP00000480158	9606.ENSP00000262367
EP300	POLR2A	4451459	4435224	9606.ENSP00000480158	9606.ENSP00000263253
SF3B1	PPIE	4444035	4440663	9606.ENSP00000361918	9606.ENSP00000335321
SMAD3	UBC	4449992	4440414	9606.ENSP00000441543	9606.ENSP00000332973
RUNX1	PRMT1	4448400	4437664	9606.ENSP00000406162	9606.ENSP00000300305
NRAS	GRB2	4446042	4443345	9606.ENSP00000376345	9606.ENSP00000358548
BUB1B	UBC	4449992	4436731	9606.ENSP00000441543	9606.ENSP00000287598
ESR1	ANP32A	4448935	4448358	9606.ENSP00000417864	9606.ENSP00000405330
SMAD4	JUN	4443699	4441161	9606.ENSP00000360266	9606.ENSP00000341551
CASP8	VIM	4450181	4442125	9606.ENSP00000446007	9606.ENSP00000351273
SMAD4	UBC	4449992	4441161	9606.ENSP00000441543	9606.ENSP00000341551
SMAD3	STRAP	4447735	4440414	9606.ENSP00000392270	9606.ENSP00000332973
NCOA3	PRMT1	4448400	4443859	9606.ENSP00000406162	9606.ENSP00000361066
SF3B1	BAZ1B	4441256	4440663	9606.ENSP00000342434	9606.ENSP00000335321
EP300	HSPA8	4449616	4435224	9606.ENSP00000432083	9606.ENSP00000263253
ESR1	PRMT1	4448400	4448358	9606.ENSP00000406162	9606.ENSP00000405330
ATM	DCLRE1C	4445031	4436300	9606.ENSP00000367527	9606.ENSP00000278616
CREBBP	HSPA8	4449616	4435065	9606.ENSP00000432083	9606.ENSP00000262367
TP53	NOC2L	4439165	4435880	9606.ENSP00000317992	9606.ENSP00000269305
SF3B1	HNRNPA1	4441190	4440663	9606.ENSP00000341826	9606.ENSP00000335321
SF3B1	HNRNPA2B1	4441649	4440663	9606.ENSP00000346694	9606.ENSP00000335321
SF3B1	HNRNPC	4450354	4440663	9606.ENSP00000451291	9606.ENSP00000335321
SF3B1	HNRNPA3	4446035	4440663	9606.ENSP00000376309	9606.ENSP00000335321
TP53	MOV10	4448087	4435880	9606.ENSP00000399797	9606.ENSP00000269305
AXIN1	RPS27A	4436015	4435059	9606.ENSP00000272317	9606.ENSP00000262320
EP300	MYBBP1A	4445565	4435224	9606.ENSP00000370968	9606.ENSP00000263253
CBLB	UBE2O	4439626	4435380	9606.ENSP00000323687	9606.ENSP00000264122
MSH2	XRCC6	4442230	4433580	9606.ENSP00000352257	9606.ENSP00000233146
SF3B1	HNRNPR	4444422	4440663	9606.ENSP00000363745	9606.ENSP00000335321
RB1	HMGA1	4448092	4435747	9606.ENSP00000399888	9606.ENSP00000267163
TP53	USP42	4437815	4435880	9606.ENSP00000301962	9606.ENSP00000269305
DNMT3A	UBE2I	4441792	4435481	9606.ENSP00000348056	9606.ENSP00000264709
NOTCH2	RPS27A	4436015	4434503	9606.ENSP00000272317	9606.ENSP00000256646
MSH2	FEN1	4438133	4433580	9606.ENSP00000305480	9606.ENSP00000233146
EP300	LDHA	4450150	4435224	9606.ENSP00000445175	9606.ENSP00000263253
NRAS	UBC	4449992	4443345	9606.ENSP00000441543	9606.ENSP00000358548
KRAS	UBC	4449992	4434456	9606.ENSP00000441543	9606.ENSP00000256078
BRAF	CRKL	4441611	4436778	9606.ENSP00000346300	9606.ENSP00000288602
KRAS	YWHAG	4438211	4434456	9606.ENSP00000306330	9606.ENSP00000256078
MSH2	DCLRE1C	4445031	4433580	9606.ENSP00000367527	9606.ENSP00000233146
KRAS	YWHAZ	4446480	4434456	9606.ENSP00000379287	9606.ENSP00000256078
NRAS	YWHAZ	4446480	4443345	9606.ENSP00000379287	9606.ENSP00000358548
KRAS	YWHAB	4444040	4434456	9606.ENSP00000361930	9606.ENSP00000256078
NRAS	YWHAB	4444040	4443345	9606.ENSP00000361930	9606.ENSP00000358548
KRAS	YWHAE	4435415	4434456	9606.ENSP00000264335	9606.ENSP00000256078
KDM6A	POLR2A	4451459	4444981	9606.ENSP00000480158	9606.ENSP00000367203
SF3B1	SRSF5	4450384	4440663	9606.ENSP00000452123	9606.ENSP00000335321
HRAS	UBC	4449992	4448459	9606.ENSP00000441543	9606.ENSP00000407586
SF3B1	DHX9	4442908	4440663	9606.ENSP00000356520	9606.ENSP00000335321
ERBB2	RPS27A	4436015	4435897	9606.ENSP00000272317	9606.ENSP00000269571
IGF1R	FN1	4441661	4435797	9606.ENSP00000346839	9606.ENSP00000268035
BUB1B	MAPRE1	4444588	4436731	9606.ENSP00000364721	9606.ENSP00000287598
ERCC4	XRCC6	4442230	4438598	9606.ENSP00000352257	9606.ENSP00000310520
BRAF	FN1	4441661	4436778	9606.ENSP00000346839	9606.ENSP00000288602
SF3B1	MAGOH	4443753	4440663	9606.ENSP00000360525	9606.ENSP00000335321
RBMX	MAGOH	4443753	4443584	9606.ENSP00000360525	9606.ENSP00000359645
ERBB3	HSP90AA1	4440643	4435741	9606.ENSP00000335153	9606.ENSP00000267101
SF3B1	HNRNPK	4444702	4440663	9606.ENSP00000365439	9606.ENSP00000335321
RBMX	HNRNPR	4444422	4443584	9606.ENSP00000363745	9606.ENSP00000359645
RBMX	HNRNPC	4450354	4443584	9606.ENSP00000451291	9606.ENSP00000359645
SF3B1	PRPF40A	4447382	4440663	9606.ENSP00000386458	9606.ENSP00000335321
CREBBP	HIST1H4A	4451358	4435065	9606.ENSP00000479106	9606.ENSP00000262367
KMT2C	POLR2A	4451459	4435027	9606.ENSP00000480158	9606.ENSP00000262189
SF3B1	DDX21	4441590	4440663	9606.ENSP00000346120	9606.ENSP00000335321
FOXA1	HSP90AB1	4443770	4434131	9606.ENSP00000360609	9606.ENSP00000250448
CDKN2A	UBC	4449992	4448997	9606.ENSP00000441543	9606.ENSP00000418915
CBLB	HUWE1	4441066	4435380	9606.ENSP00000340648	9606.ENSP00000264122
EP300	CHD3	4445376	4435224	9606.ENSP00000369716	9606.ENSP00000263253
FBXW7	UBC	4449992	4436442	9606.ENSP00000441543	9606.ENSP00000281708
NF1	UBC	4449992	4442095	9606.ENSP00000441543	9606.ENSP00000351015
FOXA1	HSP90AA1	4440643	4434131	9606.ENSP00000335153	9606.ENSP00000250448
CBLB	HERC5	4435418	4435380	9606.ENSP00000264350	9606.ENSP00000264122
PIK3CA	ARF1	4449926	4435346	9606.ENSP00000440005	9606.ENSP00000263967
RBMX	SF1	4444880	4443584	9606.ENSP00000366604	9606.ENSP00000359645
CDKN1B	RPS27A	4436015	4433436	9606.ENSP00000272317	9606.ENSP00000228872
ESR2	HSP90AB1	4443770	4441379	9606.ENSP00000360609	9606.ENSP00000343925
ATM	XRCC6	4442230	4436300	9606.ENSP00000352257	9606.ENSP00000278616
TP53	CCT2	4437556	4435880	9606.ENSP00000299300	9606.ENSP00000269305
TP53	CCT3	4437177	4435880	9606.ENSP00000295688	9606.ENSP00000269305
PIK3CA	CRKL	4441611	4435346	9606.ENSP00000346300	9606.ENSP00000263967
TP53	CCT4	4446274	4435880	9606.ENSP00000377958	9606.ENSP00000269305
TP53	CCT6A	4436191	4435880	9606.ENSP00000275603	9606.ENSP00000269305
KMT2D	POLR2B	4445518	4437718	9606.ENSP00000370625	9606.ENSP00000301067
TP53	TCP1	4439122	4435880	9606.ENSP00000317334	9606.ENSP00000269305
CTNNA1	ZYX	4439687	4438066	9606.ENSP00000324422	9606.ENSP00000304669
KMT2C	POLR2B	4445518	4435027	9606.ENSP00000370625	9606.ENSP00000262189
ATR	YWHAZ	4446480	4441363	9606.ENSP00000379287	9606.ENSP00000343741
PIK3CA	YWHAZ	4446480	4435346	9606.ENSP00000379287	9606.ENSP00000263967
EP300	BRD2	4446390	4435224	9606.ENSP00000378704	9606.ENSP00000263253
RHOA	MYH14	4450954	4448110	9606.ENSP00000470298	9606.ENSP00000400175
PIK3CA	PTPN1	4443784	4435346	9606.ENSP00000360683	9606.ENSP00000263967
IGF1R	GRB2	4446042	4435797	9606.ENSP00000376345	9606.ENSP00000268035
KRAS	TLN1	4439035	4434456	9606.ENSP00000316029	9606.ENSP00000256078
NTRK3	GRB2	4446042	4442438	9606.ENSP00000376345	9606.ENSP00000354207
NEK2	UBC	4449992	4442784	9606.ENSP00000441543	9606.ENSP00000355966
NOTCH1	ATP2A2	4449928	4436260	9606.ENSP00000440045	9606.ENSP00000277541
SMAD4	HDAC2	4449546	4441161	9606.ENSP00000430432	9606.ENSP00000341551
ARID1A	BAZ1B	4441256	4439367	9606.ENSP00000342434	9606.ENSP00000320485
NOTCH2	UBC	4449992	4434503	9606.ENSP00000441543	9606.ENSP00000256646
CTNNA1	CTTN	4444748	4438066	9606.ENSP00000365745	9606.ENSP00000304669
MSH2	XRCC5	4445991	4433580	9606.ENSP00000375978	9606.ENSP00000233146
NOTCH1	UBC	4449992	4436260	9606.ENSP00000441543	9606.ENSP00000277541
BUB1B	SMC1A	4439602	4436731	9606.ENSP00000323421	9606.ENSP00000287598
CREBBP	PRMT1	4448400	4435065	9606.ENSP00000406162	9606.ENSP00000262367
ATM	SUMO2	4448385	4436300	9606.ENSP00000405965	9606.ENSP00000278616
TP53	AGO1	4444131	4435880	9606.ENSP00000362300	9606.ENSP00000269305
CDKN2B	AGO1	4444131	4436247	9606.ENSP00000362300	9606.ENSP00000276925
ATM	SUMO1	4446000	4436300	9606.ENSP00000376077	9606.ENSP00000278616
CDKN2B	AGO3	4444126	4436247	9606.ENSP00000362287	9606.ENSP00000276925
KMT2C	JUN	4443699	4435027	9606.ENSP00000360266	9606.ENSP00000262189
RBMX	HNRNPH2	4444038	4443584	9606.ENSP00000361927	9606.ENSP00000359645
CDKN1B	HSP90AA1	4440643	4433436	9606.ENSP00000335153	9606.ENSP00000228872
CDH1	ZYX	4439687	4434944	9606.ENSP00000324422	9606.ENSP00000261769
NOTCH1	HDAC2	4449546	4436260	9606.ENSP00000430432	9606.ENSP00000277541
CCNE1	RPS27A	4436015	4435118	9606.ENSP00000272317	9606.ENSP00000262643
KDM6A	POLR2B	4445518	4444981	9606.ENSP00000370625	9606.ENSP00000367203
MDM2	SUMO2	4448385	4434604	9606.ENSP00000405965	9606.ENSP00000258149
KRAS	SPTBN5	4439152	4434456	9606.ENSP00000317790	9606.ENSP00000256078
CNOT3	EIF4B	4447567	4442114	9606.ENSP00000388806	9606.ENSP00000351159
RBMX	ELAVL2	4446670	4443584	9606.ENSP00000380479	9606.ENSP00000359645
TP53	JUN	4443699	4435880	9606.ENSP00000360266	9606.ENSP00000269305
RBMX	SNRNP70	4451051	4443584	9606.ENSP00000472998	9606.ENSP00000359645
EXOC2	MYO5A	4446900	4433503	9606.ENSP00000382177	9606.ENSP00000230449
ERCC4	PRKDC	4438858	4438598	9606.ENSP00000313420	9606.ENSP00000310520
RB1	HSP90AA1	4440643	4435747	9606.ENSP00000335153	9606.ENSP00000267163
MSH2	PRKDC	4438858	4433580	9606.ENSP00000313420	9606.ENSP00000233146
CBLB	UBA1	4440870	4435380	9606.ENSP00000338413	9606.ENSP00000264122
SF3B1	YBX1	4443961	4440663	9606.ENSP00000361626	9606.ENSP00000335321
SF3B1	SF1	4444880	4440663	9606.ENSP00000366604	9606.ENSP00000335321
ERCC4	XRCC5	4445991	4438598	9606.ENSP00000375978	9606.ENSP00000310520
ERCC4	POLR2A	4451459	4438598	9606.ENSP00000480158	9606.ENSP00000310520
FBXW7	CCT3	4437177	4436442	9606.ENSP00000295688	9606.ENSP00000281708
RBMX	YBX1	4443961	4443584	9606.ENSP00000361626	9606.ENSP00000359645
ATR	UBC	4449992	4441363	9606.ENSP00000441543	9606.ENSP00000343741
ERBB2	UBC	4449992	4435897	9606.ENSP00000441543	9606.ENSP00000269571
EP300	HELZ2	4448893	4435224	9606.ENSP00000417401	9606.ENSP00000263253
CDH1	CTTN	4444748	4434944	9606.ENSP00000365745	9606.ENSP00000261769
CREBBP	HELZ2	4448893	4435065	9606.ENSP00000417401	9606.ENSP00000262367
ESR1	POLR2A	4451459	4448358	9606.ENSP00000480158	9606.ENSP00000405330
ERBB2	ROCK2	4439164	4435897	9606.ENSP00000317985	9606.ENSP00000269571
ARID1A	JUN	4443699	4439367	9606.ENSP00000360266	9606.ENSP00000320485
EGFR	TFRC	4442333	4436186	9606.ENSP00000353224	9606.ENSP00000275493
FBXW7	UBA1	4440870	4436442	9606.ENSP00000338413	9606.ENSP00000281708
MSH2	JUN	4443699	4433580	9606.ENSP00000360266	9606.ENSP00000233146
CDKN2B	MOV10	4448087	4436247	9606.ENSP00000399797	9606.ENSP00000276925
SMAD3	HDAC2	4449546	4440414	9606.ENSP00000430432	9606.ENSP00000332973
HRAS	RACK1	4449378	4448459	9606.ENSP00000426909	9606.ENSP00000407586
NOTCH1	DNM1	4444057	4436260	9606.ENSP00000362014	9606.ENSP00000277541
KRAS	SND1	4441654	4434456	9606.ENSP00000346762	9606.ENSP00000256078
CUX1	MYO18A	4449809	4442352	9606.ENSP00000437073	9606.ENSP00000353401
KRAS	FXR1	4442017	4434456	9606.ENSP00000350170	9606.ENSP00000256078
ATR	POLR2B	4445518	4441363	9606.ENSP00000370625	9606.ENSP00000343741
KMT2C	AGO3	4444126	4435027	9606.ENSP00000362287	9606.ENSP00000262189
KMT2D	AGO3	4444126	4437718	9606.ENSP00000362287	9606.ENSP00000301067
KMT2C	AGO1	4444131	4435027	9606.ENSP00000362300	9606.ENSP00000262189
LGALS1	FN1	4441661	4432889	9606.ENSP00000346839	9606.ENSP00000215909
FOXA1	JUN	4443699	4434131	9606.ENSP00000360266	9606.ENSP00000250448
KRAS	RPS27A	4436015	4434456	9606.ENSP00000272317	9606.ENSP00000256078
EP300	HSP90AB1	4443770	4435224	9606.ENSP00000360609	9606.ENSP00000263253
ESR1	KPNA2	4449870	4448358	9606.ENSP00000438483	9606.ENSP00000405330
EP300	MOV10	4448087	4435224	9606.ENSP00000399797	9606.ENSP00000263253
PIK3CA	MYO18A	4449809	4435346	9606.ENSP00000437073	9606.ENSP00000263967
KRAS	BRD2	4446390	4434456	9606.ENSP00000378704	9606.ENSP00000256078
CREBBP	MOV10	4448087	4435065	9606.ENSP00000399797	9606.ENSP00000262367
RHOA	CFL1	4449639	4448110	9606.ENSP00000432660	9606.ENSP00000400175
TP53	HMGB1	4441512	4435880	9606.ENSP00000345347	9606.ENSP00000269305
FBXW7	UBE2N	4439045	4436442	9606.ENSP00000316176	9606.ENSP00000281708
EP300	TCEA1	4449450	4435224	9606.ENSP00000428426	9606.ENSP00000263253
ZNF217	KPNA2	4449870	4443754	9606.ENSP00000438483	9606.ENSP00000360526
GATA3	PRMT1	4448400	4445191	9606.ENSP00000406162	9606.ENSP00000368632
KMT2D	AGO1	4444131	4437718	9606.ENSP00000362300	9606.ENSP00000301067
FBXW7	UBE2O	4439626	4436442	9606.ENSP00000323687	9606.ENSP00000281708
ZNF217	MOV10	4448087	4443754	9606.ENSP00000399797	9606.ENSP00000360526
CCNE1	PSMC2	4447684	4435118	9606.ENSP00000391211	9606.ENSP00000262643
IGF1R	CTNND1	4446884	4435797	9606.ENSP00000382004	9606.ENSP00000268035
NRAS	SPTAN1	4444013	4443345	9606.ENSP00000361824	9606.ENSP00000358548
BRAF	FXR1	4442017	4436778	9606.ENSP00000350170	9606.ENSP00000288602
EP300	RBBP5	4435446	4435224	9606.ENSP00000264515	9606.ENSP00000263253
STAG2	PPP1CC	4441182	4433042	9606.ENSP00000341779	9606.ENSP00000218089
EP300	DDX21	4441590	4435224	9606.ENSP00000346120	9606.ENSP00000263253
KRAS	SPTAN1	4444013	4434456	9606.ENSP00000361824	9606.ENSP00000256078
CTCF	POLR2B	4445518	4435355	9606.ENSP00000370625	9606.ENSP00000264010
MYB	POLR2A	4451459	4441013	9606.ENSP00000480158	9606.ENSP00000339992
ATR	SUPT5H	4450951	4441363	9606.ENSP00000470252	9606.ENSP00000343741
NEK2	CSNK1E	4446601	4442784	9606.ENSP00000380044	9606.ENSP00000355966
EP300	POLR2B	4445518	4435224	9606.ENSP00000370625	9606.ENSP00000263253
CREBBP	POLR2B	4445518	4435065	9606.ENSP00000370625	9606.ENSP00000262367
BRIP1	RPS27A	4436015	4434671	9606.ENSP00000272317	9606.ENSP00000259008
PIK3CA	HSP90AA1	4440643	4435346	9606.ENSP00000335153	9606.ENSP00000263967
AKT2	MYO5A	4446900	4445979	9606.ENSP00000382177	9606.ENSP00000375892
ATR	POLR2A	4451459	4441363	9606.ENSP00000480158	9606.ENSP00000343741
BRIP1	UBC	4449992	4434671	9606.ENSP00000441543	9606.ENSP00000259008
BUB1B	PPP1CC	4441182	4436731	9606.ENSP00000341779	9606.ENSP00000287598
KRAS	QKI	4442608	4434456	9606.ENSP00000355094	9606.ENSP00000256078
CDK6	MOV10	4448087	4435642	9606.ENSP00000399797	9606.ENSP00000265734
PIK3R1	MYO18A	4449809	4449428	9606.ENSP00000437073	9606.ENSP00000428056
PIK3R1	ARF1	4449926	4449428	9606.ENSP00000440005	9606.ENSP00000428056
KRAS	SPTBN1	4441904	4434456	9606.ENSP00000349259	9606.ENSP00000256078
FBXO32	CAND1	4450029	4449432	9606.ENSP00000442318	9606.ENSP00000428205
RUNX1	BRD2	4446390	4437664	9606.ENSP00000378704	9606.ENSP00000300305
KRAS	HSP90AA1	4440643	4434456	9606.ENSP00000335153	9606.ENSP00000256078
PIK3CA	ZYX	4439687	4435346	9606.ENSP00000324422	9606.ENSP00000263967
CCNE1	PSMD4	4443212	4435118	9606.ENSP00000357879	9606.ENSP00000262643
CUX1	NSF	4446795	4442352	9606.ENSP00000381293	9606.ENSP00000353401
ATR	TCEA1	4449450	4441363	9606.ENSP00000428426	9606.ENSP00000343741
BRAF	LMNA	4443076	4436778	9606.ENSP00000357283	9606.ENSP00000288602
CTNNA1	PTPN1	4443784	4438066	9606.ENSP00000360683	9606.ENSP00000304669
BRAF	QKI	4442608	4436778	9606.ENSP00000355094	9606.ENSP00000288602
BUB1B	PDS5A	4437960	4436731	9606.ENSP00000303427	9606.ENSP00000287598
ZNF217	AGO1	4444131	4443754	9606.ENSP00000362300	9606.ENSP00000360526
IGF1R	PELP1	4437754	4435797	9606.ENSP00000301396	9606.ENSP00000268035
ZNF217	AGO3	4444126	4443754	9606.ENSP00000362287	9606.ENSP00000360526
BUB1B	PSMD4	4443212	4436731	9606.ENSP00000357879	9606.ENSP00000287598
CBLB	TRIM71	4445772	4435380	9606.ENSP00000373272	9606.ENSP00000264122
CCND1	UBC	4449992	4433391	9606.ENSP00000441543	9606.ENSP00000227507
RB1	DUT	4445481	4435747	9606.ENSP00000370376	9606.ENSP00000267163
PTEN	GRB2	4446042	4443848	9606.ENSP00000376345	9606.ENSP00000361021
NOTCH1	AGO1	4444131	4436260	9606.ENSP00000362300	9606.ENSP00000277541
SF3B1	CHERP	4449922	4440663	9606.ENSP00000439856	9606.ENSP00000335321
TP53	XRCC5	4445991	4435880	9606.ENSP00000375978	9606.ENSP00000269305
PIK3CA	CTNND1	4446884	4435346	9606.ENSP00000382004	9606.ENSP00000263967
TP53	PSMC2	4447684	4435880	9606.ENSP00000391211	9606.ENSP00000269305
PIK3CA	BAG4	4436719	4435346	9606.ENSP00000287322	9606.ENSP00000263967
STAG2	SYNE2	4442074	4433042	9606.ENSP00000350719	9606.ENSP00000218089
AXIN1	PSMC2	4447684	4435059	9606.ENSP00000391211	9606.ENSP00000262320
LGALS1	FBN1	4439770	4432889	9606.ENSP00000325527	9606.ENSP00000215909
SF3B1	MYBBP1A	4445565	4440663	9606.ENSP00000370968	9606.ENSP00000335321
KRAS	PEBP1	4434854	4434456	9606.ENSP00000261313	9606.ENSP00000256078
RBMX	NCBP1	4444514	4443584	9606.ENSP00000364289	9606.ENSP00000359645
CNOT3	EIF4E	4449328	4442114	9606.ENSP00000425561	9606.ENSP00000351159
STAG2	SUMO1	4446000	4433042	9606.ENSP00000376077	9606.ENSP00000218089
NCOA3	TNRC6A	4446455	4443859	9606.ENSP00000379144	9606.ENSP00000361066
SF3B1	U2SURP	4448970	4440663	9606.ENSP00000418563	9606.ENSP00000335321
LGALS1	AFP	4446452	4432889	9606.ENSP00000379138	9606.ENSP00000215909
CASP8	EIF4E	4449328	4442125	9606.ENSP00000425561	9606.ENSP00000351273
SF3B1	SNRNP70	4451051	4440663	9606.ENSP00000472998	9606.ENSP00000335321
KMT2C	TNRC6A	4446455	4435027	9606.ENSP00000379144	9606.ENSP00000262189
BUB1B	RCC2	4444559	4436731	9606.ENSP00000364585	9606.ENSP00000287598
KMT2D	PRMT1	4448400	4437718	9606.ENSP00000406162	9606.ENSP00000301067
RUNX1	MOV10	4448087	4437664	9606.ENSP00000399797	9606.ENSP00000300305
PTEN	MOV10	4448087	4443848	9606.ENSP00000399797	9606.ENSP00000361021
CUX1	FGFR1OP	4442752	4442352	9606.ENSP00000355812	9606.ENSP00000353401
KMT2D	TNRC6B	4448205	4437718	9606.ENSP00000401946	9606.ENSP00000301067
NCOA3	MOV10	4448087	4443859	9606.ENSP00000399797	9606.ENSP00000361066
SF3B1	HNRNPH2	4444038	4440663	9606.ENSP00000361927	9606.ENSP00000335321
TP53	TPX2	4437665	4435880	9606.ENSP00000300403	9606.ENSP00000269305
CCNE1	PCBP4	4448877	4435118	9606.ENSP00000417196	9606.ENSP00000262643
HLA-DRB1	DNM1	4444057	4442321	9606.ENSP00000362014	9606.ENSP00000353099
ARID1A	POLR2A	4451459	4439367	9606.ENSP00000480158	9606.ENSP00000320485
KMT2D	JUN	4443699	4437718	9606.ENSP00000360266	9606.ENSP00000301067
HLA-DRB1	ARF1	4449926	4442321	9606.ENSP00000440005	9606.ENSP00000353099
ATM	UBE2I	4441792	4436300	9606.ENSP00000348056	9606.ENSP00000278616
SF3B1	POLR2B	4445518	4440663	9606.ENSP00000370625	9606.ENSP00000335321
BRCA1	TCEA1	4449450	4448999	9606.ENSP00000428426	9606.ENSP00000418960
TP53	HIST1H1E	4438348	4435880	9606.ENSP00000307705	9606.ENSP00000269305
CBLB	DZIP3	4442594	4435380	9606.ENSP00000355028	9606.ENSP00000264122
SF3B1	RBM8A	4450692	4440663	9606.ENSP00000463058	9606.ENSP00000335321
HRNR	TXNDC5	4445270	4443191	9606.ENSP00000369081	9606.ENSP00000357791
LGALS1	CKAP4	4444990	4432889	9606.ENSP00000367265	9606.ENSP00000215909
SMARCD1	POLR2A	4451459	4446356	9606.ENSP00000480158	9606.ENSP00000378414
SMAD3	SAP18	4451616	4440414	9606.ENSP00000481842	9606.ENSP00000332973
CCND1	PSMC1	4434851	4433391	9606.ENSP00000261303	9606.ENSP00000227507
LGALS1	APOB	4433584	4432889	9606.ENSP00000233242	9606.ENSP00000215909
RBMX	CHERP	4449922	4443584	9606.ENSP00000439856	9606.ENSP00000359645
CASP8	PTBP2	4443476	4442125	9606.ENSP00000359216	9606.ENSP00000351273
NCOR1	RPS27A	4436015	4435844	9606.ENSP00000272317	9606.ENSP00000268712
CDK6	TNRC6B	4448205	4435642	9606.ENSP00000401946	9606.ENSP00000265734
DNMT3A	MAT1A	4443900	4435481	9606.ENSP00000361287	9606.ENSP00000264709
RBMX	CSTF2	4444068	4443584	9606.ENSP00000362063	9606.ENSP00000359645
CTSS	DBNL	4448919	4443237	9606.ENSP00000417653	9606.ENSP00000357981
MED23	HELZ2	4448893	4443020	9606.ENSP00000417401	9606.ENSP00000357047
NOTCH2	AGO1	4444131	4434503	9606.ENSP00000362300	9606.ENSP00000256646
MDM2	NUPL2	4434651	4434604	9606.ENSP00000258742	9606.ENSP00000258149
HLA-DRB1	DBNL	4448919	4442321	9606.ENSP00000417653	9606.ENSP00000353099
CCND3	AGO3	4444126	4444072	9606.ENSP00000362287	9606.ENSP00000362082
CCND1	MOV10	4448087	4433391	9606.ENSP00000399797	9606.ENSP00000227507
TP53	CNOT4	4450162	4435880	9606.ENSP00000445508	9606.ENSP00000269305
TP53	TNRC6A	4446455	4435880	9606.ENSP00000379144	9606.ENSP00000269305
CCND1	TNRC6B	4448205	4433391	9606.ENSP00000401946	9606.ENSP00000227507
APC	PSMC1	4434851	4434547	9606.ENSP00000261303	9606.ENSP00000257430
RBMX	DHX16	4444730	4443584	9606.ENSP00000365625	9606.ENSP00000359645
TP53	CNOT1	4439404	4435880	9606.ENSP00000320949	9606.ENSP00000269305
RBMX	HSPA8	4449616	4443584	9606.ENSP00000432083	9606.ENSP00000359645
TP53	SSRP1	4436287	4435880	9606.ENSP00000278412	9606.ENSP00000269305
DNMT3A	MAT2A	4437933	4435481	9606.ENSP00000303147	9606.ENSP00000264709
ATM	CCAR2	4438620	4436300	9606.ENSP00000310670	9606.ENSP00000278616
NCOA3	AGO3	4444126	4443859	9606.ENSP00000362287	9606.ENSP00000361066
SF3B1	SRRT	4451484	4440663	9606.ENSP00000480421	9606.ENSP00000335321
RBMX	ELAVL1	4447216	4443584	9606.ENSP00000385269	9606.ENSP00000359645
NOTCH1	TNRC6A	4446455	4436260	9606.ENSP00000379144	9606.ENSP00000277541
SF3B1	RBM5	4441303	4440663	9606.ENSP00000343054	9606.ENSP00000335321
RBMX	SRSF10	4449097	4443584	9606.ENSP00000420195	9606.ENSP00000359645
DNMT3A	AHCYL2	4439029	4435481	9606.ENSP00000315931	9606.ENSP00000264709
FBXW7	TRIM71	4445772	4436442	9606.ENSP00000373272	9606.ENSP00000281708
SF3B1	PTBP1	4441922	4440663	9606.ENSP00000349428	9606.ENSP00000335321
HLA-DRB1	SEC31A	4446393	4442321	9606.ENSP00000378721	9606.ENSP00000353099
CCND1	PSMD4	4443212	4433391	9606.ENSP00000357879	9606.ENSP00000227507
RB1	YAP1	4451342	4435747	9606.ENSP00000478927	9606.ENSP00000267163
CCND1	BRD2	4446390	4433391	9606.ENSP00000378704	9606.ENSP00000227507
EGFR	CLTC	4451404	4436186	9606.ENSP00000479606	9606.ENSP00000275493
CCND1	RPS27A	4436015	4433391	9606.ENSP00000272317	9606.ENSP00000227507
RBMX	SNRPB	4448654	4443584	9606.ENSP00000412566	9606.ENSP00000359645
CCND1	PSMB1	4435028	4433391	9606.ENSP00000262193	9606.ENSP00000227507
SF3B1	HNRNPUL1	4445976	4440663	9606.ENSP00000375863	9606.ENSP00000335321
SF3B1	SMNDC1	4443356	4440663	9606.ENSP00000358616	9606.ENSP00000335321
CNOT3	CPEB3	4451638	4442114	9606.ENSP00000482128	9606.ENSP00000351159
CTSS	SPTAN1	4444013	4443237	9606.ENSP00000361824	9606.ENSP00000357981
NCOR1	POLR2B	4445518	4435844	9606.ENSP00000370625	9606.ENSP00000268712
LGALS1	KTN1	4446394	4432889	9606.ENSP00000378725	9606.ENSP00000215909
AXIN1	CACYBP	4442938	4435059	9606.ENSP00000356652	9606.ENSP00000262320
ATM	GTF2F1	4446275	4436300	9606.ENSP00000377969	9606.ENSP00000278616
BAP1	HDAC2	4449546	4448867	9606.ENSP00000430432	9606.ENSP00000417132
EP300	PPIE	4444035	4435224	9606.ENSP00000361918	9606.ENSP00000263253
NCOR1	HELZ2	4448893	4435844	9606.ENSP00000417401	9606.ENSP00000268712
STAG2	MAPRE1	4444588	4433042	9606.ENSP00000364721	9606.ENSP00000218089
RBMX	LSM2	4444602	4443584	9606.ENSP00000364813	9606.ENSP00000359645
CREBBP	HSPA1B	4444599	4435065	9606.ENSP00000364801	9606.ENSP00000262367
HLA-DRB1	CLTC	4451404	4442321	9606.ENSP00000479606	9606.ENSP00000353099
ATM	TCEA1	4449450	4436300	9606.ENSP00000428426	9606.ENSP00000278616
FOXA1	PRMT1	4448400	4434131	9606.ENSP00000406162	9606.ENSP00000250448
CCNE1	CCT3	4437177	4435118	9606.ENSP00000295688	9606.ENSP00000262643
EP300	GTF2F1	4446275	4435224	9606.ENSP00000377969	9606.ENSP00000263253
RB1	HIST1H1C	4440966	4435747	9606.ENSP00000339566	9606.ENSP00000267163
FBXW7	TCP1	4439122	4436442	9606.ENSP00000317334	9606.ENSP00000281708
KMT2D	TNRC6A	4446455	4437718	9606.ENSP00000379144	9606.ENSP00000301067
CASP8	EIF3A	4443264	4442125	9606.ENSP00000358140	9606.ENSP00000351273
MEN1	AFP	4446452	4440761	9606.ENSP00000379138	9606.ENSP00000337088
NOTCH1	MOV10	4448087	4436260	9606.ENSP00000399797	9606.ENSP00000277541
PIK3CA	TLN1	4439035	4435346	9606.ENSP00000316029	9606.ENSP00000263967
CDKN2B	TNRC6A	4446455	4436247	9606.ENSP00000379144	9606.ENSP00000276925
CCND3	TNRC6A	4446455	4444072	9606.ENSP00000379144	9606.ENSP00000362082
RBMX	SRSF5	4450384	4443584	9606.ENSP00000452123	9606.ENSP00000359645
FBXW7	MEX3C	4447250	4436442	9606.ENSP00000385610	9606.ENSP00000281708
APC	UBC	4449992	4434547	9606.ENSP00000441543	9606.ENSP00000257430
PTEN	AGO3	4444126	4443848	9606.ENSP00000362287	9606.ENSP00000361021
SF3B1	HSPA8	4449616	4440663	9606.ENSP00000432083	9606.ENSP00000335321
RBMX	HNRNPA3	4446035	4443584	9606.ENSP00000376309	9606.ENSP00000359645
BUB1B	DYNC1I2	4446640	4436731	9606.ENSP00000380308	9606.ENSP00000287598
CNOT3	EIF4G1	4448822	4442114	9606.ENSP00000416255	9606.ENSP00000351159
RBMX	PPIE	4444035	4443584	9606.ENSP00000361918	9606.ENSP00000359645
NF1	PSMC2	4447684	4442095	9606.ENSP00000391211	9606.ENSP00000351015
FBXW7	DZIP3	4442594	4436442	9606.ENSP00000355028	9606.ENSP00000281708
SMAD4	SAP18	4451616	4441161	9606.ENSP00000481842	9606.ENSP00000341551
MYB	POLR2B	4445518	4441013	9606.ENSP00000370625	9606.ENSP00000339992
EGFR	DIAPH1	4446828	4436186	9606.ENSP00000381565	9606.ENSP00000275493
EP300	BAZ1B	4441256	4435224	9606.ENSP00000342434	9606.ENSP00000263253
NOTCH1	TNRC6B	4448205	4436260	9606.ENSP00000401946	9606.ENSP00000277541
EP300	TNRC6B	4448205	4435224	9606.ENSP00000401946	9606.ENSP00000263253
CDK6	AGO1	4444131	4435642	9606.ENSP00000362300	9606.ENSP00000265734
CCND1	AGO1	4444131	4433391	9606.ENSP00000362300	9606.ENSP00000227507
TP53	TAF15	4451093	4435880	9606.ENSP00000474096	9606.ENSP00000269305
NEK2	DCTN2	4448498	4442784	9606.ENSP00000408910	9606.ENSP00000355966
PALB2	RPS27A	4436015	4434904	9606.ENSP00000272317	9606.ENSP00000261584
SF3B1	ELAVL2	4446670	4440663	9606.ENSP00000380479	9606.ENSP00000335321
AXIN1	CTNND1	4446884	4435059	9606.ENSP00000382004	9606.ENSP00000262320
EP300	HSPA1B	4444599	4435224	9606.ENSP00000364801	9606.ENSP00000263253
MDM2	MOV10	4448087	4434604	9606.ENSP00000399797	9606.ENSP00000258149
SF3B1	GTF2F1	4446275	4440663	9606.ENSP00000377969	9606.ENSP00000335321
RBMX	ALYREF	4449181	4443584	9606.ENSP00000421592	9606.ENSP00000359645
SF3B1	CPSF7	4441519	4440663	9606.ENSP00000345412	9606.ENSP00000335321
ARID1A	HMGB1	4441512	4439367	9606.ENSP00000345347	9606.ENSP00000320485
EP300	THRAP3	4441641	4435224	9606.ENSP00000346634	9606.ENSP00000263253
CDKN1B	PSMD4	4443212	4433436	9606.ENSP00000357879	9606.ENSP00000228872
ERBB2	DIAPH1	4446828	4435897	9606.ENSP00000381565	9606.ENSP00000269571
RBMX	PRPF40A	4447382	4443584	9606.ENSP00000386458	9606.ENSP00000359645
CREBBP	THRAP3	4441641	4435065	9606.ENSP00000346634	9606.ENSP00000262367
RBMX	PRPF8	4450629	4443584	9606.ENSP00000460348	9606.ENSP00000359645
FGFR2	POLR2A	4451459	4448546	9606.ENSP00000480158	9606.ENSP00000410294
RBMX	PUF60	4449703	4443584	9606.ENSP00000434359	9606.ENSP00000359645
CDH1	SUMO1	4446000	4434944	9606.ENSP00000376077	9606.ENSP00000261769
RBMX	POLR2A	4451459	4443584	9606.ENSP00000480158	9606.ENSP00000359645
RBMX	POLR2B	4445518	4443584	9606.ENSP00000370625	9606.ENSP00000359645
ERCC4	TCEA1	4449450	4438598	9606.ENSP00000428426	9606.ENSP00000310520
CDK6	AGO3	4444126	4435642	9606.ENSP00000362287	9606.ENSP00000265734
MDM2	PRKDC	4438858	4434604	9606.ENSP00000313420	9606.ENSP00000258149
FBXO32	UBC	4449992	4449432	9606.ENSP00000441543	9606.ENSP00000428205
RBMX	LSM6	4449213	4443584	9606.ENSP00000422392	9606.ENSP00000359645
SMAD4	KPNA2	4449870	4441161	9606.ENSP00000438483	9606.ENSP00000341551
CCND3	AGO1	4444131	4444072	9606.ENSP00000362300	9606.ENSP00000362082
CASP8	EIF4G1	4448822	4442125	9606.ENSP00000416255	9606.ENSP00000351273
CREBBP	AGO3	4444126	4435065	9606.ENSP00000362287	9606.ENSP00000262367
CTCF	RBBP5	4435446	4435355	9606.ENSP00000264515	9606.ENSP00000264010
CCND1	PSMC2	4447684	4433391	9606.ENSP00000391211	9606.ENSP00000227507
CDKN1B	PCBP4	4448877	4433436	9606.ENSP00000417196	9606.ENSP00000228872
NOTCH2	SNW1	4434897	4434503	9606.ENSP00000261531	9606.ENSP00000256646
CREBBP	TNRC6B	4448205	4435065	9606.ENSP00000401946	9606.ENSP00000262367
EP300	AGO3	4444126	4435224	9606.ENSP00000362287	9606.ENSP00000263253
RUNX1	AGO1	4444131	4437664	9606.ENSP00000362300	9606.ENSP00000300305
SMAD3	HSPA8	4449616	4440414	9606.ENSP00000432083	9606.ENSP00000332973
BRAF	SND1	4441654	4436778	9606.ENSP00000346762	9606.ENSP00000288602
APC	PSMD4	4443212	4434547	9606.ENSP00000357879	9606.ENSP00000257430
KMT2D	MOV10	4448087	4437718	9606.ENSP00000399797	9606.ENSP00000301067
SF3B1	FIP1L1	4440730	4440663	9606.ENSP00000336752	9606.ENSP00000335321
NCOA3	POLR2B	4445518	4443859	9606.ENSP00000370625	9606.ENSP00000361066
GRIA2	CTNND1	4446884	4437302	9606.ENSP00000382004	9606.ENSP00000296526
DCTD	DUT	4445481	4441944	9606.ENSP00000370376	9606.ENSP00000349576
NOTCH2	MOV10	4448087	4434503	9606.ENSP00000399797	9606.ENSP00000256646
RB1	HSPA1A	4444600	4435747	9606.ENSP00000364802	9606.ENSP00000267163
ERCC4	PARP1	4442743	4438598	9606.ENSP00000355759	9606.ENSP00000310520
RUNX1	AGO3	4444126	4437664	9606.ENSP00000362287	9606.ENSP00000300305
KRAS	BAG4	4436719	4434456	9606.ENSP00000287322	9606.ENSP00000256078
APC	CACYBP	4442938	4434547	9606.ENSP00000356652	9606.ENSP00000257430
CDKN1B	MYH14	4450954	4433436	9606.ENSP00000470298	9606.ENSP00000228872
PTEN	AGO1	4444131	4443848	9606.ENSP00000362300	9606.ENSP00000361021
DNMT3A	SUMO1	4446000	4435481	9606.ENSP00000376077	9606.ENSP00000264709
ATM	ELOA	4447896	4436300	9606.ENSP00000395574	9606.ENSP00000278616
ERCC4	PPIE	4444035	4438598	9606.ENSP00000361918	9606.ENSP00000310520
NCOR1	POLR2A	4451459	4435844	9606.ENSP00000480158	9606.ENSP00000268712
ATM	POLR2B	4445518	4436300	9606.ENSP00000370625	9606.ENSP00000278616
SMAD4	PARP1	4442743	4441161	9606.ENSP00000355759	9606.ENSP00000341551
NOTCH2	TNRC6A	4446455	4434503	9606.ENSP00000379144	9606.ENSP00000256646
EP300	HSPA1A	4444600	4435224	9606.ENSP00000364802	9606.ENSP00000263253
STAG2	SYNE1	4442844	4433042	9606.ENSP00000356224	9606.ENSP00000218089
RBMX	SRRT	4451484	4443584	9606.ENSP00000480421	9606.ENSP00000359645
ATM	NELFE	4444557	4436300	9606.ENSP00000364578	9606.ENSP00000278616
CDKN2B	TNRC6B	4448205	4436247	9606.ENSP00000401946	9606.ENSP00000276925
SMAD3	KPNA2	4449870	4440414	9606.ENSP00000438483	9606.ENSP00000332973
CDKN1B	DCAF13	4437420	4433436	9606.ENSP00000297579	9606.ENSP00000228872
TMEM199	ATP5F1C	4441891	4436946	9606.ENSP00000349142	9606.ENSP00000292114
RBMX	SRSF11	4443640	4443584	9606.ENSP00000359988	9606.ENSP00000359645
NOTCH2	AGO3	4444126	4434503	9606.ENSP00000362287	9606.ENSP00000256646
PALB2	UBC	4449992	4434904	9606.ENSP00000441543	9606.ENSP00000261584
ERCC4	UBC	4449992	4438598	9606.ENSP00000441543	9606.ENSP00000310520
RBMX	UPF1	4450945	4443584	9606.ENSP00000470142	9606.ENSP00000359645
MDM2	AGO1	4444131	4434604	9606.ENSP00000362300	9606.ENSP00000258149
TP53	H1F0	4441434	4435880	9606.ENSP00000344504	9606.ENSP00000269305
CCND1	TNRC6A	4446455	4433391	9606.ENSP00000379144	9606.ENSP00000227507
KMT2C	MOV10	4448087	4435027	9606.ENSP00000399797	9606.ENSP00000262189
ZNF217	TNRC6B	4448205	4443754	9606.ENSP00000401946	9606.ENSP00000360526
LGALS1	SCG3	4433115	4432889	9606.ENSP00000220478	9606.ENSP00000215909
FBXW7	CAND1	4450029	4436442	9606.ENSP00000442318	9606.ENSP00000281708
RBMX	CRNKL1	4444875	4443584	9606.ENSP00000366557	9606.ENSP00000359645
MAP2K4	UBC	4449992	4448551	9606.ENSP00000441543	9606.ENSP00000410402
STAG2	RANBP2	4436527	4433042	9606.ENSP00000283195	9606.ENSP00000218089
BUB1B	RPS27	4443123	4436731	9606.ENSP00000357555	9606.ENSP00000287598
CREBBP	HSPA1A	4444600	4435065	9606.ENSP00000364802	9606.ENSP00000262367
MDM2	AGO3	4444126	4434604	9606.ENSP00000362287	9606.ENSP00000258149
NOTCH2	TNRC6B	4448205	4434503	9606.ENSP00000401946	9606.ENSP00000256646
MAP3K1	DBNL	4448919	4446923	9606.ENSP00000417653	9606.ENSP00000382423
RUNX1	TNRC6B	4448205	4437664	9606.ENSP00000401946	9606.ENSP00000300305
TP53	HIST1H1C	4440966	4435880	9606.ENSP00000339566	9606.ENSP00000269305
RB1	MRPL11	4438456	4435747	9606.ENSP00000308897	9606.ENSP00000267163
FOXO3	MOV10	4448087	4447277	9606.ENSP00000399797	9606.ENSP00000385824
HLA-DRB1	CD44	4448037	4442321	9606.ENSP00000398632	9606.ENSP00000353099
BUB1B	CLASP2	4448905	4436731	9606.ENSP00000417518	9606.ENSP00000287598
NF1	GTF2F1	4446275	4442095	9606.ENSP00000377969	9606.ENSP00000351015
SF3B1	SRSF3	4444253	4440663	9606.ENSP00000362820	9606.ENSP00000335321
PIK3CA	HLA-A	4446577	4435346	9606.ENSP00000379873	9606.ENSP00000263967
SF3B1	RNPS1	4450581	4440663	9606.ENSP00000457723	9606.ENSP00000335321
TP53	PCBP4	4448877	4435880	9606.ENSP00000417196	9606.ENSP00000269305
CHEK2	UBC	4449992	4445704	9606.ENSP00000441543	9606.ENSP00000372023
RB1	H1F0	4441434	4435747	9606.ENSP00000344504	9606.ENSP00000267163
KRAS	FN1	4441661	4434456	9606.ENSP00000346839	9606.ENSP00000256078
CTSS	IDH1	4447650	4443237	9606.ENSP00000390265	9606.ENSP00000357981
CCNE1	TCP1	4439122	4435118	9606.ENSP00000317334	9606.ENSP00000262643
CASP8	CLTC	4451404	4442125	9606.ENSP00000479606	9606.ENSP00000351273
RUNX1	TNRC6A	4446455	4437664	9606.ENSP00000379144	9606.ENSP00000300305
NCOA3	HELZ2	4448893	4443859	9606.ENSP00000417401	9606.ENSP00000361066
CREBBP	AGO1	4444131	4435065	9606.ENSP00000362300	9606.ENSP00000262367
STAG2	RCC2	4444559	4433042	9606.ENSP00000364585	9606.ENSP00000218089
BUB1B	PSMC2	4447684	4436731	9606.ENSP00000391211	9606.ENSP00000287598
BUB1B	DYNC1H1	4441877	4436731	9606.ENSP00000348965	9606.ENSP00000287598
RBMX	CWC15	4451135	4443584	9606.ENSP00000475615	9606.ENSP00000359645
RB1	HIST1H1E	4438348	4435747	9606.ENSP00000307705	9606.ENSP00000267163
NCOA3	POLR2A	4451459	4443859	9606.ENSP00000480158	9606.ENSP00000361066
AGTR2	GRB2	4446042	4443835	9606.ENSP00000376345	9606.ENSP00000360973
CREBBP	TNRC6A	4446455	4435065	9606.ENSP00000379144	9606.ENSP00000262367
RBMX	SRSF2	4446026	4443584	9606.ENSP00000376276	9606.ENSP00000359645
STAG2	DYNC1LI1	4436060	4433042	9606.ENSP00000273130	9606.ENSP00000218089
CREBBP	GTF2F1	4446275	4435065	9606.ENSP00000377969	9606.ENSP00000262367
STAG2	RPS27	4443123	4433042	9606.ENSP00000357555	9606.ENSP00000218089
PIK3CA	PELP1	4437754	4435346	9606.ENSP00000301396	9606.ENSP00000263967
SMAD4	HSPA8	4449616	4441161	9606.ENSP00000432083	9606.ENSP00000341551
SF3B1	SRSF4	4444263	4440663	9606.ENSP00000362900	9606.ENSP00000335321
NCOA3	TNRC6B	4448205	4443859	9606.ENSP00000401946	9606.ENSP00000361066
FOXO3	TNRC6B	4448205	4447277	9606.ENSP00000401946	9606.ENSP00000385824
CREBBP	RBBP5	4435446	4435065	9606.ENSP00000264515	9606.ENSP00000262367
TMEM199	ATP5F1A	4446852	4436946	9606.ENSP00000381736	9606.ENSP00000292114
SF3B1	ELAVL1	4447216	4440663	9606.ENSP00000385269	9606.ENSP00000335321
SF3B1	SRSF2	4446026	4440663	9606.ENSP00000376276	9606.ENSP00000335321
LGALS1	HSP90B1	4437604	4432889	9606.ENSP00000299767	9606.ENSP00000215909
CDK6	TNRC6A	4446455	4435642	9606.ENSP00000379144	9606.ENSP00000265734
ATM	UBC	4449992	4436300	9606.ENSP00000441543	9606.ENSP00000278616
FOXO3	RAN	4450191	4447277	9606.ENSP00000446215	9606.ENSP00000385824
SF3B1	HNRNPF	4448121	4440663	9606.ENSP00000400433	9606.ENSP00000335321
SF3B1	ALYREF	4449181	4440663	9606.ENSP00000421592	9606.ENSP00000335321
MEN1	KTN1	4446394	4440761	9606.ENSP00000378725	9606.ENSP00000337088
MDM2	TNRC6A	4446455	4434604	9606.ENSP00000379144	9606.ENSP00000258149
SF3B1	NCBP1	4444514	4440663	9606.ENSP00000364289	9606.ENSP00000335321
ATR	GTF2F1	4446275	4441363	9606.ENSP00000377969	9606.ENSP00000343741
TP53	NDRG1	4448339	4435880	9606.ENSP00000404854	9606.ENSP00000269305
ATR	ELOA	4447896	4441363	9606.ENSP00000395574	9606.ENSP00000343741
STAG2	DYNC1I2	4446640	4433042	9606.ENSP00000380308	9606.ENSP00000218089
PTEN	TNRC6B	4448205	4443848	9606.ENSP00000401946	9606.ENSP00000361021
ASXL1	HDAC2	4449546	4444606	9606.ENSP00000430432	9606.ENSP00000364839
ATM	SUPT5H	4450951	4436300	9606.ENSP00000470252	9606.ENSP00000278616
MDM2	TNRC6B	4448205	4434604	9606.ENSP00000401946	9606.ENSP00000258149
RBMX	GTF2F1	4446275	4443584	9606.ENSP00000377969	9606.ENSP00000359645
NF1	PSMD4	4443212	4442095	9606.ENSP00000357879	9606.ENSP00000351015
HLA-DRB1	HLA-A	4446577	4442321	9606.ENSP00000379873	9606.ENSP00000353099
PIK3CA	F11R	4443014	4435346	9606.ENSP00000357005	9606.ENSP00000263967
ASXL1	UBAP2L	4447610	4444606	9606.ENSP00000389445	9606.ENSP00000364839
CCND1	SNW1	4434897	4433391	9606.ENSP00000261531	9606.ENSP00000227507
NEK2	MAPRE1	4444588	4442784	9606.ENSP00000364721	9606.ENSP00000355966
SF3B1	SRSF11	4443640	4440663	9606.ENSP00000359988	9606.ENSP00000335321
RBMX	SRSF4	4444263	4443584	9606.ENSP00000362900	9606.ENSP00000359645
RBMX	SF3A3	4444082	4443584	9606.ENSP00000362110	9606.ENSP00000359645
ZNF217	TNRC6A	4446455	4443754	9606.ENSP00000379144	9606.ENSP00000360526
ATR	NELFE	4444557	4441363	9606.ENSP00000364578	9606.ENSP00000343741
TP53	TNKS1BP1	4449814	4435880	9606.ENSP00000437271	9606.ENSP00000269305
CNOT3	TNKS1BP1	4449814	4442114	9606.ENSP00000437271	9606.ENSP00000351159
ARID1A	GTF2F1	4446275	4439367	9606.ENSP00000377969	9606.ENSP00000320485
NCOA3	GTF2F1	4446275	4443859	9606.ENSP00000377969	9606.ENSP00000361066
FBXW7	CCT4	4446274	4436442	9606.ENSP00000377958	9606.ENSP00000281708
CCND1	JUN	4443699	4433391	9606.ENSP00000360266	9606.ENSP00000227507
SF3B1	POLR2A	4451459	4440663	9606.ENSP00000480158	9606.ENSP00000335321
MEN1	CKAP4	4444990	4440761	9606.ENSP00000367265	9606.ENSP00000337088
RBMX	RNPS1	4450581	4443584	9606.ENSP00000457723	9606.ENSP00000359645
CDKN1B	PSMC1	4434851	4433436	9606.ENSP00000261303	9606.ENSP00000228872
LGALS1	P4HB	4439955	4432889	9606.ENSP00000327801	9606.ENSP00000215909
AXIN1	PSMD4	4443212	4435059	9606.ENSP00000357879	9606.ENSP00000262320
APC	PSMC2	4447684	4434547	9606.ENSP00000391211	9606.ENSP00000257430
ERCC4	DCLRE1C	4445031	4438598	9606.ENSP00000367527	9606.ENSP00000310520
FBXW7	CCT2	4437556	4436442	9606.ENSP00000299300	9606.ENSP00000281708
EP300	TNRC6A	4446455	4435224	9606.ENSP00000379144	9606.ENSP00000263253
HLA-DRB1	DCTN2	4448498	4442321	9606.ENSP00000408910	9606.ENSP00000353099
EP300	AGO1	4444131	4435224	9606.ENSP00000362300	9606.ENSP00000263253
SF3B1	PCBP2	4442251	4440663	9606.ENSP00000352438	9606.ENSP00000335321
RBMX	EFTUD2	4447727	4443584	9606.ENSP00000392094	9606.ENSP00000359645
TBL1XR1	HELZ2	4448893	4448367	9606.ENSP00000417401	9606.ENSP00000405574
RBMX	U2SURP	4448970	4443584	9606.ENSP00000418563	9606.ENSP00000359645
FBXW7	RBBP6	4439156	4436442	9606.ENSP00000317872	9606.ENSP00000281708
ZFP36L1	EXOSC6	4448033	4447551	9606.ENSP00000398597	9606.ENSP00000388402
RB1	HIST1H1B	4440154	4435747	9606.ENSP00000330074	9606.ENSP00000267163
CDKN1B	PSMC2	4447684	4433436	9606.ENSP00000391211	9606.ENSP00000228872
TP53	TNRC6B	4448205	4435880	9606.ENSP00000401946	9606.ENSP00000269305
BRCA2	UBC	4449992	4445332	9606.ENSP00000441543	9606.ENSP00000369497
NCOA3	AGO1	4444131	4443859	9606.ENSP00000362300	9606.ENSP00000361066
CBLB	MEX3C	4447250	4435380	9606.ENSP00000385610	9606.ENSP00000264122
MYB	GTF2F1	4446275	4441013	9606.ENSP00000377969	9606.ENSP00000339992
ATM	UBE2N	4439045	4436300	9606.ENSP00000316176	9606.ENSP00000278616
KRAS	LMNA	4443076	4434456	9606.ENSP00000357283	9606.ENSP00000256078
CCND1	AGO3	4444126	4433391	9606.ENSP00000362287	9606.ENSP00000227507
TP53	CNOT9	4436056	4435880	9606.ENSP00000273064	9606.ENSP00000269305
SMAD3	FKBP1A	4446979	4440414	9606.ENSP00000383003	9606.ENSP00000332973
CASP8	EIF4G2	4449683	4442125	9606.ENSP00000433664	9606.ENSP00000351273
TP53	HIST1H1B	4440154	4435880	9606.ENSP00000330074	9606.ENSP00000269305
TP53	AGO3	4444126	4435880	9606.ENSP00000362287	9606.ENSP00000269305
EGFR	DNM1	4444057	4436186	9606.ENSP00000362014	9606.ENSP00000275493
RBMX	LSM4	4450918	4443584	9606.ENSP00000469468	9606.ENSP00000359645
NOTCH1	JUN	4443699	4436260	9606.ENSP00000360266	9606.ENSP00000277541
SF3B1	DEK	4446658	4440663	9606.ENSP00000380414	9606.ENSP00000335321
CDKN1B	DKC1	4443348	4433436	9606.ENSP00000358563	9606.ENSP00000228872
STAG2	UBE2I	4441792	4433042	9606.ENSP00000348056	9606.ENSP00000218089
SF3B1	CSTF2	4444068	4440663	9606.ENSP00000362063	9606.ENSP00000335321
HLA-DRB1	DYNC1I2	4446640	4442321	9606.ENSP00000380308	9606.ENSP00000353099
APC	RBBP5	4435446	4434547	9606.ENSP00000264515	9606.ENSP00000257430
APC	RPS27A	4436015	4434547	9606.ENSP00000272317	9606.ENSP00000257430
CBFB	YAP1	4451342	4448775	9606.ENSP00000478927	9606.ENSP00000415151
KMT2C	PRMT1	4448400	4435027	9606.ENSP00000406162	9606.ENSP00000262189
PIK3CA	FGFR1OP	4442752	4435346	9606.ENSP00000355812	9606.ENSP00000263967
RBMX	DDX42	4450728	4443584	9606.ENSP00000464050	9606.ENSP00000359645
ERCC4	POLR2B	4445518	4438598	9606.ENSP00000370625	9606.ENSP00000310520
SMAD3	PARP1	4442743	4440414	9606.ENSP00000355759	9606.ENSP00000332973
MEN1	FN1	4441661	4440761	9606.ENSP00000346839	9606.ENSP00000337088
CTSS	ALDOA	4446386	4443237	9606.ENSP00000378669	9606.ENSP00000357981
PIK3CA	CPSF6	4435722	4435346	9606.ENSP00000266679	9606.ENSP00000263967
AFDN	CTNND1	4446884	4445990	9606.ENSP00000382004	9606.ENSP00000375960
PTEN	PSMC2	4447684	4443848	9606.ENSP00000391211	9606.ENSP00000361021
NCOR1	UBC	4449992	4435844	9606.ENSP00000441543	9606.ENSP00000268712
HRNR	GDI2	4445338	4443191	9606.ENSP00000369538	9606.ENSP00000357791
LGALS1	PCSK9	4437942	4432889	9606.ENSP00000303208	9606.ENSP00000215909
RBMX	SNU13	4447058	4443584	9606.ENSP00000383949	9606.ENSP00000359645
PTEN	TNRC6A	4446455	4443848	9606.ENSP00000379144	9606.ENSP00000361021
NOTCH1	AGO3	4444126	4436260	9606.ENSP00000362287	9606.ENSP00000277541
BRAF	TLN1	4439035	4436778	9606.ENSP00000316029	9606.ENSP00000288602
CASP8	EIF4G3	4447007	4442125	9606.ENSP00000383274	9606.ENSP00000351273
EP300	RPS27A	4436015	4435224	9606.ENSP00000272317	9606.ENSP00000263253
STAG2	CLASP2	4448905	4433042	9606.ENSP00000417518	9606.ENSP00000218089
FBXW7	HUWE1	4441066	4436442	9606.ENSP00000340648	9606.ENSP00000281708
RBMX	DDX46	4448833	4443584	9606.ENSP00000416534	9606.ENSP00000359645
NCOR1	THRAP3	4441641	4435844	9606.ENSP00000346634	9606.ENSP00000268712
CCND3	MOV10	4448087	4444072	9606.ENSP00000399797	9606.ENSP00000362082
CCNE1	CCT6A	4436191	4435118	9606.ENSP00000275603	9606.ENSP00000262643
KMT2C	TNRC6B	4448205	4435027	9606.ENSP00000401946	9606.ENSP00000262189
SF3B1	HNRNPH1	4441896	4440663	9606.ENSP00000349168	9606.ENSP00000335321
CHEK2	SUMO1	4446000	4445704	9606.ENSP00000376077	9606.ENSP00000372023
NEK2	DYNC1I2	4446640	4442784	9606.ENSP00000380308	9606.ENSP00000355966
STAG2	DYNC1H1	4441877	4433042	9606.ENSP00000348965	9606.ENSP00000218089
NCOA3	KPNA2	4449870	4443859	9606.ENSP00000438483	9606.ENSP00000361066
APC	PSMB1	4435028	4434547	9606.ENSP00000262193	9606.ENSP00000257430
CCND3	TNRC6B	4448205	4444072	9606.ENSP00000401946	9606.ENSP00000362082
CASP8	DAP3	4443086	4442125	9606.ENSP00000357320	9606.ENSP00000351273
NEK2	CDK11B	4450726	4442784	9606.ENSP00000464036	9606.ENSP00000355966
NCOR1	SAP18	4451616	4435844	9606.ENSP00000481842	9606.ENSP00000268712
CBLB	RBBP6	4439156	4435380	9606.ENSP00000317872	9606.ENSP00000264122

## Sheet: S7
Suplemmentary Table 7. RBPs protein level in normal and tumoral samples.
Gene name	Level of Normal tissues	Reliability	Level of Tumoral tissues				Consensus level	Clinical data
			High	Medium	Low	Not detected		prognostic - favourable	unprognostic - favourable	prognostic - unfavourable	unprognostic - unfavourable
A1CF	Not detected	Enhanced	0	0	0	12	Not detected				0.003873
AARS	Medium	Supported	4	7	0	0	Medium				0.01975
AATF	High	Uncertain	0	11	1	0	Medium		0.1096
ABCE1	High	Approved	3	7	1	0	Medium				0.002223
ABCF1	High	Approved	1	8	3	0	Medium				0.05851
ACAA2	Medium	Enhanced	0	1	4	5	Not detected		0.07938
ACAT1	Medium	Enhanced	4	7	1	0	Medium				0.003696
ACIN1	Medium	Supported	0	11	0	0	Medium		0.002541
ACO1	Not detected	Enhanced	0	0	0	12	Not detected		0.2111
ACO2	High	Enhanced	6	5	0	0	High				0.195
ACTN4	Medium	Supported	5	6	0	0	Medium		0.1033
ADAR	Medium	Enhanced	3	7	0	0	Medium		0.3461
ADD1	Not detected	Enhanced	1	0	2	7	Not detected				0.1795
ADD3	Medium	Supported	1	4	0	5	Not detected		0.2664
ADK	Low	Approved	1	8	2	1	Medium				0.00155
AFDN	Medium	Approved	0	12	0	0	Medium			7.434e-05
AFF4	Low	Approved	0	5	5	1	Low				0.0324
AFP	Not detected	Approved	0	0	12	0	Low		0.4693
AGO2	High	Approved	3	8	1	0	Medium				0.02749
AGO3	Not detected	Uncertain	0	0	0	10	Not detected		0.04097
AHCYL2	Not detected	Uncertain	0	0	0	12	Not detected		0.1566
AHNAK	High	Uncertain	11	0	1	0	High		0.1389
AIMP1	Medium	Supported	2	10	0	0	Medium				0.001168
AKAP1	High	Supported	10	1	0	0	High				0.05523
AKAP17A	High	Enhanced	11	0	0	0	High		0.04551
AKAP8	High	Supported	9	3	0	0	High		0.009042
AKAP8L	Medium	Enhanced	5	7	0	0	Medium		0.009525
ALDH18A1	Not detected	Approved	0	6	4	2	Medium				0.005969
ALDH6A1	Medium	Enhanced	6	4	1	0	High		0.1448
ALDH7A1	Low	Enhanced	0	1	8	1	Low				0.1368
ALDOA	Medium	Enhanced	1	11	0	0	Medium				0.02626
ALDOC	Not detected	Enhanced	0	0	0	11	Not detected				0.2904
ALG13	High	Approved	9	2	0	0	High		0.4127
ALKBH5	High	Approved	3	9	0	0	Medium		0.1074
ALYREF	High	Supported	9	3	0	0	High		0.1413
ANK3	Medium	Approved	0	7	4	1	Medium		0.1909
ANKHD1	Medium	Approved	1	9	2	0	Medium		0.1619
ANKRD17	Medium	Approved	0	9	3	0	Medium				0.003858
ANP32A	High	Supported	5	6	1	0	Medium		0.0141
ANP32B	High	Supported	5	6	1	0	Medium		0.2825
ANXA11	Medium	Supported	0	4	6	2	Low		0.01853
ANXA2	Low	Enhanced	2	5	3	1	Medium				0.1607
ANXA7	Medium	Approved	0	8	4	0	Medium				0.1482
APEH	Low	Enhanced	0	6	3	3	Medium				0.04935
APEX1	High	Enhanced	4	8	0	0	Medium		0.002803
API5	Not detected	Approved	0	8	3	0	Medium				0.04048
APOB	Not detected	Supported	0	0	0	9	Not detected				0.01633
APOBEC3C	Low	Approved	1	1	3	7	Not detected		0.001789
ARCN1	High	Approved	9	2	0	0	High				0.01459
ARF1	Medium	Uncertain	1	11	0	0	Medium				0.09539
ARHGEF1	Low	Enhanced	0	0	10	1	Low	0.0005916
ARHGEF2	Medium	Approved	6	3	2	0	High		0.02266
ARL6IP4	Medium	Approved	1	11	0	0	Medium		0.1103
ARPC1B	Low	Approved	0	0	4	8	Not detected		0.05943
ASCC3	High	Enhanced	1	10	0	0	Medium				0.06791
ASS1	Not detected	Enhanced	2	2	1	7	Not detected				0.03732
ATP1A1	High	Enhanced	1	3	1	6	Not detected				0.06185
ATP2A2	Not detected	Enhanced	0	0	3	5	Not detected				0.04812
ATXN2	Low	Enhanced	0	4	4	3	Low				0.3076
ATXN2L	Low	Approved	2	7	2	1	Medium		0.01637
BAG4	Medium	Approved	2	9	0	0	Medium				0.2252
BASP1	Not detected	Enhanced	1	0	1	10	Not detected				0.03345
BAZ1B	Medium	Supported	0	9	1	0	Medium				0.1174
BCLAF1	High	Enhanced	12	0	0	0	High			0.0001644
BICC1	Medium	Enhanced	4	4	0	1	Medium		0.1271
BMS1	Not detected	Uncertain	1	1	1	7	Not detected				0.0146
BOP1	Medium	Approved	0	1	0	10	Not detected				0.06921
BRD2	Not detected	Approved	0	0	2	9	Not detected				0.2128
BRIX1	Medium	Approved	1	7	2	1	Medium			0.0002184
BST2	Medium	Approved	8	3	1	0	High	0.0006689
BTF3	High	Approved	5	6	0	0	Medium		0.003481
BUD13	Medium	Enhanced	0	11	1	0	Medium				0.1887
BYSL	Medium	Enhanced	5	4	2	0	High				0.006125
BZW1	Low	Uncertain	0	1	2	6	Not detected				0.02446
BZW2	High	Approved	3	1	3	3	High				0.002273
C11orf68	Medium	Uncertain	0	0	3	8	Not detected		0.318
C12orf43	Medium	Uncertain	0	4	8	0	Low		0.1514
C14orf93	High	Approved	11	1	0	0	High	0.0005051
C19orf47	Medium	Uncertain	2	8	1	1	Medium	0.0006496
C19orf66	Medium	Approved	1	6	3	2	Medium	0.0004035
C1orf131	High	Enhanced	0	4	8	0	Low		0.05216
C1orf35	Medium	Approved	3	8	0	0	Medium		0.1116
C4BPA	Not detected	Enhanced	0	0	0	10	Not detected		0.0003846
C7orf50	Medium	Approved	0	11	0	0	Medium		0.1637
CACTIN	High	Approved	1	9	1	0	Medium				0.118
CACYBP	Medium	Approved	7	4	0	0	High				0.004704
CADM1	Medium	Enhanced	0	1	0	11	Not detected		0.1497
CALD1	Low	Enhanced	0	0	0	10	Not detected		0.02164
CALR	Low	Enhanced	0	0	8	4	Low		0.1488
CAND1	Not detected	Approved	0	0	3	7	Not detected				0.015
CANX	High	Enhanced	11	1	0	0	High				0.06556
CAPRIN1	High	Approved	12	0	0	0	High				0.3794
CARHSP1	Low	Approved	0	8	3	0	Medium		0.4077
CASC3	Medium	Approved	0	1	0	10	Not detected		0.03765
CAST	Medium	Approved	1	6	1	2	Medium		0.2167
CAT	Not detected	Enhanced	0	0	3	8	Not detected		0.0362
CC2D1B	Low	Uncertain	0	2	9	0	Low		0.01107
CCAR1	High	Supported	12	0	0	0	High		0.1711
CCAR2	Medium	Enhanced	5	6	1	0	Medium		0.03416
CCDC124	High	Supported	5	6	0	0	Medium		0.09389
CCDC137	Not detected	Uncertain	1	3	5	3	Low				0.3045
CCDC43	Medium	Approved	0	6	5	0	Medium		0.06052
CCDC47	High	Approved	4	7	1	0	Medium				0.06327
CCDC59	Low	Approved	0	7	4	1	Medium		0.161
CCDC86	Medium	Enhanced	0	7	5	0	Medium				0.2925
CCDC9	Medium	Approved	0	10	0	0	Medium		0.004533
CCT2	Medium	Enhanced	0	3	9	0	Low				0.001793
CCT3	High	Approved	5	5	0	0	High				0.02143
CCT4	Medium	Enhanced	0	1	9	2	Low			0.0002029
CCT6A	Medium	Supported	0	10	2	0	Medium			0.0004043
CD3EAP	Medium	Supported	1	8	2	0	Medium				0.1032
CD44	High	Enhanced	1	6	1	4	Medium		0.05331
CDC42EP4	High	Approved	7	4	0	0	High		0.08762
CDC5L	Medium	Supported	2	8	2	0	Medium				0.2669
CDK11B	Medium	Approved	4	6	1	0	Medium		0.007518
CDK13	Not detected	Uncertain	0	1	4	5	Not detected		0.199
CDKN2A	Medium	Uncertain	1	2	5	4	Low		0.03407
CDV3	High	Enhanced	1	6	2	1	Medium		0.01175
CELF1	High	Supported	3	9	0	0	Medium				0.1049
CELF2	Not detected	Enhanced	0	0	0	11	Not detected		0.01621
CFAP20	Low	Uncertain	3	5	2	2	Medium				0.09965
CFL1	Low	Approved	0	6	3	2	Medium		0.1144
CGN	Medium	Enhanced	2	6	2	1	Medium		0.1573
CHCHD1	Medium	Approved	2	9	0	0	Medium		0.04972
CHCHD3	High	Enhanced	11	1	0	0	High				0.1534
CHD2	Low	Enhanced	0	1	3	8	Not detected		0.01645
CHD3	Low	Supported	0	7	5	0	Medium				0.01769
CHERP	High	Uncertain	8	4	0	0	High		0.1735
CHGA	Not detected	Enhanced	0	0	0	12	Not detected	7.849e-05
CHMP4B	Medium	Enhanced	3	8	1	0	Medium		0.02556
CHTOP	High	Approved	7	4	0	0	High				0.2721
CISD2	Medium	Approved	0	9	0	3	Medium				0.1652
CKAP4	Medium	Enhanced	4	6	1	1	Medium				0.05246
CLK3	Low	Approved	0	5	5	0	Low		0.04104
CLNS1A	Low	Approved	1	3	3	4	Not detected		0.1295
CLTC	Medium	Approved	2	10	0	0	Medium				0.1557
CMSS1	Low	Uncertain	0	5	5	1	Low				0.1501
CNDP2	Medium	Enhanced	0	9	1	0	Medium		0.02814
CNN1	Not detected	Enhanced	0	0	0	11	Not detected		0.004983
CNN2	Not detected	Approved	0	0	0	12	Not detected		0.02522
CNN3	Medium	Enhanced	0	8	4	0	Medium		0.0847
CNOT1	High	Approved	0	4	6	1	Low				0.01298
CNOT4	Medium	Approved	3	8	0	0	Medium				0.09112
CNOT9	Low	Approved	0	5	5	2	Low		0.07701
COA6	Medium	Approved	4	7	0	0	Medium		0.06264
COL14A1	Not detected	Uncertain	0	1	4	7	Not detected		0.1099
COPB1	Medium	Supported	5	5	0	1	Medium				0.2351
COPG1	High	Supported	6	6	0	0	High				0.08862
CORO1A	Not detected	Enhanced	0	0	0	11	Not detected		0.004173
CPNE3	Medium	Uncertain	0	6	0	6	Medium				0.005633
CPSF4	Medium	Uncertain	0	0	4	7	Not detected		0.004034
CPSF6	High	Supported	12	0	0	0	High				0.1497
CPSF7	High	Supported	2	6	2	0	Medium		0.006866
CRKL	Not detected	Uncertain	2	3	1	5	Not detected		0.05539
CRYAB	Low	Enhanced	0	0	1	10	Not detected		0.01061
CS	High	Enhanced	4	6	1	0	Medium				0.007672
CSDE1	Medium	Enhanced	2	7	2	0	Medium				0.2838
CSE1L	Not detected	Enhanced	3	2	2	3	Not detected				0.04015
CSNK1E	Not detected	Approved	0	8	3	0	Medium		0.2316
CSRP1	Medium	Uncertain	0	0	0	9	Not detected		0.07083
CSTB	Not detected	Enhanced	0	0	0	10	Not detected		0.1694
CSTF1	Medium	Enhanced	5	6	0	0	Medium				0.2515
CSTF2	Medium	Enhanced	3	9	0	0	Medium				0.02018
CSTF2T	High	Approved	2	8	1	0	Medium				0.02597
CSTF3	High	Enhanced	7	5	0	0	High		0.2384
CTNNA1	Medium	Approved	7	5	0	0	High				0.002253
CTNND1	Medium	Enhanced	0	2	6	4	Low				0.01057
CTTN	Medium	Supported	5	4	0	1	High				0.06343
CWC15	Medium	Supported	0	10	1	0	Medium				0.1972
CXXC5	Medium	Approved	1	2	4	4	Low		0.03079
CYCS	High	Enhanced	10	2	0	0	High				0.0306
DAP3	Low	Approved	0	9	3	0	Medium		0.2601
DARS	High	Enhanced	1	6	4	0	Medium				0.06132
DARS2	Low	Enhanced	10	2	0	0	High				0.03137
DAZAP1	Medium	Enhanced	1	11	0	0	Medium		0.1496
DBI	High	Approved	3	6	2	1	Medium		0.1243
DBNL	Medium	Enhanced	0	6	4	1	Medium		0.09571
DBR1	Medium	Supported	2	9	0	1	Medium		0.1204
DBT	Medium	Enhanced	0	0	5	7	Not detected				0.1232
DCAF13	High	Uncertain	0	9	1	2	Medium			0.0004058
DCD	Not detected	Supported	0	1	0	10	Not detected				0.03553
DCN	Not detected	Enhanced	0	1	2	8	Not detected				0.1726
DCTN2	Medium	Enhanced	6	5	0	0	High				0.01695
DDX1	High	Enhanced	0	6	5	1	Medium				0.09935
DDX10	Medium	Approved	0	5	5	1	Medium		0.09487
DDX17	Low	Enhanced	0	6	2	2	Medium		0.01456
DDX18	Low	Approved	0	2	5	5	Low				0.1441
DDX19A	Low	Approved	1	5	3	1	Medium				0.03105
DDX21	Medium	Enhanced	2	4	2	4	Medium				0.3043
DDX23	High	Approved	10	2	0	0	High				0.001315
DDX24	Medium	Uncertain	0	12	0	0	Medium		0.07484
DDX27	Medium	Uncertain	0	7	5	0	Medium		0.04472
DDX28	Low	Approved	0	1	4	7	Not detected		0.08107
DDX39A	Low	Approved	0	4	1	6	Not detected		0.1307
DDX39B	High	Enhanced	2	4	3	3	Medium		0.02776
DDX3X	Medium	Supported	4	7	0	0	Medium				0.02424
DDX41	Medium	Enhanced	1	8	1	1	Medium				0.2516
DDX42	Medium	Enhanced	4	5	2	0	Medium		0.3463
DDX43	Not detected	Enhanced	0	1	1	9	Not detected		0.00403
DDX46	Medium	Supported	9	3	0	0	High				0.1884
DDX47	Low	Approved	1	5	2	2	Medium		0.03137
DDX49	Medium	Enhanced	3	2	2	3	High				0.3506
DDX5	High	Supported	4	7	1	0	Medium				0.06642
DDX50	Low	Approved	4	2	0	6	Not detected		0.2045
DDX54	Medium	Approved	1	4	3	3	Medium				0.01609
DDX55	Medium	Approved	0	4	5	3	Low				0.1143
DDX56	Medium	Uncertain	1	4	2	4	Medium				0.3278
DDX6	Medium	Approved	0	0	1	8	Not detected				0.1263
DDX60L	Medium	Approved	0	10	2	0	Medium		0.08863
DEK	Medium	Enhanced	0	4	8	0	Low				0.06348
DHCR7	High	Approved	11	0	0	0	High		0.1759
DHX15	Low	Approved	0	6	6	0	Low				0.004455
DHX16	Medium	Enhanced	5	5	0	0	Medium				0.07042
DHX29	High	Approved	10	2	0	0	High				0.03428
DHX30	Medium	Supported	0	4	6	1	Low				0.1998
DHX36	High	Approved	1	11	0	0	Medium		0.0804
DHX38	Medium	Uncertain	1	8	0	1	Medium		0.2383
DHX8	Medium	Approved	0	4	6	1	Low				0.2987
DHX9	High	Supported	11	1	0	0	High				0.0814
DIAPH1	Medium	Approved	0	2	1	7	Not detected				0.06788
DIDO1	High	Supported	0	5	4	3	Medium				0.009563
DIMT1	Medium	Approved	0	8	4	0	Medium		0.1582
DKC1	Medium	Supported	12	0	0	0	High				0.00987
DLAT	Medium	Enhanced	1	5	6	0	Low				0.004572
DLD	High	Enhanced	6	5	1	0	High				0.002007
DMGDH	Not detected	Enhanced	0	0	0	12	Not detected		0.03111
DNAJA1	Medium	Approved	0	5	3	0	Medium				0.03112
DNAJB12	Low	Approved	0	7	4	1	Medium		0.03348
DNAJC1	Medium	Approved	7	5	0	0	High		0.06996
DNAJC2	Medium	Approved	8	4	0	0	High		0.1074
DNAJC21	Medium	Approved	1	5	4	1	Medium				0.1366
DNM1	Not detected	Enhanced	0	0	0	12	Not detected		0.0325
DNTTIP2	Not detected	Enhanced	0	1	6	4	Low		0.00295
DSP	Not detected	Enhanced	0	0	0	12	Not detected				0.1645
DST	Medium	Uncertain	0	4	4	4	Medium		0.004872
DUS3L	Medium	Uncertain	9	2	0	0	High		0.01253
DUSP14	High	Approved	1	10	0	0	Medium				0.1315
DUSP9	Not detected	Enhanced	0	1	7	3	Low		0.04642
DUT	Medium	Enhanced	0	9	0	0	Medium				0.1818
DYNC1H1	Medium	Enhanced	0	5	7	0	Low				0.2584
DYNC1I2	High	Enhanced	6	5	0	0	High				0.03011
DYNC1LI1	Medium	Approved	3	8	0	0	Medium		0.1229
DYNC2H1	Medium	Approved	7	4	1	0	High		0.3112
DZIP3	Low	Approved	0	1	7	4	Low		0.1137
EBNA1BP2	Medium	Approved	4	7	0	0	Medium				0.09304
EBP	Not detected	Approved	0	0	1	11	Not detected		0.19
EDC4	Medium	Supported	3	8	0	0	Medium				0.1975
EDF1	Medium	Approved	0	7	1	4	Medium		0.2071
EEF1A1	High	Supported	2	7	1	1	Medium		0.06473
EEF1G	Medium	Enhanced	0	10	1	0	Medium		0.212
EEF2	High	Enhanced	9	2	0	0	High		0.05471
EFTUD2	High	Supported	8	3	0	0	High				0.04282
EIF1AX	Medium	Uncertain	0	4	8	0	Low				0.1914
EIF2AK2	Low	Approved	4	8	0	0	Medium				0.01702
EIF2D	Medium	Approved	0	10	2	0	Medium		0.01673
EIF2S1	High	Supported	6	5	0	0	High				0.01863
EIF2S2	High	Approved	0	6	4	1	Medium				0.005765
EIF3A	Medium	Enhanced	0	11	0	0	Medium		0.08152
EIF3B	Medium	Approved	1	10	0	0	Medium				0.001502
EIF3C	High	Supported	3	9	0	0	Medium		0.2415
EIF3D	Medium	Approved	1	9	1	0	Medium		0.04981
EIF3E	Medium	Approved	0	6	5	0	Medium				0.08182
EIF3G	High	Approved	9	3	0	0	High		0.01798
EIF3H	Medium	Approved	4	7	0	0	Medium			0.0005259
EIF3I	High	Enhanced	2	10	0	0	Medium		0.04481
EIF3J	Medium	Approved	3	8	0	0	Medium				0.04465
EIF3L	Medium	Approved	0	2	9	0	Low		0.02072
EIF4A1	Low	Uncertain	0	3	2	6	Not detected		0.01492
EIF4A2	High	Uncertain	12	0	0	0	High		0.149
EIF4A3	High	Enhanced	8	3	0	0	High				0.07245
EIF4B	Medium	Approved	1	5	4	1	Medium				0.01911
EIF4E	Medium	Supported	0	12	0	0	Medium				0.003072
EIF4ENIF1	High	Enhanced	0	12	0	0	Medium		0.1156
EIF4G1	High	Approved	5	7	0	0	Medium				0.004137
EIF4G2	Medium	Approved	11	1	0	0	High				0.01095
EIF4G3	Low	Enhanced	0	2	4	5	Not detected				0.1286
EIF4H	High	Approved	1	10	1	0	Medium		0.2833
EIF5	High	Supported	1	9	1	1	Medium				0.1391
EIF5B	Medium	Approved	0	2	6	4	Low		0.1228
ELAC2	Medium	Approved	1	2	8	1	Low				0.004242
ELAVL1	Medium	Approved	0	9	2	0	Medium				0.1194
ELAVL2	Not detected	Enhanced	0	0	1	10	Not detected		0.3506
ELAVL3	Not detected	Enhanced	0	0	0	9	Not detected		0.01466
ELOA	Medium	Approved	0	2	7	2	Low				0.06896
ELOF1	Medium	Uncertain	0	6	4	0	Medium		0.04324
EMG1	Low	Supported	0	0	1	11	Not detected		0.1229
EML4	Medium	Enhanced	0	3	9	0	Low		0.17
ENO1	Medium	Enhanced	0	3	2	3	Medium				0.00651
ENSA	Low	Uncertain	1	5	4	0	Medium				0.06269
EPB41	Not detected	Supported	0	0	0	12	Not detected		0.2162
EPB41L2	Medium	Supported	0	0	0	12	Not detected		0.03182
EPPK1	Low	Approved	1	2	5	3	Low				0.1416
EPRS	Not detected	Enhanced	0	0	1	10	Not detected			0.000725
EPS8L3	Not detected	Approved	0	0	0	12	Not detected		0.001729
ERAL1	Medium	Supported	2	8	1	0	Medium				0.1029
ERH	High	Approved	7	5	0	0	High		0.02419
ERI3	Low	Approved	0	4	5	3	Low				0.1312
ERP29	High	Enhanced	11	1	0	0	High		0.02697
ESF1	High	Supported	10	0	0	0	High				0.2808
ESRP2	High	Uncertain	2	9	0	0	Medium				0.03554
ETF1	High	Approved	0	4	4	1	Medium				0.02556
EWSR1	High	Enhanced	1	5	4	0	Medium		0.1961
EXOSC10	Medium	Enhanced	0	8	4	0	Medium		0.01235
EXOSC2	Medium	Approved	7	5	0	0	High				0.08186
EXOSC9	Medium	Approved	0	10	0	0	Medium		0.07362
EZR	Medium	Enhanced	2	9	0	0	Medium				0.004794
F11R	Low	Enhanced	0	5	6	0	Low				0.01596
FADS2	Medium	Approved	0	3	5	4	Low				0.02369
FAM120A	High	Approved	11	1	0	0	High				0.0592
FAM120C	Low	Uncertain	0	0	1	11	Not detected				0.04695
FAM32A	Low	Approved	0	0	6	5	Low		0.03198
FAM50A	High	Supported	12	0	0	0	High		0.1954
FAM98B	Medium	Enhanced	0	7	5	0	Medium				0.01054
FARSB	Low	Enhanced	0	5	4	2	Medium				0.009952
FASN	High	Enhanced	0	6	5	0	Medium		0.03347
FASTKD1	Medium	Approved	2	8	0	0	Medium				0.003079
FASTKD3	Not detected	Approved	2	3	2	4	Not detected				0.05274
FASTKD5	Medium	Approved	0	4	7	1	Low				0.1098
FAU	High	Supported	1	6	1	4	Medium		0.001814
FBL	Medium	Supported	0	10	1	0	Medium	0.0001652
FBN1	Not detected	Enhanced	0	0	0	10	Not detected				0.03971
FBRSL1	Not detected	Approved	0	0	6	5	Low		0.2018
FCF1	Medium	Approved	0	8	2	1	Medium				0.01394
FDPS	Medium	Approved	0	0	1	11	Not detected		0.1229
FEN1	Medium	Enhanced	5	5	0	0	Medium				0.1818
FIP1L1	Medium	Enhanced	4	8	0	0	Medium		0.3802
FKBP1A	Not detected	Uncertain	0	0	1	10	Not detected				0.04092
FKBP2	Not detected	Enhanced	0	1	2	6	Not detected		0.04941
FKBP3	High	Supported	1	10	1	0	Medium		0.07769
FKBP4	Medium	Enhanced	2	6	3	0	Medium				0.01464
FLNA	Not detected	Enhanced	2	2	1	5	Not detected				0.139
FLNB	High	Enhanced	11	0	1	0	High		0.01293
FMR1	Medium	Approved	0	4	5	2	Low		0.4109
FN1	Low	Enhanced	0	2	2	8	Not detected				0.08081
FNDC3A	Medium	Approved	0	6	6	0	Medium				0.1541
FSCN1	High	Enhanced	0	0	1	11	Not detected				0.1913
FTSJ3	Low	Supported	1	3	1	4	Not detected				0.1328
FUBP1	High	Enhanced	11	0	0	0	High		0.04168
FUBP3	High	Uncertain	10	1	0	0	High				0.01231
FUS	High	Enhanced	12	0	0	0	High		0.03057
FXR1	High	Approved	4	7	0	1	Medium				0.1377
FXR2	High	Supported	7	4	1	0	High				0.09569
G3BP1	Medium	Supported	0	9	2	0	Medium				0.131
G3BP2	High	Enhanced	0	3	3	6	Not detected				0.02422
GANAB	Medium	Enhanced	0	9	1	1	Medium				0.2123
GAR1	High	Supported	11	0	0	0	High		0.09721
GAS2	Not detected	Enhanced	0	0	0	11	Not detected		0.005483
GCN1	Medium	Enhanced	0	10	2	0	Medium				0.07364
GDI2	Medium	Supported	2	8	0	1	Medium				0.01079
GEMIN5	High	Uncertain	4	7	0	0	Medium				0.0114
GFM1	High	Enhanced	3	8	1	0	Medium				0.1258
GGCT	High	Approved	5	6	0	0	Medium			0.0007677
GIGYF2	Not detected	Approved	0	3	4	5	Not detected				0.07692
GLRX3	Medium	Approved	0	3	6	3	Low				0.00711
GMPR2	Medium	Uncertain	5	2	0	1	High		0.01947
GNE	Low	Approved	0	8	3	1	Medium				0.07544
GNL2	Not detected	Approved	0	2	2	8	Not detected		0.01378
GNL3	High	Enhanced	3	7	0	0	Medium				0.44
GNL3L	Medium	Supported	1	7	3	0	Medium				0.00971
GOLGA4	Medium	Supported	0	12	0	0	Medium				0.09458
GOLGB1	High	Enhanced	12	0	0	0	High				0.02565
GOT2	Medium	Enhanced	3	5	2	1	Medium				0.015
GP2	Not detected	Enhanced	0	3	1	7	Not detected		0.02144
GPATCH4	Low	Approved	0	0	2	9	Not detected		0.028
GPATCH8	Medium	Approved	1	11	0	0	Medium				0.3365
GPR161	Medium	Uncertain	0	11	1	0	Medium		0.1452
GRB2	Medium	Approved	0	10	2	0	Medium				0.004828
GRN	Medium	Approved	0	10	2	0	Medium		0.1844
GRSF1	Medium	Enhanced	0	9	1	1	Medium				0.00145
GRWD1	Low	Approved	0	1	1	10	Not detected				0.1192
GSPT1	High	Approved	6	5	0	0	High				0.04129
GSPT2	Low	Approved	0	1	3	7	Not detected		0.008549
GSTP1	Low	Enhanced	1	4	2	4	Not detected				0.09812
GTF2E2	Medium	Approved	0	9	1	0	Medium		0.0484
GTF2F1	Medium	Supported	1	7	2	0	Medium		0.01302
GTPBP1	Medium	Approved	1	9	2	0	Medium		0.001424
GTPBP10	Low	Approved	0	3	3	6	Not detected		0.2739
GTPBP4	Medium	Uncertain	5	6	1	0	Medium				0.002105
H1F0	High	Enhanced	8	0	0	0	High		0.0129
H1FX	Low	Supported	3	6	0	2	Medium		0.01006
H2AFY	Medium	Supported	2	6	4	0	Medium				0.1052
HABP4	Low	Approved	0	0	3	9	Not detected				0.167
HADH	High	Supported	12	0	0	0	High				0.1732
HADHB	Medium	Enhanced	8	4	0	0	High				0.05148
HARS2	Medium	Approved	0	11	1	0	Medium			0.0006493
HDAC2	Medium	Supported	9	3	0	0	High			0.0007074
HDGF	High	Enhanced	12	0	0	0	High				0.2797
HDLBP	Low	Supported	0	0	4	7	Not detected				0.02567
HEATR1	Low	Approved	0	1	1	10	Not detected		0.2608
HELZ	Medium	Approved	4	3	2	3	High				0.316
HERC5	Not detected	Supported	0	0	2	10	Not detected				0.287
HIBADH	High	Enhanced	4	7	1	0	Medium				0.06758
HIST1H1B	Medium	Approved	0	5	4	2	Medium				0.2344
HIST1H1C	High	Supported	12	0	0	0	High		0.04433
HIST1H1D	Medium	Approved	0	5	1	3	Medium		0.08783
HIST1H1E	High	Supported	9	3	0	0	High		0.06957
HIST1H4F	Medium	Supported	3	9	0	0	Medium
HIST1H4H	Medium	Supported	3	9	0	0	Medium		0.439
HIST1H4K	Medium	Supported	3	9	0	0	Medium		0.319
HIST1H4L	Medium	Supported	3	9	0	0	Medium
HIST2H4B	Medium	Supported	3	9	0	0	Medium
HLTF	Not detected	Uncertain	0	1	3	8	Not detected				0.03212
HMGA1	Low	Uncertain	0	0	11	1	Low				0.1808
HMGB1	High	Supported	9	3	0	0	High		0.0956
HMGB2	Low	Enhanced	1	7	1	2	Medium		0.2821
HMGB3	Not detected	Enhanced	0	4	5	3	Low				0.002854
HMGN2	Medium	Supported	0	5	4	3	Medium		0.03102
HMGN5	Medium	Approved	2	2	2	3	Not detected				0.01487
HNRNPA0	Medium	Enhanced	0	5	1	5	Medium		0.05506
HNRNPA1	High	Supported	11	0	0	0	High		0.001381
HNRNPA2B1	High	Supported	12	0	0	0	High		0.1193
HNRNPA3	High	Supported	11	0	0	0	High		0.0285
HNRNPAB	High	Approved	9	0	0	0	High		0.2226
HNRNPC	High	Supported	10	1	0	0	High		0.001922
HNRNPD	Medium	Supported	7	1	2	0	High		0.009595
HNRNPDL	Medium	Supported	1	9	0	0	Medium		0.1407
HNRNPF	High	Supported	2	9	1	0	Medium				0.09928
HNRNPH1	High	Supported	9	3	0	0	High		0.09011
HNRNPH2	High	Supported	12	0	0	0	High		0.1004
HNRNPK	High	Supported	7	5	0	0	High		0.04844
HNRNPL	High	Supported	12	0	0	0	High		0.05333
HNRNPLL	Medium	Approved	9	2	0	0	High		0.02275
HNRNPM	High	Supported	10	0	0	0	High				0.212
HNRNPR	Medium	Enhanced	7	4	1	0	High		0.1864
HNRNPU	High	Supported	9	2	0	0	High		0.1383
HNRNPUL1	High	Enhanced	12	0	0	0	High		0.05522
HNRNPUL2	Medium	Enhanced	1	3	5	1	Low		0.003064
HOOK1	Not detected	Enhanced	0	0	1	11	Not detected		0.009824
HSD17B10	High	Approved	5	7	0	0	Medium				0.1271
HSP90AA1	Low	Approved	0	1	2	9	Not detected			0.000559
HSP90AB1	Medium	Enhanced	5	6	0	0	Medium				0.006122
HSP90B1	High	Enhanced	1	10	0	0	Medium				0.1026
HSPA1A	High	Supported	5	7	0	0	Medium				0.2436
HSPA1B	Low	Approved	2	6	0	4	Medium				0.1199
HSPA5	Medium	Enhanced	2	10	0	0	Medium				0.03984
HSPA8	Medium	Uncertain	0	6	6	0	Medium				0.00228
HSPA9	High	Enhanced	12	0	0	0	High			0.0002929
HSPB1	Low	Enhanced	2	7	1	1	Medium				0.2552
HSPD1	Low	Supported	11	1	0	0	High				0.02785
HSPE1	High	Supported	4	3	4	0	High				0.02746
HTATSF1	High	Supported	5	6	0	0	Medium				0.03564
HUWE1	Medium	Approved	3	8	1	0	Medium				0.04732
IBA57	Low	Approved	0	0	1	11	Not detected				0.03
IDH1	Medium	Enhanced	0	2	2	8	Not detected		0.2787
IDH2	Medium	Enhanced	4	7	0	1	Medium		0.02446
IFIT2	Not detected	Approved	0	0	1	11	Not detected				0.1769
IGF2BP1	Not detected	Enhanced	0	0	0	7	Not detected				0.000679
IGF2BP2	Low	Enhanced	0	8	3	0	Medium		0.07494
IGF2BP3	Not detected	Approved	2	3	4	3	Low				0.05721
ILF2	High	Supported	12	0	0	0	High				0.001972
IMMT	Low	Enhanced	0	6	4	2	Medium				0.003827
IPO5	Low	Approved	0	1	11	0	Low		0.05205
IQCG	Not detected	Enhanced	0	0	0	12	Not detected		0.01504
IREB2	Medium	Uncertain	0	0	0	11	Not detected				0.01002
ISG20L2	High	Approved	1	9	1	0	Medium				0.01671
ISY1	High	Supported	9	1	0	0	High		0.02196
JUN	Medium	Enhanced	3	4	2	2	Medium		0.02062
KHDRBS1	High	Enhanced	12	0	0	0	High		0.1311
KHDRBS3	Medium	Enhanced	2	1	6	0	Low				0.1358
KHSRP	High	Enhanced	2	10	0	0	Medium		0.2163
KIAA0100	Not detected	Uncertain	0	2	3	6	Not detected				0.1908
KIAA1324	High	Enhanced	10	2	0	0	High		0.2103
KIF1C	Low	Approved	0	4	3	5	Not detected		0.03886
KNOP1	Low	Uncertain	0	0	0	12	Not detected				0.006548
KPNA2	Not detected	Enhanced	7	3	0	2	High				0.02778
KPNB1	Low	Enhanced	0	9	2	0	Medium				0.2569
KRI1	Low	Approved	1	2	5	2	Low		0.06376
KRR1	Low	Approved	1	1	0	9	Not detected		0.2775
KRT18	High	Enhanced	2	5	0	2	Medium				0.1979
KTN1	High	Enhanced	6	5	0	0	High				0.007002
KYAT3	High	Enhanced	0	11	1	0	Medium	3.188e-05
LAMA2	Not detected	Enhanced	0	2	0	8	Not detected		0.1167
LARP1	Medium	Supported	1	3	7	1	Low				0.00144
LARP1B	Not detected	Approved	0	0	3	9	Not detected				0.1838
LARP4	Medium	Approved	9	2	0	0	High				0.004412
LARP4B	High	Approved	4	8	0	0	Medium				0.003019
LARP7	Medium	Approved	0	8	2	1	Medium				0.3012
LAS1L	High	Supported	8	4	0	0	High				0.09714
LASP1	Medium	Enhanced	1	7	2	2	Medium		0.1229
LBR	Not detected	Enhanced	0	0	0	12	Not detected		0.257
LDHA	Medium	Uncertain	3	5	2	0	Medium				0.08826
LDHB	Medium	Enhanced	3	1	1	6	Not detected		0.293
LEPR	Not detected	Approved	0	0	0	11	Not detected				0.01595
LGALS1	Not detected	Enhanced	0	2	3	5	Not detected		0.1653
LGALS3	Medium	Enhanced	0	9	2	0	Medium		0.1423
LIMA1	High	Enhanced	0	7	2	0	Medium				0.06222
LIN28B	Not detected	Enhanced	0	0	0	11	Not detected
LIN7C	High	Approved	1	5	4	2	Medium		0.001465
LMF2	Low	Approved	0	3	3	5	Not detected		0.2689
LMNA	High	Supported	12	0	0	0	High		0.02218
LRP1	Not detected	Supported	0	0	0	12	Not detected		0.1654
LRPPRC	High	Enhanced	9	2	0	0	High				0.149
LRRC47	High	Enhanced	11	1	0	0	High		0.02254
LRRC59	Not detected	Enhanced	2	5	5	0	Low				0.04726
LSM14A	High	Approved	3	7	1	1	Medium				0.2383
LSM14B	Medium	Approved	0	1	3	5	Not detected		0.2244
LSM2	High	Supported	2	10	0	0	Medium				0.1691
LSM3	Not detected	Approved	0	3	7	2	Low				0.003841
LSM4	Medium	Uncertain	1	10	0	0	Medium		0.271
LSM6	High	Approved	0	11	0	0	Medium		0.005042
LSM8	Low	Uncertain	0	1	8	2	Low		0.0102
LTA4H	Medium	Supported	0	6	4	1	Medium	0.0009785
LUC7L	High	Supported	6	6	0	0	High		0.00955
LUC7L2	Medium	Approved	1	7	2	0	Medium		0.001072
LUC7L3	High	Enhanced	11	0	0	0	High		0.3897
LYAR	Not detected	Enhanced	0	0	2	8	Not detected				0.2807
MACF1	Low	Approved	0	10	2	0	Medium				0.2708
MAGOH	Low	Approved	5	6	0	0	Medium	0.0001848
MAGOHB	Low	Uncertain	5	6	0	0	Medium				0.01163
MAK16	Low	Uncertain	0	2	5	4	Low				0.2101
MANF	Medium	Approved	1	10	1	0	Medium		0.02901
MAP1B	Not detected	Enhanced	0	0	0	12	Not detected				0.09957
MAP2	Not detected	Enhanced	0	0	0	11	Not detected				0.02473
MAP3K20	Medium	Approved	0	6	3	2	Medium				0.02897
MAP4	Medium	Enhanced	0	8	3	0	Medium				0.2515
MAPRE1	Medium	Enhanced	0	10	2	0	Medium				0.3737
MAPT	Medium	Enhanced	0	8	0	3	Medium		0.001783
MARK2	Medium	Approved	0	3	6	2	Low				0.01332
MAT1A	Not detected	Supported	0	1	0	9	Not detected		0.06917
MAT2A	Medium	Approved	0	2	5	5	Low				0.001381
MATR3	High	Enhanced	11	0	0	0	High				0.09334
MAZ	Medium	Approved	1	5	3	1	Medium				0.1051
MBNL1	Medium	Enhanced	0	11	0	0	Medium		0.005458
MBNL3	Not detected	Enhanced	0	0	4	5	Not detected		0.0338
MCAT	Medium	Approved	1	3	1	7	Not detected				0.1054
MCRIP2	Not detected	Uncertain	0	0	0	8	Not detected		0.0714
MDC1	High	Enhanced	7	5	0	0	High				0.08516
MDH1	Not detected	Uncertain	0	1	0	10	Not detected				0.1007
MDH2	High	Enhanced	8	3	0	0	High				0.03196
MECP2	High	Enhanced	10	1	0	0	High				0.001268
MEPCE	Medium	Supported	11	0	0	0	High		0.08588
METAP2	Medium	Enhanced	0	9	3	0	Medium				0.191
MEX3B	Not detected	Enhanced	0	0	0	11	Not detected		0.2423
MEX3C	Low	Uncertain	0	0	4	7	Not detected		0.1093
MEX3D	Medium	Approved	0	4	4	2	Medium		0.2706
MFAP1	Medium	Uncertain	1	9	1	0	Medium				0.105
MGST1	Medium	Enhanced	1	7	3	1	Medium				0.04567
MKI67	Medium	Enhanced	2	10	0	0	Medium				0.254
MKRN2	Low	Enhanced	0	3	3	5	Not detected				0.04167
MKRN3	Medium	Uncertain	0	6	6	0	Medium		0.3185
MMAA	Medium	Approved	3	7	0	0	Medium				0.1199
MPHOSPH10	Medium	Enhanced	0	3	8	1	Low				0.003202
MRM3	Medium	Enhanced	8	4	0	0	High		0.1664
MRPL1	Medium	Supported	3	7	1	0	Medium				0.009029
MRPL10	Not detected	Enhanced	5	6	1	0	Medium		0.006842
MRPL11	Medium	Approved	1	8	1	1	Medium		0.196
MRPL13	Medium	Approved	0	10	2	0	Medium			0.0001375
MRPL14	Medium	Uncertain	0	7	3	1	Medium		0.4585
MRPL15	Medium	Enhanced	1	8	2	0	Medium				0.005675
MRPL16	High	Supported	8	2	0	0	High	0.0001044
MRPL19	Medium	Approved	5	3	1	2	High				0.09243
MRPL2	High	Approved	7	5	0	0	High		0.2308
MRPL20	Medium	Supported	5	3	1	0	High		0.04036
MRPL21	Medium	Approved	0	9	1	2	Medium				0.1796
MRPL22	Medium	Uncertain	5	4	1	2	High				0.09175
MRPL24	Medium	Approved	1	5	4	0	Medium				0.1511
MRPL27	Low	Approved	2	5	3	1	Medium		0.2085
MRPL28	Medium	Enhanced	7	4	0	0	High		0.2392
MRPL3	Medium	Approved	0	10	2	0	Medium				0.01748
MRPL32	Medium	Uncertain	0	1	2	8	Not detected				0.1152
MRPL34	Not detected	Uncertain	0	4	5	0	Low		0.01214
MRPL37	Low	Enhanced	5	4	0	0	High		0.1995
MRPL39	Medium	Approved	1	6	3	1	Medium				0.003808
MRPL4	High	Approved	5	6	0	0	Medium		0.3327
MRPL40	Low	Uncertain	9	3	0	0	High		0.04117
MRPL41	Medium	Supported	1	10	0	0	Medium				0.3922
MRPL42	Medium	Approved	12	0	0	0	High				0.0932
MRPL44	Medium	Approved	6	6	0	0	Medium				0.05208
MRPL51	Medium	Approved	0	8	4	0	Medium		0.1308
MRPL54	Medium	Uncertain	1	7	1	0	Medium		0.2086
MRPL57	Medium	Enhanced	1	9	1	0	Medium		0.1004
MRPL9	Medium	Approved	0	8	3	0	Medium		0.2553
MRPS10	High	Enhanced	6	5	0	0	High				0.1059
MRPS11	Medium	Enhanced	5	1	1	1	High				0.2664
MRPS12	High	Uncertain	6	6	0	0	High		0.3776
MRPS14	Low	Uncertain	0	3	6	1	Low				0.09237
MRPS15	Medium	Enhanced	0	6	5	1	Medium		0.02051
MRPS18A	Medium	Approved	0	6	6	0	Medium				0.09845
MRPS18C	Medium	Approved	0	7	5	0	Medium				0.004527
MRPS23	Medium	Supported	6	6	0	0	Medium				0.003836
MRPS26	High	Supported	5	7	0	0	Medium		0.1527
MRPS28	High	Approved	3	8	1	0	Medium				0.003627
MRPS30	Medium	Enhanced	1	11	0	0	Medium		0.1558
MRPS31	Low	Uncertain	1	9	0	0	Medium		0.00962
MRPS35	Medium	Enhanced	7	5	0	0	High			0.0009414
MRPS5	Not detected	Approved	0	1	4	6	Not detected				0.1176
MRPS7	High	Supported	5	4	3	0	High				0.1241
MRPS9	High	Enhanced	5	7	0	0	Medium				0.008097
MRTO4	Low	Approved	0	1	3	5	Not detected				0.3994
MSI2	High	Approved	3	6	3	0	Medium				0.04732
MSN	Low	Enhanced	0	0	1	11	Not detected		0.1033
MTCL1	Not detected	Uncertain	0	1	6	3	Low		0.2644
MTDH	High	Supported	4	7	1	0	Medium				0.001015
MTERF1	Low	Uncertain	0	11	1	0	Medium		0.05572
MTHFD1	Medium	Approved	0	10	0	0	Medium		0.03579
MTHFSD	Not detected	Uncertain	0	1	1	8	Not detected		0.04088
MTIF2	Low	Uncertain	0	2	2	8	Not detected				0.02914
MTO1	High	Approved	0	8	4	0	Medium				0.02166
MTPAP	Medium	Approved	3	9	0	0	Medium				0.02761
MTRF1	Not detected	Uncertain	0	0	1	10	Not detected		0.387
MYBBP1A	High	Supported	2	4	4	1	Medium		0.0806
MYEF2	High	Supported	12	0	0	0	High				0.04303
MYH14	Medium	Enhanced	0	3	8	1	Low		0.2517
MYH9	Medium	Enhanced	1	4	2	5	Not detected		0.138
MYO18A	Medium	Enhanced	0	8	3	1	Medium				0.02541
MYO5A	Medium	Approved	0	5	7	0	Low				0.1536
NAA15	Medium	Approved	0	2	9	0	Low				0.00625
NAF1	Medium	Approved	1	11	0	0	Medium		0.06243
NAP1L1	High	Approved	0	5	1	6	Not detected		0.1508
NAP1L4	Medium	Approved	0	8	4	0	Medium		0.1613
NARS	Medium	Enhanced	1	8	2	1	Medium				0.09852
NAT10	Low	Enhanced	0	0	7	5	Low				0.3039
NBPF10	Medium	Approved	0	4	5	2	Low				0.2054
NCBP1	Medium	Enhanced	1	11	0	0	Medium				0.004758
NCBP2	Medium	Supported	0	11	0	0	Medium				0.01822
NCBP3	Medium	Supported	3	4	2	2	Medium				0.1394
NCL	High	Supported	11	0	0	0	High		0.191
NCOA5	Medium	Uncertain	2	8	0	0	Medium		0.1781
NDRG1	Low	Approved	1	6	3	1	Medium				0.006957
NDRG2	High	Enhanced	0	1	9	0	Low		0.009266
NDRG4	Not detected	Enhanced	0	0	0	11	Not detected		0.1518
NDUFS6	High	Supported	0	11	0	1	Medium				0.2335
NDUFV3	High	Enhanced	1	10	1	0	Medium				0.1619
NELFE	High	Enhanced	11	1	0	0	High				0.1085
NFX1	High	Approved	4	8	0	0	Medium		0.03902
NGDN	Medium	Approved	0	1	2	5	Not detected		0.00263
NGRN	Medium	Approved	0	8	1	2	Medium		0.2823
NHP2	Medium	Enhanced	0	4	3	5	Not detected		0.1187
NIFK	Medium	Supported	2	3	3	3	Medium		0.03526
NIP7	Medium	Enhanced	1	4	7	0	Low		0.2136
NKAP	Medium	Supported	2	6	0	0	Medium			0.0004196
NKTR	Not detected	Approved	2	7	1	1	Medium		0.002732
NME1	High	Supported	4	7	0	0	Medium		0.224
NMT1	High	Enhanced	2	8	1	0	Medium				0.1397
NOA1	Medium	Approved	1	7	3	0	Medium				0.0661
NOC2L	Low	Approved	0	1	3	7	Not detected		0.03178
NOL10	Medium	Approved	0	1	2	9	Not detected				0.006529
NOL11	High	Supported	6	3	2	0	High				0.06812
NOL12	Low	Uncertain	0	2	3	6	Not detected		0.03369
NOL6	Low	Supported	0	1	10	0	Low				0.02071
NOL7	Medium	Supported	0	6	2	3	Medium				0.08764
NOL8	Low	Uncertain	0	1	1	10	Not detected				0.03444
NOLC1	Low	Supported	0	1	2	8	Not detected		0.3231
NOM1	Low	Approved	0	4	2	5	Not detected				0.1244
NONO	High	Enhanced	10	1	0	0	High				0.00239
NOP14	Low	Approved	0	0	2	10	Not detected				0.04703
NOP16	Low	Approved	2	3	4	3	Low		0.04548
NOP2	Low	Supported	0	1	6	5	Low		0.2877
NOP56	Medium	Enhanced	1	11	0	0	Medium		0.2823
NOP58	Medium	Supported	0	11	0	1	Medium				0.01557
NOSIP	Low	Approved	0	4	5	3	Low		0.2267
NOVA1	Low	Uncertain	0	1	11	0	Low		0.1463
NOVA2	Not detected	Enhanced	0	0	0	11	Not detected				0.09842
NPM1	High	Supported	12	0	0	0	High		0.001838
NPM3	Medium	Approved	5	6	0	0	Medium		0.03411
NQO1	Medium	Enhanced	4	4	0	3	Medium				0.01041
NSA2	Low	Approved	0	5	4	2	Medium		0.004791
NSF	Low	Enhanced	0	9	2	0	Medium				0.057
NSFL1C	Medium	Enhanced	4	4	1	1	Medium		0.07552
NSRP1	High	Enhanced	12	0	0	0	High				0.3957
NSUN2	Medium	Enhanced	2	7	1	0	Medium				0.03987
NSUN5	Low	Approved	2	5	4	0	Medium		0.3941
NTPCR	Medium	Uncertain	5	3	4	0	High				0.267
NUCKS1	High	Supported	10	2	0	0	High				0.1684
NUDT16L1	High	Approved	3	2	4	3	Low		0.01355
NUDT21	Medium	Uncertain	0	3	6	3	Low				0.04947
NUSAP1	Low	Enhanced	0	5	5	1	Low				0.119
NVL	Medium	Enhanced	0	5	4	2	Medium				0.1499
NXF1	Medium	Supported	8	2	0	0	High		0.02448
OASL	Not detected	Approved	0	0	5	7	Not detected		0.02389
OGN	Not detected	Approved	0	0	2	9	Not detected		0.2307
OLA1	Medium	Approved	1	10	1	0	Medium				0.3297
OTUD4	Medium	Uncertain	1	10	0	0	Medium		0.1669
P2RX7	Medium	Approved	1	6	4	1	Medium				0.1052
P4HB	Medium	Enhanced	0	9	1	1	Medium		0.009471
PA2G4	Medium	Supported	0	12	0	0	Medium				0.0553
PABPC1	Medium	Enhanced	0	12	0	0	Medium				0.05004
PABPC4	Medium	Approved	0	9	3	0	Medium		0.06808
PABPN1	Medium	Supported	12	0	0	0	High		0.005112
PAFAH1B3	High	Uncertain	0	6	4	2	Medium		0.3192
PAICS	High	Uncertain	10	0	0	0	High				0.002585
PAIP1	Medium	Approved	3	7	2	0	Medium				0.04703
PARK7	High	Enhanced	3	8	1	0	Medium		0.006879
PARN	High	Enhanced	12	0	0	0	High				0.2537
PARP1	Medium	Supported	9	1	0	0	High		0.2024
PARP12	Medium	Approved	2	10	0	0	Medium		0.001456
PATL1	High	Uncertain	0	6	3	2	Medium		0.02995
PATZ1	High	Approved	7	4	0	0	High		0.3252
PAWR	High	Approved	11	1	0	0	High		0.2418
PC	Low	Uncertain	1	7	1	1	Medium		0.2102
PCBP1	High	Supported	1	10	0	0	Medium		0.1626
PCBP2	Medium	Uncertain	5	6	0	0	Medium		0.1439
PCBP3	Medium	Approved	3	5	4	0	Medium				0.03877
PCNP	Medium	Supported	1	9	1	0	Medium				0.04335
PDAP1	High	Approved	2	7	2	0	Medium		0.2275
PDCD11	Medium	Approved	0	2	5	3	Low		0.1338
PDCD6IP	Medium	Approved	0	3	7	1	Low				0.1531
PDIA2	Not detected	Enhanced	0	0	0	11	Not detected		0.03458
PDIA3	Medium	Enhanced	1	10	1	0	Medium		0.09203
PDIA4	High	Supported	6	6	0	0	High		0.198
PDLIM5	Medium	Approved	0	5	5	2	Medium		0.06197
PDS5A	High	Enhanced	10	2	0	0	High				0.04184
PEBP1	Medium	Enhanced	0	1	4	4	Low				0.4573
PEG10	Not detected	Enhanced	1	2	1	6	Not detected		0.1025
PELP1	High	Supported	3	8	1	0	Medium		0.08814
PES1	Low	Supported	0	3	1	8	Not detected		0.1821
PFN1	Medium	Enhanced	0	5	5	1	Medium		0.107
PGRMC1	Medium	Enhanced	4	8	0	0	Medium				0.06968
PHF10	Medium	Supported	2	9	0	0	Medium				0.01737
PHF3	Medium	Approved	0	1	3	8	Not detected				0.4326
PHF5A	Medium	Supported	4	8	0	0	Medium		0.0438
PHF6	Medium	Enhanced	2	7	2	1	Medium				0.002378
PHGDH	High	Enhanced	8	0	1	1	High				0.2303
PIN4	Medium	Approved	0	8	4	0	Medium				0.2468
PKM	Medium	Uncertain	2	6	2	2	Medium				0.008729
PKN2	Medium	Approved	0	8	3	1	Medium		0.07517
PLA2G1B	Not detected	Enhanced	0	0	0	9	Not detected		0.0001282
PLEC	Medium	Enhanced	8	3	0	0	High				0.1023
PMS1	Low	Approved	0	0	3	9	Not detected				0.103
PNISR	Low	Uncertain	0	0	3	9	Not detected		0.2953
PNN	High	Supported	2	10	0	0	Medium		0.009279
PNPT1	Medium	Supported	0	6	5	1	Medium				0.09085
POLDIP3	Medium	Approved	1	3	4	4	Low				0.2002
POLR2A	High	Enhanced	0	3	7	2	Low		0.2029
POLR2B	Medium	Supported	1	10	0	0	Medium				0.009879
POLRMT	High	Uncertain	8	2	0	0	High		0.3237
POP7	Not detected	Uncertain	0	1	2	9	Not detected				0.3187
POU5F1	Medium	Approved	1	4	4	0	Medium		0.03248
PPAN	Medium	Approved	0	4	3	5	Not detected		0.01909
PPHLN1	Medium	Enhanced	0	5	5	0	Medium				0.04063
PPIA	Medium	Uncertain	3	5	1	0	Medium				0.3095
PPIB	Medium	Enhanced	0	6	3	2	Medium		0.003
PPID	Not detected	Approved	0	4	6	1	Low				0.04255
PPIE	Medium	Approved	1	3	4	4	Low		0.2936
PPIG	High	Supported	9	3	0	0	High		0.2695
PPIL4	Low	Approved	0	5	7	0	Low				0.06117
PPP1CC	Low	Uncertain	0	1	4	6	Not detected		0.1507
PPP1R10	Medium	Enhanced	6	6	0	0	Medium				0.1679
PPRC1	Low	Approved	0	5	4	2	Medium				0.2267
PRDX1	Medium	Approved	0	8	4	0	Medium				0.01283
PRDX3	High	Enhanced	0	11	0	0	Medium				0.0829
PRKAR2A	High	Uncertain	11	0	0	0	High				0.02807
PRKDC	High	Supported	12	0	0	0	High				0.03142
PRKRA	Low	Approved	0	2	5	4	Low				0.253
PRMT1	High	Enhanced	0	11	1	0	Medium		0.0188
PRPF3	Not detected	Approved	0	1	6	5	Low				0.2747
PRPF31	High	Supported	10	1	0	0	High		0.1325
PRPF38B	Medium	Approved	0	1	1	9	Not detected		0.002134
PRPF40A	Medium	Approved	11	0	0	0	High				0.1813
PRPF4B	High	Approved	0	7	3	1	Medium				0.1025
PRPF6	Medium	Enhanced	0	10	1	1	Medium		0.1291
PRPF8	Not detected	Supported	0	9	1	2	Medium				0.1233
PRRC2A	Low	Uncertain	0	10	1	0	Medium				0.2067
PRRC2B	Medium	Uncertain	0	6	0	6	Medium				0.004779
PRRC2C	Medium	Approved	0	11	1	0	Medium				0.4155
PSIP1	Medium	Enhanced	11	1	0	0	High		0.08542
PSMA4	Low	Supported	0	1	9	1	Low		0.18
PSMB1	Low	Enhanced	1	10	0	0	Medium				0.02781
PSMC1	Medium	Approved	0	5	7	0	Low		0.4098
PSMC2	Medium	Supported	4	7	1	0	Medium				0.03996
PSMD4	Low	Enhanced	0	5	5	2	Low		0.03829
PSPC1	High	Supported	8	4	0	0	High		0.00213
PTBP1	Medium	Supported	11	1	0	0	High				0.282
PTBP2	Not detected	Uncertain	0	0	0	11	Not detected		0.02137
PTCD1	Medium	Uncertain	1	9	2	0	Medium		0.04697
PTCD2	Not detected	Approved	1	4	3	3	Medium				0.01587
PTCD3	Medium	Supported	0	9	2	1	Medium				0.01162
PTMA	Medium	Approved	0	11	0	0	Medium		0.001488
PTPN1	Medium	Enhanced	0	1	1	10	Not detected				0.1675
PTPN12	Medium	Approved	1	10	1	0	Medium				0.2279
PTRH1	Medium	Uncertain	0	3	6	2	Low				0.06583
PUF60	Medium	Enhanced	9	3	0	0	High				0.0349
PUM1	Medium	Approved	1	9	1	0	Medium		0.1258
PUM2	Medium	Approved	0	9	3	0	Medium		0.2409
PUM3	High	Approved	1	6	4	1	Medium		0.01387
PUS1	High	Approved	0	8	2	0	Medium		0.272
PUS7	Medium	Approved	0	5	7	0	Low				0.3074
PYM1	Medium	Supported	0	11	0	0	Medium				0.03031
QKI	Not detected	Enhanced	0	0	4	8	Not detected		0.2421
R3HDM2	High	Approved	2	6	2	2	Medium				0.09463
RACK1	Medium	Uncertain	0	4	6	1	Low		0.04017
RALY	High	Enhanced	8	4	0	0	High		0.2063
RALYL	Not detected	Enhanced	0	0	0	10	Not detected
RANBP2	Medium	Supported	0	11	1	0	Medium		0.2509
RARS2	Medium	Uncertain	0	2	8	2	Low				0.01495
RAVER1	Medium	Enhanced	1	9	1	0	Medium				0.2036
RAVER2	Medium	Approved	11	1	0	0	High		0.08024
RBBP5	Medium	Uncertain	0	10	2	0	Medium				0.08723
RBBP6	Not detected	Approved	0	6	3	3	Medium				0.1038
RBFOX2	Low	Enhanced	0	0	7	5	Low				0.317
RBM10	High	Approved	0	3	5	2	Low				0.09066
RBM12	Medium	Enhanced	0	8	2	0	Medium				0.08938
RBM12B	Not detected	Uncertain	0	0	0	10	Not detected				0.04567
RBM14	High	Supported	1	11	0	0	Medium				0.06959
RBM15	Low	Supported	1	4	4	3	Low		0.1698
RBM15B	Low	Approved	0	0	0	10	Not detected		0.002655
RBM19	Not detected	Supported	0	6	2	3	Medium		0.2095
RBM20	Not detected	Uncertain	1	6	2	0	Medium		0.2432
RBM22	High	Supported	9	3	0	0	High				0.1945
RBM23	Medium	Uncertain	0	5	3	3	Medium		0.0593
RBM24	Not detected	Enhanced	0	0	1	10	Not detected		0.009047
RBM25	Medium	Supported	0	12	0	0	Medium		0.01152
RBM26	High	Approved	6	5	0	0	High		0.05546
RBM27	Low	Approved	2	6	1	1	Medium				0.0818
RBM28	Not detected	Enhanced	2	8	2	0	Medium		0.2339
RBM3	Low	Enhanced	0	5	1	4	Medium		0.01067
RBM33	Medium	Approved	0	3	7	2	Low		0.01347
RBM34	High	Approved	10	1	0	0	High		0.04526
RBM38	Medium	Approved	0	7	5	0	Medium		0.1026
RBM39	Medium	Supported	0	10	0	0	Medium				0.01372
RBM4	Low	Approved	0	8	3	0	Medium		0.08426
RBM42	High	Supported	3	9	0	0	Medium		0.004766
RBM45	Medium	Approved	0	8	2	1	Medium				0.03109
RBM47	Low	Enhanced	1	0	10	0	Low				0.02279
RBM4B	Low	Uncertain	0	8	3	0	Medium		0.01653
RBM5	High	Approved	12	0	0	0	High		0.004108
RBM6	Medium	Enhanced	4	3	2	1	High		0.003814
RBM7	Medium	Supported	0	3	1	6	Not detected				0.002898
RBM8A	High	Supported	2	10	0	0	Medium				0.3809
RBMS2	High	Approved	0	7	0	1	Medium		0.135
RBMS3	High	Uncertain	0	0	5	6	Not detected		0.08395
RBMX	Medium	Supported	6	4	0	0	High				0.1529
RBMX2	Medium	Approved	2	8	2	0	Medium		0.254
RBMXL1	Medium	Supported	6	4	0	0	High	0.0007596
RBPMS	Not detected	Enhanced	1	1	4	6	Not detected		0.1651
RC3H1	Medium	Approved	0	12	0	0	Medium				0.0691
RC3H2	Medium	Approved	0	1	3	8	Not detected				0.0605
RCC1L	Medium	Approved	0	6	4	2	Medium		0.09734
RCC2	Medium	Approved	0	8	3	1	Medium		0.02504
RDX	Low	Enhanced	0	1	1	10	Not detected				0.00223
REPIN1	High	Approved	5	6	0	0	Medium				0.2728
REXO4	Not detected	Uncertain	0	1	5	5	Not detected				0.02693
RIDA	Not detected	Enhanced	0	0	0	11	Not detected				0.01666
RIF1	Medium	Supported	9	2	0	0	High				0.1094
RNF10	Medium	Approved	1	7	1	1	Medium				0.1536
RNH1	Not detected	Enhanced	0	0	1	10	Not detected		0.1869
RNPS1	Low	Approved	0	1	1	9	Not detected		0.03496
ROCK2	Medium	Approved	2	4	3	0	Medium				0.04549
ROR2	Medium	Uncertain	2	9	0	0	Medium				0.009376
RP9	Low	Uncertain	0	4	5	3	Low		0.1122
RPF1	Low	Supported	0	2	7	3	Low		0.001559
RPF2	Medium	Supported	0	3	2	6	Not detected				0.002852
RPGR	Low	Approved	0	5	4	1	Medium		0.03216
RPL10	High	Enhanced	7	5	0	0	High		0.002465
RPL10A	Medium	Approved	0	9	2	0	Medium		0.05467
RPL11	Medium	Approved	0	4	8	0	Low	0.0002552
RPL12	Medium	Approved	0	6	5	1	Medium		0.005887
RPL13	Medium	Approved	1	5	4	1	Medium		0.005407
RPL13A	Medium	Approved	0	10	1	0	Medium		0.002353
RPL14	High	Approved	7	5	0	0	High		0.001358
RPL17	Medium	Supported	0	11	1	0	Medium		0.1107
RPL17-C18orf32	Medium	Approved	0	11	1	0	Medium		0.1619
RPL18	Medium	Approved	0	4	2	6	Not detected		0.02121
RPL18A	Medium	Approved	0	0	9	2	Low		0.03404
RPL19	Low	Approved	0	6	4	2	Medium		0.004065
RPL21	Medium	Approved	2	7	1	0	Medium		0.04793
RPL23	High	Approved	1	10	1	0	Medium		0.01023
RPL23A	Not detected	Approved	0	0	0	11	Not detected		0.0133
RPL24	High	Approved	6	4	0	0	High		0.07323
RPL26	High	Supported	5	3	0	0	High		0.02019
RPL27	High	Approved	7	5	0	0	High		0.00853
RPL27A	Medium	Supported	0	5	6	0	Low	7.836e-05
RPL28	Medium	Approved	0	10	2	0	Medium		0.004704
RPL3	Medium	Uncertain	0	0	6	6	Low		0.009791
RPL30	Medium	Approved	0	11	1	0	Medium		0.03279
RPL31	High	Approved	2	7	2	0	Medium		0.004823
RPL32	Not detected	Enhanced	0	1	4	6	Not detected		0.06589
RPL35	High	Approved	1	9	1	0	Medium		0.01156
RPL36	High	Supported	7	5	0	0	High		0.02809
RPL36A	Not detected	Uncertain	0	1	4	5	Not detected		0.03375
RPL37A	High	Approved	2	7	3	0	Medium		0.00994
RPL38	Low	Approved	0	1	6	4	Low		0.00168
RPL4	Low	Uncertain	0	3	6	3	Low		0.01514
RPL5	High	Approved	1	11	0	0	Medium		0.005813
RPL6	Medium	Approved	0	3	6	3	Low		0.05953
RPL7	Medium	Approved	0	8	3	1	Medium		0.3754
RPL8	High	Enhanced	0	8	3	0	Medium		0.02518
RPLP0	Medium	Approved	0	2	6	4	Low		0.002391
RPLP2	Medium	Approved	0	6	3	2	Medium		0.006984
RPN1	Medium	Enhanced	0	9	1	0	Medium		0.04835
RPP25	Medium	Approved	0	10	2	0	Medium				0.09361
RPP25L	Not detected	Uncertain	0	2	1	9	Not detected		0.1559
RPP30	Medium	Enhanced	0	6	3	2	Medium				0.1548
RPRD1B	Medium	Supported	0	7	3	0	Medium				0.03143
RPRD2	Not detected	Approved	0	4	3	5	Not detected		0.1676
RPS10	High	Approved	0	3	6	2	Low		0.1925
RPS11	Low	Uncertain	0	0	2	9	Not detected		0.001487
RPS12	Medium	Approved	0	3	7	2	Low		0.06579
RPS13	Not detected	Uncertain	2	1	1	7	Not detected		0.007737
RPS14	High	Uncertain	3	8	1	0	Medium		0.005699
RPS15	High	Enhanced	1	7	2	1	Medium		0.004474
RPS15A	Medium	Supported	0	8	2	0	Medium		0.01252
RPS16	High	Approved	0	9	0	0	Medium		0.004631
RPS17	Medium	Approved	0	5	7	0	Low		0.003365
RPS18	High	Approved	2	9	0	0	Medium	0.000981
RPS19BP1	Medium	Uncertain	0	0	3	8	Not detected		0.2442
RPS2	Not detected	Approved	0	0	0	11	Not detected		0.02976
RPS20	High	Approved	0	9	3	0	Medium		0.02572
RPS21	High	Approved	0	10	2	0	Medium		0.01917
RPS23	High	Approved	0	7	3	2	Medium		0.01291
RPS24	Medium	Approved	0	1	3	8	Not detected	0.0001502
RPS25	High	Approved	8	4	0	0	High		0.01599
RPS26	Medium	Uncertain	0	0	0	11	Not detected				0.1593
RPS27A	High	Supported	2	7	0	0	Medium		0.07316
RPS28	Medium	Approved	0	6	4	0	Medium		0.03466
RPS3	Medium	Uncertain	0	7	4	0	Medium		0.03615
RPS3A	Medium	Approved	1	9	0	1	Medium		0.006241
RPS4X	Medium	Supported	12	0	0	0	High		0.01091
RPS5	Medium	Enhanced	0	8	3	0	Medium		0.05878
RPS6	High	Supported	0	10	1	0	Medium		0.003949
RPS7	High	Approved	2	10	0	0	Medium		0.00328
RPS9	Medium	Approved	2	6	1	3	Medium	0.0009235
RPSA	High	Approved	5	6	0	0	Medium		0.003672
RPUSD2	Medium	Approved	1	8	3	0	Medium		0.3241
RPUSD3	Not detected	Uncertain	0	6	2	3	Medium				0.1572
RPUSD4	Low	Approved	2	2	2	6	Not detected				0.02018
RRBP1	Low	Enhanced	6	6	0	0	High				0.001563
RRP1	Not detected	Approved	0	2	0	10	Not detected		0.05376
RRP15	Medium	Approved	6	6	0	0	Medium				0.02677
RRP1B	High	Supported	5	5	1	0	High				0.1025
RRP36	Medium	Uncertain	0	5	6	1	Low				0.1761
RRP8	Medium	Supported	1	11	0	0	Medium				0.09012
RRP9	Medium	Uncertain	0	5	2	5	Medium		0.05573
RRS1	Not detected	Approved	2	5	1	1	Medium		0.07685
RSL1D1	High	Supported	2	6	2	1	Medium		0.04464
RSL24D1	Low	Enhanced	0	2	3	4	Not detected		0.03403
RSRC2	High	Uncertain	8	4	0	0	High		0.04759
RTCA	Low	Uncertain	0	0	2	10	Not detected				0.0479
RTCB	Medium	Enhanced	0	9	2	0	Medium				0.184
RTF1	High	Approved	11	1	0	0	High		0.1103
RTN4	Not detected	Supported	0	0	0	10	Not detected				0.01315
RWDD4	Medium	Approved	6	6	0	0	Medium		0.1305
S100A16	Low	Enhanced	4	3	1	1	High				0.009864
S100A4	Not detected	Enhanced	0	0	0	10	Not detected				0.1565
S100A9	Not detected	Enhanced	1	2	0	9	Not detected		0.1717
SAFB	Medium	Supported	10	1	0	0	High		0.02413
SAFB2	High	Approved	0	10	1	0	Medium		0.07457
SAMD4A	Low	Approved	0	2	2	6	Not detected		0.1459
SAMD4B	Medium	Approved	0	2	6	3	Low		0.2559
SAMSN1	Not detected	Approved	0	0	6	6	Not detected		0.007625
SAP18	Medium	Supported	0	2	6	4	Low		0.05076
SAP30BP	High	Supported	4	6	0	0	Medium		0.0692
SARNP	Medium	Supported	7	5	0	0	High				0.01828
SARS	Medium	Uncertain	0	8	3	1	Medium		0.04925
SARS2	Medium	Approved	2	7	1	1	Medium		0.003199
SART1	Medium	Supported	0	3	7	1	Low		0.02925
SART3	High	Approved	3	9	0	0	Medium		0.1715
SBDS	Medium	Approved	0	6	5	1	Medium			0.0001485
SCAF11	Medium	Enhanced	0	2	7	3	Low				0.02826
SCAF4	Medium	Enhanced	0	9	2	0	Medium				0.09181
SCAF8	High	Enhanced	6	5	0	0	High				0.004597
SCAMP2	Medium	Approved	4	8	0	0	Medium				0.1738
SCG3	Not detected	Enhanced	0	0	0	11	Not detected		0.01382
SDAD1	Not detected	Uncertain	0	2	1	8	Not detected				0.008821
SEC23IP	Medium	Approved	1	10	0	0	Medium				0.04054
SEC31A	High	Approved	2	8	1	0	Medium				0.03498
SEC61B	Medium	Approved	0	5	5	1	Medium		0.1112
SEC62	Medium	Approved	1	6	4	0	Medium				0.08146
SEC63	Medium	Enhanced	0	8	2	2	Medium			0.0003318
SECISBP2L	High	Approved	9	1	0	0	High				0.007861
SELENOH	Medium	Uncertain	1	6	1	2	Medium		0.01121
SEPT11	Low	Approved	5	4	1	1	High				0.1686
SEPT7	Low	Enhanced	0	9	2	1	Medium				0.007906
SERBP1	High	Enhanced	1	9	1	0	Medium		0.1581
SERPINH1	Medium	Supported	2	1	4	5	Not detected				0.3802
SF1	High	Supported	12	0	0	0	High		0.1242
SF3A1	High	Enhanced	0	11	0	0	Medium		0.0861
SF3A2	Medium	Enhanced	11	1	0	0	High		0.05287
SF3A3	Medium	Enhanced	12	0	0	0	High		0.1556
SF3B1	Low	Approved	1	10	0	0	Medium		0.06855
SF3B2	High	Supported	10	1	0	0	High		0.1484
SF3B4	Not detected	Approved	0	1	2	6	Not detected				0.2427
SF3B6	Medium	Enhanced	5	7	0	0	Medium		0.06369
SFPQ	High	Enhanced	11	0	0	0	High	9.56e-05
SLBP	Low	Enhanced	1	8	2	0	Medium				0.0181
SLC16A3	High	Approved	2	6	3	1	Medium		0.2489
SLC25A11	Medium	Approved	0	6	4	1	Medium				0.08576
SLC25A5	Medium	Approved	1	11	0	0	Medium				0.0125
SLC3A2	Not detected	Enhanced	0	3	0	9	Not detected				0.1786
SLIRP	Medium	Approved	3	6	1	1	Medium		0.09278
SLTM	Medium	Enhanced	8	3	0	0	High		0.2362
SMC1A	High	Supported	5	5	0	0	High				0.2
SMG1	Not detected	Approved	0	4	4	4	Not detected				0.06341
SND1	Medium	Enhanced	3	8	1	0	Medium		0.2056
SNIP1	Low	Enhanced	0	3	6	3	Low				0.1369
SNRNP200	Low	Approved	1	5	5	0	Low				0.02631
SNRNP40	High	Supported	8	2	0	0	High		0.00231
SNRNP70	High	Supported	11	0	0	0	High		0.002216
SNRPA	Medium	Enhanced	1	9	0	0	Medium		0.03533
SNRPA1	High	Supported	9	2	0	0	High		0.2726
SNRPB	Medium	Approved	0	12	0	0	Medium		0.2334
SNRPC	High	Supported	12	0	0	0	High				0.1836
SNRPD1	Medium	Supported	0	9	3	0	Medium		0.0183
SNRPD2	High	Supported	12	0	0	0	High		0.1479
SNRPD3	High	Supported	8	3	0	0	High				0.3296
SNRPG	Medium	Enhanced	0	7	0	0	Medium				0.06419
SNTB1	Low	Uncertain	0	0	5	6	Not detected		0.1321
SNU13	Medium	Uncertain	0	0	4	8	Not detected		0.302
SNW1	High	Supported	9	0	0	0	High		0.001235
SON	Medium	Supported	0	10	0	0	Medium				0.01577
SORBS1	Medium	Enhanced	0	5	6	1	Low	0.0002842
SORBS2	Medium	Supported	0	12	0	0	Medium		0.03296
SPAG9	Medium	Approved	4	6	2	0	Medium				0.1356
SPATS2	Low	Uncertain	0	10	2	0	Medium				0.02871
SPATS2L	Not detected	Uncertain	0	2	0	9	Not detected				0.1126
SPEN	Medium	Supported	8	2	0	0	High		0.3914
SPTAN1	Medium	Enhanced	0	0	1	11	Not detected		0.01458
SPTBN1	Medium	Supported	1	9	1	0	Medium		0.272
SRBD1	Medium	Approved	0	3	1	7	Not detected				0.01155
SREK1	Medium	Enhanced	5	5	0	0	Medium		0.1384
SRFBP1	High	Approved	11	0	0	0	High				0.08944
SRP19	High	Approved	1	4	3	3	Medium				0.04766
SRP54	High	Approved	8	3	0	0	High				0.001223
SRP68	Low	Approved	0	1	5	6	Not detected				0.1252
SRP72	Medium	Approved	5	7	0	0	Medium				0.01959
SRPK1	High	Approved	2	10	0	0	Medium				0.004649
SRPK2	Not detected	Approved	0	2	4	6	Not detected				0.09753
SRPRB	Not detected	Approved	2	2	4	4	Not detected				0.05445
SRRM1	High	Supported	0	9	0	0	Medium		0.03315
SRRM2	High	Supported	12	0	0	0	High		0.08478
SRRT	High	Supported	11	1	0	0	High		0.05834
SRSF1	High	Supported	12	0	0	0	High				0.09863
SRSF10	Medium	Uncertain	5	7	0	0	Medium		0.2493
SRSF11	High	Supported	12	0	0	0	High		0.007821
SRSF12	Not detected	Approved	0	0	0	10	Not detected		0.06176
SRSF2	Medium	Supported	4	7	0	0	Medium		0.2503
SRSF3	High	Supported	12	0	0	0	High				0.3245
SRSF4	Medium	Supported	0	4	4	4	Medium		0.003261
SRSF5	Low	Approved	0	4	5	2	Low		0.002075
SRSF6	High	Supported	12	0	0	0	High		0.1514
SRSF7	Medium	Enhanced	0	8	4	0	Medium				0.2739
SRSF8	Medium	Supported	4	7	0	0	Medium				0.02026
SRSF9	Medium	Enhanced	0	7	3	0	Medium				0.38
SSB	High	Supported	11	1	0	0	High				0.05575
SSBP1	Medium	Enhanced	7	5	0	0	High		0.2948
SSR1	Medium	Enhanced	0	2	9	1	Low				0.227
ST13	High	Enhanced	4	7	0	0	Medium				0.1191
STAU1	Medium	Approved	2	8	0	0	Medium				0.0773
STAU2	Medium	Approved	0	7	1	2	Medium				0.05747
STIP1	Medium	Enhanced	7	3	1	0	High				0.00249
STK10	Not detected	Enhanced	0	0	3	9	Not detected		0.1175
STRAP	Medium	Approved	1	6	3	0	Medium				0.004642
STRBP	Not detected	Approved	0	0	3	9	Not detected				0.01919
STX18	Medium	Approved	3	8	0	0	Medium		0.2327
STX7	Not detected	Enhanced	0	1	0	11	Not detected				0.001907
STXBP1	Not detected	Enhanced	0	0	0	11	Not detected				0.02316
SUB1	High	Supported	7	4	0	0	High		0.05191
SUCLG1	High	Enhanced	11	1	0	0	High				0.006836
SUCO	Medium	Approved	0	6	4	0	Medium				0.01283
SUGP2	Not detected	Enhanced	1	10	0	1	Medium				0.1355
SUMO1	Medium	Supported	3	5	4	0	Medium				0.07149
SUMO2	High	Enhanced	4	7	0	0	Medium		0.06486
SUPT16H	Medium	Enhanced	0	6	4	1	Medium		0.1646
SUPT5H	Medium	Enhanced	0	1	3	7	Not detected		0.03964
SUPT6H	High	Approved	1	2	3	6	Not detected		0.08183
SUPV3L1	Medium	Enhanced	1	6	4	1	Medium				0.04699
SURF6	Medium	Approved	1	9	2	0	Medium				0.005271
SYNCRIP	Low	Enhanced	1	6	4	0	Medium				0.1007
SYNE1	Medium	Approved	0	6	4	1	Medium		0.09987
SYNE2	Low	Enhanced	0	3	9	0	Low		0.0193
TACO1	Medium	Enhanced	3	6	2	0	Medium				0.1261
TAF15	High	Enhanced	1	3	6	0	Low				0.1258
TAGLN	Not detected	Enhanced	0	0	0	12	Not detected		0.01362
TAGLN2	Not detected	Approved	0	0	3	8	Not detected			2.06e-05
TARDBP	High	Supported	12	0	0	0	High		0.003723
TARS	High	Approved	3	9	0	0	Medium			6.139e-05
TBCA	Medium	Approved	0	5	5	1	Medium				0.02035
TBL3	Medium	Enhanced	1	7	3	1	Medium		0.1962
TBRG4	Medium	Approved	0	6	3	3	Medium				0.2222
TCEA1	Medium	Approved	1	6	2	1	Medium				0.05349
TCERG1	Medium	Enhanced	0	8	3	0	Medium				0.2727
TCF20	Low	Approved	0	4	8	0	Low		0.2168
TCOF1	Medium	Enhanced	0	7	2	3	Medium				0.07228
TCP1	Medium	Approved	0	0	4	7	Not detected			8.877e-05
TDRD3	Medium	Approved	2	10	0	0	Medium		0.08522
TECR	Low	Supported	0	0	1	8	Not detected		0.09728
TEFM	Not detected	Approved	0	3	5	4	Low				0.1221
TES	Low	Approved	0	1	5	6	Not detected				0.09807
TFAM	High	Supported	0	10	2	0	Medium				0.05299
TFB1M	High	Approved	3	8	1	0	Medium				0.02199
TFB2M	Medium	Approved	3	7	2	0	Medium				0.04382
TFRC	Low	Enhanced	0	5	1	3	Medium				0.02946
THRAP3	Medium	Supported	12	0	0	0	High		0.0853
THUMPD1	Medium	Approved	3	4	5	0	Low				0.1666
TKT	Medium	Enhanced	0	9	2	1	Medium				0.05054
TLN1	High	Supported	2	6	4	0	Medium		0.09714
TMA16	Low	Uncertain	0	4	3	4	Not detected		0.0602
TMED10	Medium	Enhanced	9	2	0	0	High		0.1996
TMEM263	Medium	Uncertain	0	1	3	8	Not detected				0.02559
TMPO	Medium	Enhanced	5	5	1	1	Medium				0.2364
TMSB4X	Not detected	Approved	0	0	9	3	Low		0.1599
TNKS1BP1	High	Enhanced	4	7	1	0	Medium		0.07311
TNPO1	High	Approved	7	5	0	0	High				0.1157
TNRC6A	High	Approved	2	10	0	0	Medium		0.2641
TNRC6B	High	Approved	0	10	2	0	Medium				0.1448
TNS1	Low	Approved	2	2	0	8	Not detected		0.04627
TOP1	Medium	Enhanced	5	2	0	3	High		0.146
TOP2A	Low	Enhanced	8	3	0	0	High		0.2093
TPD52L2	High	Approved	3	4	5	0	Low				0.01172
TPR	Medium	Enhanced	0	10	2	0	Medium		0.0451
TPT1	Not detected	Approved	0	7	4	1	Medium	5.903e-05
TPX2	Medium	Enhanced	0	11	0	0	Medium				0.0218
TRA2A	Not detected	Uncertain	0	0	1	10	Not detected		0.02553
TRA2B	High	Supported	10	1	0	0	High				0.09372
TRAP1	High	Enhanced	11	0	0	0	High				0.1177
TRIM25	High	Approved	3	5	0	4	Medium				0.008729
TRIM28	High	Enhanced	10	0	0	0	High		0.2763
TRIM56	Medium	Approved	0	4	6	2	Low		0.06471
TRIP6	Medium	Approved	2	8	0	0	Medium		0.007936
TRMT1	Medium	Approved	4	8	0	0	Medium		0.02096
TRMT1L	Not detected	Uncertain	0	3	4	4	Not detected				0.01069
TRMT2A	High	Approved	9	2	0	0	High		0.05008
TRMT6	Medium	Approved	1	8	2	0	Medium				0.1785
TRUB1	Low	Approved	0	9	1	1	Medium				0.198
TRUB2	Medium	Uncertain	2	10	0	0	Medium				0.2403
TSNAX	Medium	Approved	0	1	3	7	Not detected		0.006277
TSR1	Medium	Approved	0	1	4	7	Not detected				0.01447
TUFM	Medium	Enhanced	4	5	1	1	Medium				0.1402
TWF2	Not detected	Uncertain	0	0	2	9	Not detected		0.04244
TXN	Medium	Enhanced	0	9	2	0	Medium				0.02121
TXNDC5	Low	Enhanced	0	3	3	3	Low				0.3148
U2AF1	High	Supported	10	1	0	0	High				0.1103
U2AF2	Low	Supported	1	10	0	0	Medium		0.2372
U2SURP	High	Enhanced	11	1	0	0	High		0.2014
UBA1	Medium	Approved	3	7	0	0	Medium				0.007176
UBAP2	Medium	Approved	0	9	1	0	Medium				0.2713
UBAP2L	Medium	Approved	0	10	1	0	Medium		0.03138
UBC	High	Supported	2	7	0	0	Medium		0.07461
UBE2I	Low	Approved	0	10	1	1	Medium				0.2122
UBE2L3	Low	Approved	0	4	5	1	Low				0.04904
UBE2M	Medium	Approved	0	11	1	0	Medium		0.1418
UBE2N	Medium	Enhanced	0	10	2	0	Medium				0.01744
UBE2O	Not detected	Uncertain	0	1	0	9	Not detected				0.08755
UBQLN1	Medium	Supported	2	9	0	0	Medium				0.004725
UBTF	High	Enhanced	4	6	1	0	Medium		0.001374
UCHL5	High	Approved	2	8	2	0	Medium				0.03661
UNK	Medium	Uncertain	0	10	1	0	Medium		0.07944
UPF1	Medium	Approved	0	5	6	0	Low				0.1032
UPF3B	Low	Approved	0	5	7	0	Low				0.1788
URB1	High	Supported	6	6	0	0	High				0.158
USO1	Low	Supported	0	8	3	0	Medium				0.009447
USP10	High	Enhanced	7	3	0	0	High				0.0414
USP36	Not detected	Uncertain	0	1	0	11	Not detected		0.01944
USP42	High	Uncertain	11	1	0	0	High				0.01484
UTP11	High	Approved	6	4	0	0	High				0.1953
UTP14A	Low	Uncertain	1	7	1	3	Medium				0.06749
UTP18	Low	Approved	0	2	4	4	Low				0.0136
UTP3	Medium	Approved	0	11	1	0	Medium				0.02436
UTP4	Not detected	Approved	0	1	1	8	Not detected				0.1823
VCP	High	Supported	6	6	0	0	High				0.1101
VIL1	Not detected	Enhanced	0	0	0	10	Not detected				0.128
VIM	Not detected	Enhanced	0	0	1	9	Not detected		0.1021
WBP11	Medium	Approved	0	10	1	0	Medium		0.04402
WDR33	Medium	Supported	3	8	1	0	Medium		0.126
WDR36	Low	Supported	0	0	3	7	Not detected				0.2137
WDR43	Not detected	Uncertain	0	3	6	1	Low				0.3394
WDR46	Not detected	Uncertain	0	1	3	6	Not detected				0.1836
WDR6	Low	Approved	0	0	1	9	Not detected		0.02406
WDR75	Medium	Approved	2	9	1	0	Medium		0.1232
XIRP1	Not detected	Enhanced	0	0	0	12	Not detected		0.2194
XPO5	High	Enhanced	1	3	4	4	Low				0.06978
XRCC5	High	Supported	11	1	0	0	High				0.04225
XRCC6	High	Enhanced	7	4	0	0	High				0.05553
XRN1	Medium	Approved	0	8	3	0	Medium		0.3516
XRN2	High	Supported	12	0	0	0	High				0.09383
YAP1	Medium	Enhanced	0	5	4	3	Medium				0.0956
YARS	High	Enhanced	0	3	2	5	Not detected				0.04047
YARS2	Not detected	Uncertain	0	3	2	7	Not detected				0.1548
YBX1	Medium	Supported	2	7	1	1	Medium		0.08585
YBX2	Not detected	Enhanced	0	0	0	11	Not detected				0.01756
YBX3	Low	Approved	0	0	1	10	Not detected		0.01925
YLPM1	Low	Uncertain	0	0	1	10	Not detected		0.2173
YTHDC1	High	Supported	0	10	0	0	Medium				0.1019
YTHDC2	Medium	Approved	3	2	2	5	Not detected				0.2088
YTHDF2	Medium	Approved	0	2	5	4	Low		0.08746
YWHAB	Medium	Enhanced	4	7	1	0	Medium			0.0009177
YWHAE	Medium	Approved	4	8	0	0	Medium				0.1292
YWHAG	Medium	Approved	6	6	0	0	Medium				0.03705
YWHAZ	High	Approved	7	3	0	0	High				0.0047
ZC3H10	Not detected	Uncertain	0	0	2	9	Not detected				0.1194
ZC3H11A	Medium	Approved	3	5	2	1	Medium		0.08692
ZC3H13	Medium	Uncertain	11	1	0	0	High				0.1498
ZC3H14	Low	Enhanced	0	8	2	2	Medium		0.005803
ZC3H15	High	Enhanced	6	5	0	0	High				0.1514
ZC3H18	High	Enhanced	10	1	0	0	High		0.03051
ZC3H4	Medium	Supported	0	8	2	1	Medium		0.008022
ZC3H7A	Low	Uncertain	1	0	7	4	Low				0.2823
ZC3H8	Low	Approved	0	4	4	4	Low				0.2453
ZC3HAV1	High	Approved	7	4	0	0	High				0.1684
ZCCHC17	High	Approved	9	1	0	0	High		0.001494
ZCCHC24	Medium	Approved	3	9	0	0	Medium		0.003473
ZCCHC7	Medium	Uncertain	0	6	6	0	Medium		0.001185
ZCCHC8	High	Supported	10	2	0	0	High		0.001962
ZCCHC9	Medium	Uncertain	3	4	2	3	Medium		0.1553
ZFC3H1	High	Enhanced	1	6	2	2	Medium				0.003895
ZFP36	Medium	Approved	4	4	4	0	Medium		0.02297
ZFP36L1	Medium	Uncertain	1	9	2	0	Medium		0.01183
ZFP36L2	Low	Approved	0	0	3	6	Not detected		0.02074
ZFR	High	Supported	11	0	0	0	High				0.00745
ZMAT3	Low	Enhanced	0	0	6	5	Low				0.003534
ZNF106	Not detected	Approved	0	0	2	10	Not detected				0.02146
ZNF207	High	Enhanced	12	0	0	0	High				0.008402
ZNF326	Medium	Supported	0	0	8	4	Low	0.0009458
ZNF346	High	Approved	1	6	4	1	Medium				0.1889
ZNF579	Medium	Approved	0	10	0	0	Medium		0.01757
ZNF598	Medium	Approved	0	9	1	0	Medium		0.09428
ZNF622	High	Uncertain	3	8	0	0	Medium				0.06287
ZNF638	High	Supported	1	7	3	0	Medium				0.02585
ZNF768	Medium	Supported	12	0	0	0	High		0.2334
ZNFX1	Medium	Approved	6	5	1	0	High		0.1027
ZRANB2	Medium	Supported	0	9	1	1	Medium				0.2105
ZYX	Not detected	Approved	0	0	0	12	Not detected		0.01963

## Sheet: S8
Supplementary Table 8. DEMETER2 score of 1290 RNA-binding proteins in 82 breast cancer cell lines.
Gene name	Mean	Breast cancer cell lines
		Basal	Unknown	Unknown	Her2	Basal	Her2	Luminal B	Basal	Basal	Basal	Basal	Basal	Luminal A	Basal	Luminal B	Luminal A	Her2	Unknown	Unknown	Basal	Basal	Basal	Her2	Luminal A	Luminal A	Her2	Basal	Basal	Basal	Her2	Her2	Luminal B	Her2	Her2	Basal	Basal	Basal	Basal	Basal	Basal	Basal	Luminal A	Luminal A	Unknown	Unknown	Basal	Unknown	Luminal A
		184A1_BREAST	184B5_BREAST	600MPE_BREAST	AU565_BREAST	BT20_BREAST	BT474_BREAST	BT483_BREAST	BT549_BREAST	CAL120_BREAST	CAL148_BREAST	CAL51_BREAST	CAL851_BREAST	CAMA1_BREAST	DU4475_BREAST	EFM192A_BREAST	EFM19_BREAST	EVSAT_BREAST	HBL100_BREAST	HCC1008_BREAST	HCC1143_BREAST	HCC1187_BREAST	HCC1395_BREAST	HCC1419_BREAST	HCC1428_BREAST	HCC1500_BREAST	HCC1569_BREAST	HCC1599_BREAST	HCC1806_BREAST	HCC1937_BREAST	HCC1954_BREAST	HCC202_BREAST	HCC2185_BREAST	HCC2218_BREAST	HCC2688_BREAST	HCC3153_BREAST	HCC38_BREAST	HCC70_BREAST	HDQP1_BREAST	HMC18_BREAST	HS578T_BREAST	JIMT1_BREAST	KPL1_BREAST	LY2_BREAST	MACLS2_BREAST	MB157_BREAST	MCF10A_BREAST	MCF12A_BREAST	MCF7_BREAST
SNRPD1	-1.5343	-0.857213	-1.34934	-1.46763	-1.8459	-1.51071	-1.43196	-1.65512	-1.53451	-2.47157	-1.20985	-1.57497	-1.28489	-1.07999	-1.76292	-1.46918	-1.62681	-1.43961	-1.46143	-1.7528	-1.95551	-1.19642	-1.25615	-1.49549	-1.66072	-1.36374	-2.52501	-1.72702	-1.57107	-1.34205	-1.64584	-1.4737	-1.87766	-1.43037	-1.8725	-1.30946	-2.0145	-1.73281	-1.46208	-1.53309	-2.12574	-1.45007	-1.50242	-1.68705	-1.55262	-1.12039	-1.48268	-1.27146	-1.68677
SF3B1	-1.52206	-2.29743	-0.880159	-1.75773	-1.44531	-1.04954	-1.00887	-1.9442	-1.55091	-1.81643	-1.27961	-0.978639	-1.63346	-2.00797	-1.22791	-2.52569	-1.24608	-1.01615	-2.49013	-1.16448	-1.78106	-1.75861	-1.6622	-1.17391	-1.42755	-2.21655	-1.27224	-1.03356	-1.1732	-0.65718	-1.62211	-1.89308	-1.14005	-2.11294	-1.19719	-1.71149	-1.65031	-1.42729	-0.644562	-1.0445	-1.3802	-1.14382	-1.31506	-1.15482	-1.32151	-1.15774	-1.9798	-1.30462	-1.32007
SF3B2	-1.47779	-1.8257	-1.15513	-1.46553	-1.49484	-2.29638	-1.55714	-1.13572	-1.54549	-1.75419	-1.49877	-1.55313	-1.73745	-0.600453	-1.87709	-2.29781	-1.31664	-2.35497	-1.04616	-1.27409	-1.54882	-1.61028	-1.67881	-1.29192	-1.24711	-1.61149	-2.53928	-1.17229	-1.26472	-1.24858	-1.73168	-1.74333	-1.92649	-1.78843	-1.77004	-0.958144	-1.70512	-1.37821	-1.78532	-1.72707	-1.17741	-1.24218	-1.32032	-2.24786	-1.04953	-1.31301	-1.30103	-1.42685	-1.33742
RPL5	-1.45944	-1.21434	-1.21019	-1.43923	-1.14745	-1.4017	-1.59215	-1.64796	-1.48563	-0.759036	-1.4059	-1.76043	-1.65303	-0.615005	-1.6048	-1.36153	-1.20349	-1.33135	-1.03474	-1.05762	-1.3683	-1.56841	-1.13793	-1.58072	-1.52171	-1.70601	-2.56243	-1.20184	-1.28584	-1.10142	-1.52624	-1.5894	-1.59797	-1.50645	-1.52728	-1.50168	-1.52086	-1.1169	-1.66936	NA	-1.29235	-1.62541	-1.84249	-2.19619	-0.807117	-1.32924	-1.52365	-2.07075	-2.40314
[truncated: 1,286 more rows]
[truncated: 34 more columns]

## Sheet: S9
Supplementary Table 9. CERES score of 1288 RNA-binding proteins in 28 breast cancer cell lines.
Gene name	Mean	Breast cancer cell lines
[truncated: 1,290 more rows]

## Sheet: S10
Supplementary Table 10. Subtypes of breast cancer cell lines analyzed by DEMETER2 and CERES.
[truncated: 83 more rows]

[truncated: 1 more sheets: S11]
